# Supplementary material for: Honey bee colony‐level exposure and effects in realistic landscapes: An application of BEEHAVE simulating clothianidin residues in corn pollen
Source: Environ Toxicol Chem. 2019 Jan 7;38(2):423–35. doi: 10.1002/etc.4314 (PMC6850421; doi:10.1002/etc.4314)
Supplement: Supplementary file 2 — Supporting Data S2. [file ETC-38-423-s002.zip]

Archive with 15 entries (15 files):
- Beehave_BeeMapp2015_PEEM.nlogo
- README_BEEHAVE_PEEM.rtf
- Weather_WI_08_2016_input.txt
- WI-08_2016_1500m_GatSbaseline_CornPest0_20170927.txt
- WI-08_2016_1500m_GatSbaseline_CornPest12.2_20170927.txt
- WI-08_2016_1500m_GatSbaseline_CornPest19_20170927.txt
- WI-08_2016_1500m_GatSbaseline_CornPest200_20170927.txt
- WI-08_2016_1500m_GatSbaseline_CornPest2800_20170927.txt
- WI-08_2016_1500m_GatSbaseline_CornPest39.9_20170927.txt
- WI-08_2016_1500m_GatSrealistic_CornPest0_20170927.txt
- WI-08_2016_1500m_GatSrealistic_CornPest12.2_20170927.txt
- WI-08_2016_1500m_GatSrealistic_CornPest19_20170927.txt
- WI-08_2016_1500m_GatSrealistic_CornPest200_20170927.txt
- WI-08_2016_1500m_GatSrealistic_CornPest2800_20170927.txt
- WI-08_2016_1500m_GatSrealistic_CornPest39.9_20170927.txt
