# Supplementary material for: Honey bee colony‐level exposure and effects in realistic landscapes: An application of BEEHAVE simulating clothianidin residues in corn pollen
Source: Environ Toxicol Chem. 2019 Jan 7;38(2):423–35. doi: 10.1002/etc.4314 (PMC6850421; doi:10.1002/etc.4314)
Supplement: Supplementary file 2 — Supporting Data S2. [file ETC-38-423-s002.zip › WI-08_2016_1500m_GatSrealistic_CornPest2800_20170927.txt]

day id oldPatchID patchType distance_m xcor ycor size_sqm quantityPollen_g concentration quantityNectar_l calculatedDetectionProb_per_trip modelledDetectionProb_per_trip nectarGathering_s pollenGathering_s pollenPesticide_ng_per_g
1 0 0 "Corn239" 1 0.821 0.571 132680 0 0 0 0.998 0 1200 600 0
2 0 0 "Corn239" 1 0.821 0.571 132680 0 0 0 0.998 0 1200 600 0
3 0 0 "Corn239" 1 0.821 0.571 132680 0 0 0 0.998 0 1200 600 0
4 0 0 "Corn239" 1 0.821 0.571 132680 0 0 0 0.998 0 1200 600 0
5 0 0 "Corn239" 1 0.821 0.571 132680 0 0 0 0.998 0 1200 600 0
6 0 0 "Corn239" 1 0.821 0.571 132680 0 0 0 0.998 0 1200 600 0
7 0 0 "Corn239" 1 0.821 0.571 132680 0 0 0 0.998 0 1200 600 0
8 0 0 "Corn239" 1 0.821 0.571 132680 0 0 0 0.998 0 1200 600 0
9 0 0 "Corn239" 1 0.821 0.571 132680 0 0 0 0.998 0 1200 600 0
10 0 0 "Corn239" 1 0.821 0.571 132680 0 0 0 0.998 0 1200 600 0
11 0 0 "Corn239" 1 0.821 0.571 132680 0 0 0 0.998 0 1200 600 0
12 0 0 "Corn239" 1 0.821 0.571 132680 0 0 0 0.998 0 1200 600 0
13 0 0 "Corn239" 1 0.821 0.571 132680 0 0 0 0.998 0 1200 600 0
14 0 0 "Corn239" 1 0.821 0.571 132680 0 0 0 0.998 0 1200 600 0
15 0 0 "Corn239" 1 0.821 0.571 132680 0 0 0 0.998 0 1200 600 0
16 0 0 "Corn239" 1 0.821 0.571 132680 0 0 0 0.998 0 1200 600 0
17 0 0 "Corn239" 1 0.821 0.571 132680 0 0 0 0.998 0 1200 600 0
18 0 0 "Corn239" 1 0.821 0.571 132680 0 0 0 0.998 0 1200 600 0
19 0 0 "Corn239" 1 0.821 0.571 132680 0 0 0 0.998 0 1200 600 0
20 0 0 "Corn239" 1 0.821 0.571 132680 0 0 0 0.998 0 1200 600 0
21 0 0 "Corn239" 1 0.821 0.571 132680 0 0 0 0.998 0 1200 600 0
22 0 0 "Corn239" 1 0.821 0.571 132680 0 0 0 0.998 0 1200 600 0
23 0 0 "Corn239" 1 0.821 0.571 132680 0 0 0 0.998 0 1200 600 0
24 0 0 "Corn239" 1 0.821 0.571 132680 0 0 0 0.998 0 1200 600 0
25 0 0 "Corn239" 1 0.821 0.571 132680 0 0 0 0.998 0 1200 600 0
26 0 0 "Corn239" 1 0.821 0.571 132680 0 0 0 0.998 0 1200 600 0
27 0 0 "Corn239" 1 0.821 0.571 132680 0 0 0 0.998 0 1200 600 0
28 0 0 "Corn239" 1 0.821 0.571 132680 0 0 0 0.998 0 1200 600 0
29 0 0 "Corn239" 1 0.821 0.571 132680 0 0 0 0.998 0 1200 600 0
30 0 0 "Corn239" 1 0.821 0.571 132680 0 0 0 0.998 0 1200 600 0
31 0 0 "Corn239" 1 0.821 0.571 132680 0 0 0 0.998 0 1200 600 0
32 0 0 "Corn239" 1 0.821 0.571 132680 0 0 0 0.998 0 1200 600 0
33 0 0 "Corn239" 1 0.821 0.571 132680 0 0 0 0.998 0 1200 600 0
34 0 0 "Corn239" 1 0.821 0.571 132680 0 0 0 0.998 0 1200 600 0
35 0 0 "Corn239" 1 0.821 0.571 132680 0 0 0 0.998 0 1200 600 0
36 0 0 "Corn239" 1 0.821 0.571 132680 0 0 0 0.998 0 1200 600 0
37 0 0 "Corn239" 1 0.821 0.571 132680 0 0 0 0.998 0 1200 600 0
38 0 0 "Corn239" 1 0.821 0.571 132680 0 0 0 0.998 0 1200 600 0
39 0 0 "Corn239" 1 0.821 0.571 132680 0 0 0 0.998 0 1200 600 0
40 0 0 "Corn239" 1 0.821 0.571 132680 0 0 0 0.998 0 1200 600 0
41 0 0 "Corn239" 1 0.821 0.571 132680 0 0 0 0.998 0 1200 600 0
42 0 0 "Corn239" 1 0.821 0.571 132680 0 0 0 0.998 0 1200 600 0
43 0 0 "Corn239" 1 0.821 0.571 132680 0 0 0 0.998 0 1200 600 0
44 0 0 "Corn239" 1 0.821 0.571 132680 0 0 0 0.998 0 1200 600 0
45 0 0 "Corn239" 1 0.821 0.571 132680 0 0 0 0.998 0 1200 600 0
46 0 0 "Corn239" 1 0.821 0.571 132680 0 0 0 0.998 0 1200 600 0
47 0 0 "Corn239" 1 0.821 0.571 132680 0 0 0 0.998 0 1200 600 0
48 0 0 "Corn239" 1 0.821 0.571 132680 0 0 0 0.998 0 1200 600 0
49 0 0 "Corn239" 1 0.821 0.571 132680 0 0 0 0.998 0 1200 600 0
50 0 0 "Corn239" 1 0.821 0.571 132680 0 0 0 0.998 0 1200 600 0
51 0 0 "Corn239" 1 0.821 0.571 132680 0 0 0 0.998 0 1200 600 0
52 0 0 "Corn239" 1 0.821 0.571 132680 0 0 0 0.998 0 1200 600 0
53 0 0 "Corn239" 1 0.821 0.571 132680 0 0 0 0.998 0 1200 600 0
54 0 0 "Corn239" 1 0.821 0.571 132680 0 0 0 0.998 0 1200 600 0
55 0 0 "Corn239" 1 0.821 0.571 132680 0 0 0 0.998 0 1200 600 0
56 0 0 "Corn239" 1 0.821 0.571 132680 0 0 0 0.998 0 1200 600 0
57 0 0 "Corn239" 1 0.821 0.571 132680 0 0 0 0.998 0 1200 600 0
58 0 0 "Corn239" 1 0.821 0.571 132680 0 0 0 0.998 0 1200 600 0
59 0 0 "Corn239" 1 0.821 0.571 132680 0 0 0 0.998 0 1200 600 0
60 0 0 "Corn239" 1 0.821 0.571 132680 0 0 0 0.998 0 1200 600 0
61 0 0 "Corn239" 1 0.821 0.571 132680 0 0 0 0.998 0 1200 600 0
62 0 0 "Corn239" 1 0.821 0.571 132680 0 0 0 0.998 0 1200 600 0
63 0 0 "Corn239" 1 0.821 0.571 132680 0 0 0 0.998 0 1200 600 0
64 0 0 "Corn239" 1 0.821 0.571 132680 0 0 0 0.998 0 1200 600 0
65 0 0 "Corn239" 1 0.821 0.571 132680 0 0 0 0.998 0 1200 600 0
66 0 0 "Corn239" 1 0.821 0.571 132680 0 0 0 0.998 0 1200 600 0
67 0 0 "Corn239" 1 0.821 0.571 132680 0 0 0 0.998 0 1200 600 0
68 0 0 "Corn239" 1 0.821 0.571 132680 0 0 0 0.998 0 1200 600 0
69 0 0 "Corn239" 1 0.821 0.571 132680 0 0 0 0.998 0 1200 600 0
70 0 0 "Corn239" 1 0.821 0.571 132680 0 0 0 0.998 0 1200 600 0
71 0 0 "Corn239" 1 0.821 0.571 132680 0 0 0 0.998 0 1200 600 0
72 0 0 "Corn239" 1 0.821 0.571 132680 0 0 0 0.998 0 1200 600 0
73 0 0 "Corn239" 1 0.821 0.571 132680 0 0 0 0.998 0 1200 600 0
74 0 0 "Corn239" 1 0.821 0.571 132680 0 0 0 0.998 0 1200 600 0
75 0 0 "Corn239" 1 0.821 0.571 132680 0 0 0 0.998 0 1200 600 0
76 0 0 "Corn239" 1 0.821 0.571 132680 0 0 0 0.998 0 1200 600 0
77 0 0 "Corn239" 1 0.821 0.571 132680 0 0 0 0.998 0 1200 600 0
78 0 0 "Corn239" 1 0.821 0.571 132680 0 0 0 0.998 0 1200 600 0
79 0 0 "Corn239" 1 0.821 0.571 132680 0 0 0 0.998 0 1200 600 0
80 0 0 "Corn239" 1 0.821 0.571 132680 0 0 0 0.998 0 1200 600 0
81 0 0 "Corn239" 1 0.821 0.571 132680 0 0 0 0.998 0 1200 600 0
82 0 0 "Corn239" 1 0.821 0.571 132680 0 0 0 0.998 0 1200 600 0
83 0 0 "Corn239" 1 0.821 0.571 132680 0 0 0 0.998 0 1200 600 0
84 0 0 "Corn239" 1 0.821 0.571 132680 0 0 0 0.998 0 1200 600 0
85 0 0 "Corn239" 1 0.821 0.571 132680 0 0 0 0.998 0 1200 600 0
86 0 0 "Corn239" 1 0.821 0.571 132680 0 0 0 0.998 0 1200 600 0
87 0 0 "Corn239" 1 0.821 0.571 132680 0 0 0 0.998 0 1200 600 0
88 0 0 "Corn239" 1 0.821 0.571 132680 0 0 0 0.998 0 1200 600 0
89 0 0 "Corn239" 1 0.821 0.571 132680 0 0 0 0.998 0 1200 600 0
90 0 0 "Corn239" 1 0.821 0.571 132680 0 0 0 0.998 0 1200 600 0
91 0 0 "Corn239" 1 0.821 0.571 132680 0 0 0 0.998 0 1200 600 0
92 0 0 "Corn239" 1 0.821 0.571 132680 0 0 0 0.998 0 1200 600 0
93 0 0 "Corn239" 1 0.821 0.571 132680 0 0 0 0.998 0 1200 600 0
94 0 0 "Corn239" 1 0.821 0.571 132680 0 0 0 0.998 0 1200 600 0
95 0 0 "Corn239" 1 0.821 0.571 132680 0 0 0 0.998 0 1200 600 0
96 0 0 "Corn239" 1 0.821 0.571 132680 0 0 0 0.998 0 1200 600 0
97 0 0 "Corn239" 1 0.821 0.571 132680 0 0 0 0.998 0 1200 600 0
98 0 0 "Corn239" 1 0.821 0.571 132680 0 0 0 0.998 0 1200 600 0
99 0 0 "Corn239" 1 0.821 0.571 132680 0 0 0 0.998 0 1200 600 0
100 0 0 "Corn239" 1 0.821 0.571 132680 0 0 0 0.998 0 1200 600 0
101 0 0 "Corn239" 1 0.821 0.571 132680 0 0 0 0.998 0 1200 600 0
102 0 0 "Corn239" 1 0.821 0.571 132680 0 0 0 0.998 0 1200 600 0
103 0 0 "Corn239" 1 0.821 0.571 132680 0 0 0 0.998 0 1200 600 0
104 0 0 "Corn239" 1 0.821 0.571 132680 0 0 0 0.998 0 1200 600 0
105 0 0 "Corn239" 1 0.821 0.571 132680 0 0 0 0.998 0 1200 600 0
106 0 0 "Corn239" 1 0.821 0.571 132680 0 0 0 0.998 0 1200 600 0
107 0 0 "Corn239" 1 0.821 0.571 132680 0 0 0 0.998 0 1200 600 0
108 0 0 "Corn239" 1 0.821 0.571 132680 0 0 0 0.998 0 1200 600 0
109 0 0 "Corn239" 1 0.821 0.571 132680 0 0 0 0.998 0 1200 600 0
110 0 0 "Corn239" 1 0.821 0.571 132680 0 0 0 0.998 0 1200 600 0
111 0 0 "Corn239" 1 0.821 0.571 132680 0 0 0 0.998 0 1200 600 0
112 0 0 "Corn239" 1 0.821 0.571 132680 0 0 0 0.998 0 1200 600 0
113 0 0 "Corn239" 1 0.821 0.571 132680 0 0 0 0.998 0 1200 600 0
114 0 0 "Corn239" 1 0.821 0.571 132680 0 0 0 0.998 0 1200 600 0
115 0 0 "Corn239" 1 0.821 0.571 132680 0 0 0 0.998 0 1200 600 0
116 0 0 "Corn239" 1 0.821 0.571 132680 0 0 0 0.998 0 1200 600 0
117 0 0 "Corn239" 1 0.821 0.571 132680 0 0 0 0.998 0 1200 600 0
118 0 0 "Corn239" 1 0.821 0.571 132680 0 0 0 0.998 0 1200 600 0
119 0 0 "Corn239" 1 0.821 0.571 132680 0 0 0 0.998 0 1200 600 0
120 0 0 "Corn239" 1 0.821 0.571 132680 0 0 0 0.998 0 1200 600 0
121 0 0 "Corn239" 1 0.821 0.571 132680 0 0 0 0.998 0 1200 600 0
122 0 0 "Corn239" 1 0.821 0.571 132680 0 0 0 0.998 0 1200 600 0
123 0 0 "Corn239" 1 0.821 0.571 132680 0 0 0 0.998 0 1200 600 0
124 0 0 "Corn239" 1 0.821 0.571 132680 0 0 0 0.998 0 1200 600 0
125 0 0 "Corn239" 1 0.821 0.571 132680 0 0 0 0.998 0 1200 600 0
126 0 0 "Corn239" 1 0.821 0.571 132680 0 0 0 0.998 0 1200 600 0
127 0 0 "Corn239" 1 0.821 0.571 132680 0 0 0 0.998 0 1200 600 0
128 0 0 "Corn239" 1 0.821 0.571 132680 0 0 0 0.998 0 1200 600 0
129 0 0 "Corn239" 1 0.821 0.571 132680 0 0 0 0.998 0 1200 600 0
130 0 0 "Corn239" 1 0.821 0.571 132680 0 0 0 0.998 0 1200 600 0
131 0 0 "Corn239" 1 0.821 0.571 132680 0 0 0 0.998 0 1200 600 0
132 0 0 "Corn239" 1 0.821 0.571 132680 0 0 0 0.998 0 1200 600 0
133 0 0 "Corn239" 1 0.821 0.571 132680 0 0 0 0.998 0 1200 600 0
134 0 0 "Corn239" 1 0.821 0.571 132680 0 0 0 0.998 0 1200 600 0
135 0 0 "Corn239" 1 0.821 0.571 132680 0 0 0 0.998 0 1200 600 0
136 0 0 "Corn239" 1 0.821 0.571 132680 0 0 0 0.998 0 1200 600 0
137 0 0 "Corn239" 1 0.821 0.571 132680 0 0 0 0.998 0 1200 600 0
138 0 0 "Corn239" 1 0.821 0.571 132680 0 0 0 0.998 0 1200 600 0
139 0 0 "Corn239" 1 0.821 0.571 132680 0 0 0 0.998 0 1200 600 0
140 0 0 "Corn239" 1 0.821 0.571 132680 0 0 0 0.998 0 1200 600 0
141 0 0 "Corn239" 1 0.821 0.571 132680 0 0 0 0.998 0 1200 600 0
142 0 0 "Corn239" 1 0.821 0.571 132680 0 0 0 0.998 0 1200 600 0
143 0 0 "Corn239" 1 0.821 0.571 132680 0 0 0 0.998 0 1200 600 0
144 0 0 "Corn239" 1 0.821 0.571 132680 0 0 0 0.998 0 1200 600 0
145 0 0 "Corn239" 1 0.821 0.571 132680 0 0 0 0.998 0 1200 600 0
146 0 0 "Corn239" 1 0.821 0.571 132680 0 0 0 0.998 0 1200 600 0
147 0 0 "Corn239" 1 0.821 0.571 132680 0 0 0 0.998 0 1200 600 0
148 0 0 "Corn239" 1 0.821 0.571 132680 0 0 0 0.998 0 1200 600 0
149 0 0 "Corn239" 1 0.821 0.571 132680 0 0 0 0.998 0 1200 600 0
150 0 0 "Corn239" 1 0.821 0.571 132680 0 0 0 0.998 0 1200 600 0
151 0 0 "Corn239" 1 0.821 0.571 132680 0 0 0 0.998 0 1200 600 0
152 0 0 "Corn239" 1 0.821 0.571 132680 0 0 0 0.998 0 1200 600 0
153 0 0 "Corn239" 1 0.821 0.571 132680 0 0 0 0.998 0 1200 600 0
154 0 0 "Corn239" 1 0.821 0.571 132680 0 0 0 0.998 0 1200 600 0
155 0 0 "Corn239" 1 0.821 0.571 132680 0 0 0 0.998 0 1200 600 0
156 0 0 "Corn239" 1 0.821 0.571 132680 0 0 0 0.998 0 1200 600 0
157 0 0 "Corn239" 1 0.821 0.571 132680 0 0 0 0.998 0 1200 600 0
158 0 0 "Corn239" 1 0.821 0.571 132680 0 0 0 0.998 0 1200 600 0
159 0 0 "Corn239" 1 0.821 0.571 132680 0 0 0 0.998 0 1200 600 0
160 0 0 "Corn239" 1 0.821 0.571 132680 0 0 0 0.998 0 1200 600 0
161 0 0 "Corn239" 1 0.821 0.571 132680 0 0 0 0.998 0 1200 600 0
162 0 0 "Corn239" 1 0.821 0.571 132680 0 0 0 0.998 0 1200 600 0
163 0 0 "Corn239" 1 0.821 0.571 132680 0 0 0 0.998 0 1200 600 0
164 0 0 "Corn239" 1 0.821 0.571 132680 0 0 0 0.998 0 1200 600 0
165 0 0 "Corn239" 1 0.821 0.571 132680 0 0 0 0.998 0 1200 600 0
166 0 0 "Corn239" 1 0.821 0.571 132680 0 0 0 0.998 0 1200 600 0
167 0 0 "Corn239" 1 0.821 0.571 132680 0 0 0 0.998 0 1200 600 0
168 0 0 "Corn239" 1 0.821 0.571 132680 0 0 0 0.998 0 1200 600 0
169 0 0 "Corn239" 1 0.821 0.571 132680 0 0 0 0.998 0 1200 600 0
170 0 0 "Corn239" 1 0.821 0.571 132680 0 0 0 0.998 0 1200 600 0
171 0 0 "Corn239" 1 0.821 0.571 132680 0 0 0 0.998 0 1200 600 0
172 0 0 "Corn239" 1 0.821 0.571 132680 0 0 0 0.998 0 1200 600 0
173 0 0 "Corn239" 1 0.821 0.571 132680 0 0 0 0.998 0 1200 600 0
174 0 0 "Corn239" 1 0.821 0.571 132680 0 0 0 0.998 0 1200 600 0
175 0 0 "Corn239" 1 0.821 0.571 132680 0 0 0 0.998 0 1200 600 0
176 0 0 "Corn239" 1 0.821 0.571 132680 0 0 0 0.998 0 1200 600 0
177 0 0 "Corn239" 1 0.821 0.571 132680 0 0 0 0.998 0 1200 600 0
178 0 0 "Corn239" 1 0.821 0.571 132680 0 0 0 0.998 0 1200 600 0
179 0 0 "Corn239" 1 0.821 0.571 132680 0 0 0 0.998 0 1200 600 0
180 0 0 "Corn239" 1 0.821 0.571 132680 0 0 0 0.998 0 1200 600 0
181 0 0 "Corn239" 1 0.821 0.571 132680 0 0 0 0.998 0 1200 600 0
182 0 0 "Corn239" 1 0.821 0.571 132680 0 0 0 0.998 0 1200 600 0
183 0 0 "Corn239" 1 0.821 0.571 132680 0 0 0 0.998 0 1200 600 0
184 0 0 "Corn239" 1 0.821 0.571 132680 0 0 0 0.998 0 1200 600 0
185 0 0 "Corn239" 1 0.821 0.571 132680 0 0 0 0.998 0 1200 600 0
186 0 0 "Corn239" 1 0.821 0.571 132680 0 0 0 0.998 0 1200 600 0
187 0 0 "Corn239" 1 0.821 0.571 132680 0 0 0 0.998 0 1200 600 0
188 0 0 "Corn239" 1 0.821 0.571 132680 0 0 0 0.998 0 1200 600 0
189 0 0 "Corn239" 1 0.821 0.571 132680 0 0 0 0.998 0 1200 600 0
190 0 0 "Corn239" 1 0.821 0.571 132680 0 0 0 0.998 0 1200 600 0
191 0 0 "Corn239" 1 0.821 0.571 132680 0 0 0 0.998 0 1200 600 0
192 0 0 "Corn239" 1 0.821 0.571 132680 0 0 0 0.998 0 1200 600 0
193 0 0 "Corn239" 1 0.821 0.571 132680 0 0 0 0.998 0 1200 600 0
194 0 0 "Corn239" 1 0.821 0.571 132680 0 0 0 0.998 0 1200 600 0
195 0 0 "Corn239" 1 0.821 0.571 132680 0 0 0 0.998 0 1200 600 0
196 0 0 "Corn239" 1 0.821 0.571 132680 0 0 0 0.998 0 1200 600 0
197 0 0 "Corn239" 1 0.821 0.571 132680 0 0 0 0.998 0 1200 600 0
198 0 0 "Corn239" 1 0.821 0.571 132680 0 0 0 0.998 0 1200 600 0
199 0 0 "Corn239" 1 0.821 0.571 132680 0 0 0 0.998 0 1200 600 0
200 0 0 "Corn239" 1 0.821 0.571 132680 0 0 0 0.998 0 1200 600 0
201 0 0 "Corn239" 1 0.821 0.571 132680 0 0 0 0.998 0 1200 600 0
202 0 0 "Corn239" 1 0.821 0.571 132680 0 0 0 0.998 0 1200 600 0
203 0 0 "Corn239" 1 0.821 0.571 132680 0 0 0 0.998 0 1200 600 0
204 0 0 "Corn239" 1 0.821 0.571 132680 457056.064 0 0 0.998 0 1200 600 39.9
205 0 0 "Corn239" 1 0.821 0.571 132680 457056.064 0 0 0.998 0 1200 600 39.9
206 0 0 "Corn239" 1 0.821 0.571 132680 457056.064 0 0 0.998 0 1200 600 39.9
207 0 0 "Corn239" 1 0.821 0.571 132680 457056.064 0 0 0.998 0 1200 600 39.9
208 0 0 "Corn239" 1 0.821 0.571 132680 457056.064 0 0 0.998 0 1200 600 39.9
209 0 0 "Corn239" 1 0.821 0.571 132680 457056.064 0 0 0.998 0 1200 600 39.9
210 0 0 "Corn239" 1 0.821 0.571 132680 457056.064 0 0 0.998 0 1200 600 39.9
211 0 0 "Corn239" 1 0.821 0.571 132680 457056.064 0 0 0.998 0 1200 600 39.9
212 0 0 "Corn239" 1 0.821 0.571 132680 457056.064 0 0 0.998 0 1200 600 39.9
213 0 0 "Corn239" 1 0.821 0.571 132680 457056.064 0 0 0.998 0 1200 600 39.9
214 0 0 "Corn239" 1 0.821 0.571 132680 457056.064 0 0 0.998 0 1200 600 39.9
215 0 0 "Corn239" 1 0.821 0.571 132680 457056.064 0 0 0.998 0 1200 600 39.9
216 0 0 "Corn239" 1 0.821 0.571 132680 457056.064 0 0 0.998 0 1200 600 39.9
217 0 0 "Corn239" 1 0.821 0.571 132680 0 0 0 0.998 0 1200 600 0
218 0 0 "Corn239" 1 0.821 0.571 132680 0 0 0 0.998 0 1200 600 0
219 0 0 "Corn239" 1 0.821 0.571 132680 0 0 0 0.998 0 1200 600 0
220 0 0 "Corn239" 1 0.821 0.571 132680 0 0 0 0.998 0 1200 600 0
221 0 0 "Corn239" 1 0.821 0.571 132680 0 0 0 0.998 0 1200 600 0
222 0 0 "Corn239" 1 0.821 0.571 132680 0 0 0 0.998 0 1200 600 0
223 0 0 "Corn239" 1 0.821 0.571 132680 0 0 0 0.998 0 1200 600 0
224 0 0 "Corn239" 1 0.821 0.571 132680 0 0 0 0.998 0 1200 600 0
225 0 0 "Corn239" 1 0.821 0.571 132680 0 0 0 0.998 0 1200 600 0
226 0 0 "Corn239" 1 0.821 0.571 132680 0 0 0 0.998 0 1200 600 0
227 0 0 "Corn239" 1 0.821 0.571 132680 0 0 0 0.998 0 1200 600 0
228 0 0 "Corn239" 1 0.821 0.571 132680 0 0 0 0.998 0 1200 600 0
229 0 0 "Corn239" 1 0.821 0.571 132680 0 0 0 0.998 0 1200 600 0
230 0 0 "Corn239" 1 0.821 0.571 132680 0 0 0 0.998 0 1200 600 0
231 0 0 "Corn239" 1 0.821 0.571 132680 0 0 0 0.998 0 1200 600 0
232 0 0 "Corn239" 1 0.821 0.571 132680 0 0 0 0.998 0 1200 600 0
233 0 0 "Corn239" 1 0.821 0.571 132680 0 0 0 0.998 0 1200 600 0
234 0 0 "Corn239" 1 0.821 0.571 132680 0 0 0 0.998 0 1200 600 0
235 0 0 "Corn239" 1 0.821 0.571 132680 0 0 0 0.998 0 1200 600 0
236 0 0 "Corn239" 1 0.821 0.571 132680 0 0 0 0.998 0 1200 600 0
237 0 0 "Corn239" 1 0.821 0.571 132680 0 0 0 0.998 0 1200 600 0
238 0 0 "Corn239" 1 0.821 0.571 132680 0 0 0 0.998 0 1200 600 0
239 0 0 "Corn239" 1 0.821 0.571 132680 0 0 0 0.998 0 1200 600 0
240 0 0 "Corn239" 1 0.821 0.571 132680 0 0 0 0.998 0 1200 600 0
241 0 0 "Corn239" 1 0.821 0.571 132680 0 0 0 0.998 0 1200 600 0
242 0 0 "Corn239" 1 0.821 0.571 132680 0 0 0 0.998 0 1200 600 0
243 0 0 "Corn239" 1 0.821 0.571 132680 0 0 0 0.998 0 1200 600 0
244 0 0 "Corn239" 1 0.821 0.571 132680 0 0 0 0.998 0 1200 600 0
245 0 0 "Corn239" 1 0.821 0.571 132680 0 0 0 0.998 0 1200 600 0
246 0 0 "Corn239" 1 0.821 0.571 132680 0 0 0 0.998 0 1200 600 0
247 0 0 "Corn239" 1 0.821 0.571 132680 0 0 0 0.998 0 1200 600 0
248 0 0 "Corn239" 1 0.821 0.571 132680 0 0 0 0.998 0 1200 600 0
249 0 0 "Corn239" 1 0.821 0.571 132680 0 0 0 0.998 0 1200 600 0
250 0 0 "Corn239" 1 0.821 0.571 132680 0 0 0 0.998 0 1200 600 0
251 0 0 "Corn239" 1 0.821 0.571 132680 0 0 0 0.998 0 1200 600 0
252 0 0 "Corn239" 1 0.821 0.571 132680 0 0 0 0.998 0 1200 600 0
253 0 0 "Corn239" 1 0.821 0.571 132680 0 0 0 0.998 0 1200 600 0
254 0 0 "Corn239" 1 0.821 0.571 132680 0 0 0 0.998 0 1200 600 0
255 0 0 "Corn239" 1 0.821 0.571 132680 0 0 0 0.998 0 1200 600 0
256 0 0 "Corn239" 1 0.821 0.571 132680 0 0 0 0.998 0 1200 600 0
257 0 0 "Corn239" 1 0.821 0.571 132680 0 0 0 0.998 0 1200 600 0
258 0 0 "Corn239" 1 0.821 0.571 132680 0 0 0 0.998 0 1200 600 0
259 0 0 "Corn239" 1 0.821 0.571 132680 0 0 0 0.998 0 1200 600 0
260 0 0 "Corn239" 1 0.821 0.571 132680 0 0 0 0.998 0 1200 600 0
261 0 0 "Corn239" 1 0.821 0.571 132680 0 0 0 0.998 0 1200 600 0
262 0 0 "Corn239" 1 0.821 0.571 132680 0 0 0 0.998 0 1200 600 0
263 0 0 "Corn239" 1 0.821 0.571 132680 0 0 0 0.998 0 1200 600 0
264 0 0 "Corn239" 1 0.821 0.571 132680 0 0 0 0.998 0 1200 600 0
265 0 0 "Corn239" 1 0.821 0.571 132680 0 0 0 0.998 0 1200 600 0
266 0 0 "Corn239" 1 0.821 0.571 132680 0 0 0 0.998 0 1200 600 0
267 0 0 "Corn239" 1 0.821 0.571 132680 0 0 0 0.998 0 1200 600 0
268 0 0 "Corn239" 1 0.821 0.571 132680 0 0 0 0.998 0 1200 600 0
269 0 0 "Corn239" 1 0.821 0.571 132680 0 0 0 0.998 0 1200 600 0
270 0 0 "Corn239" 1 0.821 0.571 132680 0 0 0 0.998 0 1200 600 0
271 0 0 "Corn239" 1 0.821 0.571 132680 0 0 0 0.998 0 1200 600 0
272 0 0 "Corn239" 1 0.821 0.571 132680 0 0 0 0.998 0 1200 600 0
273 0 0 "Corn239" 1 0.821 0.571 132680 0 0 0 0.998 0 1200 600 0
274 0 0 "Corn239" 1 0.821 0.571 132680 0 0 0 0.998 0 1200 600 0
275 0 0 "Corn239" 1 0.821 0.571 132680 0 0 0 0.998 0 1200 600 0
276 0 0 "Corn239" 1 0.821 0.571 132680 0 0 0 0.998 0 1200 600 0
277 0 0 "Corn239" 1 0.821 0.571 132680 0 0 0 0.998 0 1200 600 0
278 0 0 "Corn239" 1 0.821 0.571 132680 0 0 0 0.998 0 1200 600 0
279 0 0 "Corn239" 1 0.821 0.571 132680 0 0 0 0.998 0 1200 600 0
280 0 0 "Corn239" 1 0.821 0.571 132680 0 0 0 0.998 0 1200 600 0
281 0 0 "Corn239" 1 0.821 0.571 132680 0 0 0 0.998 0 1200 600 0
282 0 0 "Corn239" 1 0.821 0.571 132680 0 0 0 0.998 0 1200 600 0
283 0 0 "Corn239" 1 0.821 0.571 132680 0 0 0 0.998 0 1200 600 0
284 0 0 "Corn239" 1 0.821 0.571 132680 0 0 0 0.998 0 1200 600 0
285 0 0 "Corn239" 1 0.821 0.571 132680 0 0 0 0.998 0 1200 600 0
286 0 0 "Corn239" 1 0.821 0.571 132680 0 0 0 0.998 0 1200 600 0
287 0 0 "Corn239" 1 0.821 0.571 132680 0 0 0 0.998 0 1200 600 0
288 0 0 "Corn239" 1 0.821 0.571 132680 0 0 0 0.998 0 1200 600 0
289 0 0 "Corn239" 1 0.821 0.571 132680 0 0 0 0.998 0 1200 600 0
290 0 0 "Corn239" 1 0.821 0.571 132680 0 0 0 0.998 0 1200 600 0
291 0 0 "Corn239" 1 0.821 0.571 132680 0 0 0 0.998 0 1200 600 0
292 0 0 "Corn239" 1 0.821 0.571 132680 0 0 0 0.998 0 1200 600 0
293 0 0 "Corn239" 1 0.821 0.571 132680 0 0 0 0.998 0 1200 600 0
294 0 0 "Corn239" 1 0.821 0.571 132680 0 0 0 0.998 0 1200 600 0
295 0 0 "Corn239" 1 0.821 0.571 132680 0 0 0 0.998 0 1200 600 0
296 0 0 "Corn239" 1 0.821 0.571 132680 0 0 0 0.998 0 1200 600 0
297 0 0 "Corn239" 1 0.821 0.571 132680 0 0 0 0.998 0 1200 600 0
298 0 0 "Corn239" 1 0.821 0.571 132680 0 0 0 0.998 0 1200 600 0
299 0 0 "Corn239" 1 0.821 0.571 132680 0 0 0 0.998 0 1200 600 0
300 0 0 "Corn239" 1 0.821 0.571 132680 0 0 0 0.998 0 1200 600 0
301 0 0 "Corn239" 1 0.821 0.571 132680 0 0 0 0.998 0 1200 600 0
302 0 0 "Corn239" 1 0.821 0.571 132680 0 0 0 0.998 0 1200 600 0
303 0 0 "Corn239" 1 0.821 0.571 132680 0 0 0 0.998 0 1200 600 0
304 0 0 "Corn239" 1 0.821 0.571 132680 0 0 0 0.998 0 1200 600 0
305 0 0 "Corn239" 1 0.821 0.571 132680 0 0 0 0.998 0 1200 600 0
306 0 0 "Corn239" 1 0.821 0.571 132680 0 0 0 0.998 0 1200 600 0
307 0 0 "Corn239" 1 0.821 0.571 132680 0 0 0 0.998 0 1200 600 0
308 0 0 "Corn239" 1 0.821 0.571 132680 0 0 0 0.998 0 1200 600 0
309 0 0 "Corn239" 1 0.821 0.571 132680 0 0 0 0.998 0 1200 600 0
310 0 0 "Corn239" 1 0.821 0.571 132680 0 0 0 0.998 0 1200 600 0
311 0 0 "Corn239" 1 0.821 0.571 132680 0 0 0 0.998 0 1200 600 0
312 0 0 "Corn239" 1 0.821 0.571 132680 0 0 0 0.998 0 1200 600 0
313 0 0 "Corn239" 1 0.821 0.571 132680 0 0 0 0.998 0 1200 600 0
314 0 0 "Corn239" 1 0.821 0.571 132680 0 0 0 0.998 0 1200 600 0
315 0 0 "Corn239" 1 0.821 0.571 132680 0 0 0 0.998 0 1200 600 0
316 0 0 "Corn239" 1 0.821 0.571 132680 0 0 0 0.998 0 1200 600 0
317 0 0 "Corn239" 1 0.821 0.571 132680 0 0 0 0.998 0 1200 600 0
318 0 0 "Corn239" 1 0.821 0.571 132680 0 0 0 0.998 0 1200 600 0
319 0 0 "Corn239" 1 0.821 0.571 132680 0 0 0 0.998 0 1200 600 0
320 0 0 "Corn239" 1 0.821 0.571 132680 0 0 0 0.998 0 1200 600 0
321 0 0 "Corn239" 1 0.821 0.571 132680 0 0 0 0.998 0 1200 600 0
322 0 0 "Corn239" 1 0.821 0.571 132680 0 0 0 0.998 0 1200 600 0
323 0 0 "Corn239" 1 0.821 0.571 132680 0 0 0 0.998 0 1200 600 0
324 0 0 "Corn239" 1 0.821 0.571 132680 0 0 0 0.998 0 1200 600 0
325 0 0 "Corn239" 1 0.821 0.571 132680 0 0 0 0.998 0 1200 600 0
326 0 0 "Corn239" 1 0.821 0.571 132680 0 0 0 0.998 0 1200 600 0
327 0 0 "Corn239" 1 0.821 0.571 132680 0 0 0 0.998 0 1200 600 0
328 0 0 "Corn239" 1 0.821 0.571 132680 0 0 0 0.998 0 1200 600 0
329 0 0 "Corn239" 1 0.821 0.571 132680 0 0 0 0.998 0 1200 600 0
330 0 0 "Corn239" 1 0.821 0.571 132680 0 0 0 0.998 0 1200 600 0
331 0 0 "Corn239" 1 0.821 0.571 132680 0 0 0 0.998 0 1200 600 0
332 0 0 "Corn239" 1 0.821 0.571 132680 0 0 0 0.998 0 1200 600 0
333 0 0 "Corn239" 1 0.821 0.571 132680 0 0 0 0.998 0 1200 600 0
334 0 0 "Corn239" 1 0.821 0.571 132680 0 0 0 0.998 0 1200 600 0
335 0 0 "Corn239" 1 0.821 0.571 132680 0 0 0 0.998 0 1200 600 0
336 0 0 "Corn239" 1 0.821 0.571 132680 0 0 0 0.998 0 1200 600 0
337 0 0 "Corn239" 1 0.821 0.571 132680 0 0 0 0.998 0 1200 600 0
338 0 0 "Corn239" 1 0.821 0.571 132680 0 0 0 0.998 0 1200 600 0
339 0 0 "Corn239" 1 0.821 0.571 132680 0 0 0 0.998 0 1200 600 0
340 0 0 "Corn239" 1 0.821 0.571 132680 0 0 0 0.998 0 1200 600 0
341 0 0 "Corn239" 1 0.821 0.571 132680 0 0 0 0.998 0 1200 600 0
342 0 0 "Corn239" 1 0.821 0.571 132680 0 0 0 0.998 0 1200 600 0
343 0 0 "Corn239" 1 0.821 0.571 132680 0 0 0 0.998 0 1200 600 0
344 0 0 "Corn239" 1 0.821 0.571 132680 0 0 0 0.998 0 1200 600 0
345 0 0 "Corn239" 1 0.821 0.571 132680 0 0 0 0.998 0 1200 600 0
346 0 0 "Corn239" 1 0.821 0.571 132680 0 0 0 0.998 0 1200 600 0
347 0 0 "Corn239" 1 0.821 0.571 132680 0 0 0 0.998 0 1200 600 0
348 0 0 "Corn239" 1 0.821 0.571 132680 0 0 0 0.998 0 1200 600 0
349 0 0 "Corn239" 1 0.821 0.571 132680 0 0 0 0.998 0 1200 600 0
350 0 0 "Corn239" 1 0.821 0.571 132680 0 0 0 0.998 0 1200 600 0
351 0 0 "Corn239" 1 0.821 0.571 132680 0 0 0 0.998 0 1200 600 0
352 0 0 "Corn239" 1 0.821 0.571 132680 0 0 0 0.998 0 1200 600 0
353 0 0 "Corn239" 1 0.821 0.571 132680 0 0 0 0.998 0 1200 600 0
354 0 0 "Corn239" 1 0.821 0.571 132680 0 0 0 0.998 0 1200 600 0
355 0 0 "Corn239" 1 0.821 0.571 132680 0 0 0 0.998 0 1200 600 0
356 0 0 "Corn239" 1 0.821 0.571 132680 0 0 0 0.998 0 1200 600 0
357 0 0 "Corn239" 1 0.821 0.571 132680 0 0 0 0.998 0 1200 600 0
358 0 0 "Corn239" 1 0.821 0.571 132680 0 0 0 0.998 0 1200 600 0
359 0 0 "Corn239" 1 0.821 0.571 132680 0 0 0 0.998 0 1200 600 0
360 0 0 "Corn239" 1 0.821 0.571 132680 0 0 0 0.998 0 1200 600 0
361 0 0 "Corn239" 1 0.821 0.571 132680 0 0 0 0.998 0 1200 600 0
362 0 0 "Corn239" 1 0.821 0.571 132680 0 0 0 0.998 0 1200 600 0
363 0 0 "Corn239" 1 0.821 0.571 132680 0 0 0 0.998 0 1200 600 0
364 0 0 "Corn239" 1 0.821 0.571 132680 0 0 0 0.998 0 1200 600 0
365 0 0 "Corn239" 1 0.821 0.571 132680 0 0 0 0.998 0 1200 600 0
1 1 1 "Alfalfa181" 198.153 -39.219 194.233 12116.1 0 1.25 0 0.734 0 1200 600 0
2 1 1 "Alfalfa181" 198.153 -39.219 194.233 12116.1 0 1.25 0 0.734 0 1200 600 0
3 1 1 "Alfalfa181" 198.153 -39.219 194.233 12116.1 0 1.25 0 0.734 0 1200 600 0
4 1 1 "Alfalfa181" 198.153 -39.219 194.233 12116.1 0 1.25 0 0.734 0 1200 600 0
5 1 1 "Alfalfa181" 198.153 -39.219 194.233 12116.1 0 1.25 0 0.734 0 1200 600 0
6 1 1 "Alfalfa181" 198.153 -39.219 194.233 12116.1 0 1.25 0 0.734 0 1200 600 0
7 1 1 "Alfalfa181" 198.153 -39.219 194.233 12116.1 0 1.25 0 0.734 0 1200 600 0
8 1 1 "Alfalfa181" 198.153 -39.219 194.233 12116.1 0 1.25 0 0.734 0 1200 600 0
9 1 1 "Alfalfa181" 198.153 -39.219 194.233 12116.1 0 1.25 0 0.734 0 1200 600 0
10 1 1 "Alfalfa181" 198.153 -39.219 194.233 12116.1 0 1.25 0 0.734 0 1200 600 0
11 1 1 "Alfalfa181" 198.153 -39.219 194.233 12116.1 0 1.25 0 0.734 0 1200 600 0
12 1 1 "Alfalfa181" 198.153 -39.219 194.233 12116.1 0 1.25 0 0.734 0 1200 600 0
13 1 1 "Alfalfa181" 198.153 -39.219 194.233 12116.1 0 1.25 0 0.734 0 1200 600 0
14 1 1 "Alfalfa181" 198.153 -39.219 194.233 12116.1 0 1.25 0 0.734 0 1200 600 0
15 1 1 "Alfalfa181" 198.153 -39.219 194.233 12116.1 0 1.25 0 0.734 0 1200 600 0
16 1 1 "Alfalfa181" 198.153 -39.219 194.233 12116.1 0 1.25 0 0.734 0 1200 600 0
17 1 1 "Alfalfa181" 198.153 -39.219 194.233 12116.1 0 1.25 0 0.734 0 1200 600 0
18 1 1 "Alfalfa181" 198.153 -39.219 194.233 12116.1 0 1.25 0 0.734 0 1200 600 0
19 1 1 "Alfalfa181" 198.153 -39.219 194.233 12116.1 0 1.25 0 0.734 0 1200 600 0
20 1 1 "Alfalfa181" 198.153 -39.219 194.233 12116.1 0 1.25 0 0.734 0 1200 600 0
21 1 1 "Alfalfa181" 198.153 -39.219 194.233 12116.1 0 1.25 0 0.734 0 1200 600 0
22 1 1 "Alfalfa181" 198.153 -39.219 194.233 12116.1 0 1.25 0 0.734 0 1200 600 0
23 1 1 "Alfalfa181" 198.153 -39.219 194.233 12116.1 0 1.25 0 0.734 0 1200 600 0
24 1 1 "Alfalfa181" 198.153 -39.219 194.233 12116.1 0 1.25 0 0.734 0 1200 600 0
25 1 1 "Alfalfa181" 198.153 -39.219 194.233 12116.1 0 1.25 0 0.734 0 1200 600 0
26 1 1 "Alfalfa181" 198.153 -39.219 194.233 12116.1 0 1.25 0 0.734 0 1200 600 0
27 1 1 "Alfalfa181" 198.153 -39.219 194.233 12116.1 0 1.25 0 0.734 0 1200 600 0
28 1 1 "Alfalfa181" 198.153 -39.219 194.233 12116.1 0 1.25 0 0.734 0 1200 600 0
29 1 1 "Alfalfa181" 198.153 -39.219 194.233 12116.1 0 1.25 0 0.734 0 1200 600 0
30 1 1 "Alfalfa181" 198.153 -39.219 194.233 12116.1 0 1.25 0 0.734 0 1200 600 0
31 1 1 "Alfalfa181" 198.153 -39.219 194.233 12116.1 0 1.25 0 0.734 0 1200 600 0
32 1 1 "Alfalfa181" 198.153 -39.219 194.233 12116.1 0 1.25 0 0.734 0 1200 600 0
33 1 1 "Alfalfa181" 198.153 -39.219 194.233 12116.1 0 1.25 0 0.734 0 1200 600 0
34 1 1 "Alfalfa181" 198.153 -39.219 194.233 12116.1 0 1.25 0 0.734 0 1200 600 0
35 1 1 "Alfalfa181" 198.153 -39.219 194.233 12116.1 0 1.25 0 0.734 0 1200 600 0
36 1 1 "Alfalfa181" 198.153 -39.219 194.233 12116.1 0 1.25 0 0.734 0 1200 600 0
37 1 1 "Alfalfa181" 198.153 -39.219 194.233 12116.1 0 1.25 0 0.734 0 1200 600 0
38 1 1 "Alfalfa181" 198.153 -39.219 194.233 12116.1 0 1.25 0 0.734 0 1200 600 0
39 1 1 "Alfalfa181" 198.153 -39.219 194.233 12116.1 0 1.25 0 0.734 0 1200 600 0
40 1 1 "Alfalfa181" 198.153 -39.219 194.233 12116.1 0 1.25 0 0.734 0 1200 600 0
41 1 1 "Alfalfa181" 198.153 -39.219 194.233 12116.1 0 1.25 0 0.734 0 1200 600 0
42 1 1 "Alfalfa181" 198.153 -39.219 194.233 12116.1 0 1.25 0 0.734 0 1200 600 0
43 1 1 "Alfalfa181" 198.153 -39.219 194.233 12116.1 0 1.25 0 0.734 0 1200 600 0
44 1 1 "Alfalfa181" 198.153 -39.219 194.233 12116.1 0 1.25 0 0.734 0 1200 600 0
45 1 1 "Alfalfa181" 198.153 -39.219 194.233 12116.1 0 1.25 0 0.734 0 1200 600 0
46 1 1 "Alfalfa181" 198.153 -39.219 194.233 12116.1 0 1.25 0 0.734 0 1200 600 0
47 1 1 "Alfalfa181" 198.153 -39.219 194.233 12116.1 0 1.25 0 0.734 0 1200 600 0
48 1 1 "Alfalfa181" 198.153 -39.219 194.233 12116.1 0 1.25 0 0.734 0 1200 600 0
49 1 1 "Alfalfa181" 198.153 -39.219 194.233 12116.1 0 1.25 0 0.734 0 1200 600 0
50 1 1 "Alfalfa181" 198.153 -39.219 194.233 12116.1 0 1.25 0 0.734 0 1200 600 0
51 1 1 "Alfalfa181" 198.153 -39.219 194.233 12116.1 0 1.25 0 0.734 0 1200 600 0
52 1 1 "Alfalfa181" 198.153 -39.219 194.233 12116.1 0 1.25 0 0.734 0 1200 600 0
53 1 1 "Alfalfa181" 198.153 -39.219 194.233 12116.1 0 1.25 0 0.734 0 1200 600 0
54 1 1 "Alfalfa181" 198.153 -39.219 194.233 12116.1 0 1.25 0 0.734 0 1200 600 0
55 1 1 "Alfalfa181" 198.153 -39.219 194.233 12116.1 0 1.25 0 0.734 0 1200 600 0
56 1 1 "Alfalfa181" 198.153 -39.219 194.233 12116.1 0 1.25 0 0.734 0 1200 600 0
57 1 1 "Alfalfa181" 198.153 -39.219 194.233 12116.1 0 1.25 0 0.734 0 1200 600 0
58 1 1 "Alfalfa181" 198.153 -39.219 194.233 12116.1 0 1.25 0 0.734 0 1200 600 0
59 1 1 "Alfalfa181" 198.153 -39.219 194.233 12116.1 0 1.25 0 0.734 0 1200 600 0
60 1 1 "Alfalfa181" 198.153 -39.219 194.233 12116.1 0 1.25 0 0.734 0 1200 600 0
61 1 1 "Alfalfa181" 198.153 -39.219 194.233 12116.1 0 1.25 0 0.734 0 1200 600 0
62 1 1 "Alfalfa181" 198.153 -39.219 194.233 12116.1 0 1.25 0 0.734 0 1200 600 0
63 1 1 "Alfalfa181" 198.153 -39.219 194.233 12116.1 0 1.25 0 0.734 0 1200 600 0
64 1 1 "Alfalfa181" 198.153 -39.219 194.233 12116.1 0 1.25 0 0.734 0 1200 600 0
65 1 1 "Alfalfa181" 198.153 -39.219 194.233 12116.1 0 1.25 0 0.734 0 1200 600 0
66 1 1 "Alfalfa181" 198.153 -39.219 194.233 12116.1 0 1.25 0 0.734 0 1200 600 0
67 1 1 "Alfalfa181" 198.153 -39.219 194.233 12116.1 0 1.25 0 0.734 0 1200 600 0
68 1 1 "Alfalfa181" 198.153 -39.219 194.233 12116.1 0 1.25 0 0.734 0 1200 600 0
69 1 1 "Alfalfa181" 198.153 -39.219 194.233 12116.1 0 1.25 0 0.734 0 1200 600 0
70 1 1 "Alfalfa181" 198.153 -39.219 194.233 12116.1 0 1.25 0 0.734 0 1200 600 0
71 1 1 "Alfalfa181" 198.153 -39.219 194.233 12116.1 0 1.25 0 0.734 0 1200 600 0
72 1 1 "Alfalfa181" 198.153 -39.219 194.233 12116.1 0 1.25 0 0.734 0 1200 600 0
73 1 1 "Alfalfa181" 198.153 -39.219 194.233 12116.1 0 1.25 0 0.734 0 1200 600 0
74 1 1 "Alfalfa181" 198.153 -39.219 194.233 12116.1 0 1.25 0 0.734 0 1200 600 0
75 1 1 "Alfalfa181" 198.153 -39.219 194.233 12116.1 0 1.25 0 0.734 0 1200 600 0
76 1 1 "Alfalfa181" 198.153 -39.219 194.233 12116.1 0 1.25 0 0.734 0 1200 600 0
77 1 1 "Alfalfa181" 198.153 -39.219 194.233 12116.1 0 1.25 0 0.734 0 1200 600 0
78 1 1 "Alfalfa181" 198.153 -39.219 194.233 12116.1 0 1.25 0 0.734 0 1200 600 0
79 1 1 "Alfalfa181" 198.153 -39.219 194.233 12116.1 0 1.25 0 0.734 0 1200 600 0
80 1 1 "Alfalfa181" 198.153 -39.219 194.233 12116.1 0 1.25 0 0.734 0 1200 600 0
81 1 1 "Alfalfa181" 198.153 -39.219 194.233 12116.1 0 1.25 0 0.734 0 1200 600 0
82 1 1 "Alfalfa181" 198.153 -39.219 194.233 12116.1 0 1.25 0 0.734 0 1200 600 0
83 1 1 "Alfalfa181" 198.153 -39.219 194.233 12116.1 0 1.25 0 0.734 0 1200 600 0
84 1 1 "Alfalfa181" 198.153 -39.219 194.233 12116.1 0 1.25 0 0.734 0 1200 600 0
85 1 1 "Alfalfa181" 198.153 -39.219 194.233 12116.1 0 1.25 0 0.734 0 1200 600 0
86 1 1 "Alfalfa181" 198.153 -39.219 194.233 12116.1 0 1.25 0 0.734 0 1200 600 0
87 1 1 "Alfalfa181" 198.153 -39.219 194.233 12116.1 0 1.25 0 0.734 0 1200 600 0
88 1 1 "Alfalfa181" 198.153 -39.219 194.233 12116.1 0 1.25 0 0.734 0 1200 600 0
89 1 1 "Alfalfa181" 198.153 -39.219 194.233 12116.1 0 1.25 0 0.734 0 1200 600 0
90 1 1 "Alfalfa181" 198.153 -39.219 194.233 12116.1 0 1.25 0 0.734 0 1200 600 0
91 1 1 "Alfalfa181" 198.153 -39.219 194.233 12116.1 0 1.25 0 0.734 0 1200 600 0
92 1 1 "Alfalfa181" 198.153 -39.219 194.233 12116.1 0 1.25 0 0.734 0 1200 600 0
93 1 1 "Alfalfa181" 198.153 -39.219 194.233 12116.1 0 1.25 0 0.734 0 1200 600 0
94 1 1 "Alfalfa181" 198.153 -39.219 194.233 12116.1 0 1.25 0 0.734 0 1200 600 0
95 1 1 "Alfalfa181" 198.153 -39.219 194.233 12116.1 0 1.25 0 0.734 0 1200 600 0
96 1 1 "Alfalfa181" 198.153 -39.219 194.233 12116.1 0 1.25 0 0.734 0 1200 600 0
97 1 1 "Alfalfa181" 198.153 -39.219 194.233 12116.1 0 1.25 0 0.734 0 1200 600 0
98 1 1 "Alfalfa181" 198.153 -39.219 194.233 12116.1 0 1.25 0 0.734 0 1200 600 0
99 1 1 "Alfalfa181" 198.153 -39.219 194.233 12116.1 0 1.25 0 0.734 0 1200 600 0
100 1 1 "Alfalfa181" 198.153 -39.219 194.233 12116.1 0 1.25 0 0.734 0 1200 600 0
101 1 1 "Alfalfa181" 198.153 -39.219 194.233 12116.1 0 1.25 0 0.734 0 1200 600 0
102 1 1 "Alfalfa181" 198.153 -39.219 194.233 12116.1 0 1.25 0 0.734 0 1200 600 0
103 1 1 "Alfalfa181" 198.153 -39.219 194.233 12116.1 0 1.25 0 0.734 0 1200 600 0
104 1 1 "Alfalfa181" 198.153 -39.219 194.233 12116.1 0 1.25 0 0.734 0 1200 600 0
105 1 1 "Alfalfa181" 198.153 -39.219 194.233 12116.1 0 1.25 0 0.734 0 1200 600 0
106 1 1 "Alfalfa181" 198.153 -39.219 194.233 12116.1 0 1.25 0 0.734 0 1200 600 0
107 1 1 "Alfalfa181" 198.153 -39.219 194.233 12116.1 0 1.25 0 0.734 0 1200 600 0
108 1 1 "Alfalfa181" 198.153 -39.219 194.233 12116.1 0 1.25 0 0.734 0 1200 600 0
109 1 1 "Alfalfa181" 198.153 -39.219 194.233 12116.1 0 1.25 0 0.734 0 1200 600 0
110 1 1 "Alfalfa181" 198.153 -39.219 194.233 12116.1 0 1.25 0 0.734 0 1200 600 0
111 1 1 "Alfalfa181" 198.153 -39.219 194.233 12116.1 0 1.25 0 0.734 0 1200 600 0
112 1 1 "Alfalfa181" 198.153 -39.219 194.233 12116.1 0 1.25 0 0.734 0 1200 600 0
113 1 1 "Alfalfa181" 198.153 -39.219 194.233 12116.1 0 1.25 0 0.734 0 1200 600 0
114 1 1 "Alfalfa181" 198.153 -39.219 194.233 12116.1 0 1.25 0 0.734 0 1200 600 0
115 1 1 "Alfalfa181" 198.153 -39.219 194.233 12116.1 0 1.25 0 0.734 0 1200 600 0
116 1 1 "Alfalfa181" 198.153 -39.219 194.233 12116.1 0 1.25 0 0.734 0 1200 600 0
117 1 1 "Alfalfa181" 198.153 -39.219 194.233 12116.1 0 1.25 0 0.734 0 1200 600 0
118 1 1 "Alfalfa181" 198.153 -39.219 194.233 12116.1 0 1.25 0 0.734 0 1200 600 0
119 1 1 "Alfalfa181" 198.153 -39.219 194.233 12116.1 0 1.25 0 0.734 0 1200 600 0
120 1 1 "Alfalfa181" 198.153 -39.219 194.233 12116.1 0 1.25 0 0.734 0 1200 600 0
121 1 1 "Alfalfa181" 198.153 -39.219 194.233 12116.1 0 1.25 0 0.734 0 1200 600 0
122 1 1 "Alfalfa181" 198.153 -39.219 194.233 12116.1 0 1.25 0 0.734 0 1200 600 0
123 1 1 "Alfalfa181" 198.153 -39.219 194.233 12116.1 0 1.25 0 0.734 0 1200 600 0
124 1 1 "Alfalfa181" 198.153 -39.219 194.233 12116.1 0 1.25 0 0.734 0 1200 600 0
125 1 1 "Alfalfa181" 198.153 -39.219 194.233 12116.1 0 1.25 0 0.734 0 1200 600 0
126 1 1 "Alfalfa181" 198.153 -39.219 194.233 12116.1 0 1.25 0 0.734 0 1200 600 0
127 1 1 "Alfalfa181" 198.153 -39.219 194.233 12116.1 0 1.25 0 0.734 0 1200 600 0
128 1 1 "Alfalfa181" 198.153 -39.219 194.233 12116.1 0 1.25 0 0.734 0 1200 600 0
129 1 1 "Alfalfa181" 198.153 -39.219 194.233 12116.1 0 1.25 0 0.734 0 1200 600 0
130 1 1 "Alfalfa181" 198.153 -39.219 194.233 12116.1 0 1.25 0 0.734 0 1200 600 0
131 1 1 "Alfalfa181" 198.153 -39.219 194.233 12116.1 0 1.25 0 0.734 0 1200 600 0
132 1 1 "Alfalfa181" 198.153 -39.219 194.233 12116.1 0 1.25 0 0.734 0 1200 600 0
133 1 1 "Alfalfa181" 198.153 -39.219 194.233 12116.1 0 1.25 0 0.734 0 1200 600 0
134 1 1 "Alfalfa181" 198.153 -39.219 194.233 12116.1 0 1.25 0 0.734 0 1200 600 0
135 1 1 "Alfalfa181" 198.153 -39.219 194.233 12116.1 0 1.25 0 0.734 0 1200 600 0
136 1 1 "Alfalfa181" 198.153 -39.219 194.233 12116.1 0 1.25 0 0.734 0 1200 600 0
137 1 1 "Alfalfa181" 198.153 -39.219 194.233 12116.1 0 1.25 0 0.734 0 1200 600 0
138 1 1 "Alfalfa181" 198.153 -39.219 194.233 12116.1 0 1.25 0 0.734 0 1200 600 0
139 1 1 "Alfalfa181" 198.153 -39.219 194.233 12116.1 0 1.25 0 0.734 0 1200 600 0
140 1 1 "Alfalfa181" 198.153 -39.219 194.233 12116.1 0 1.25 0 0.734 0 1200 600 0
141 1 1 "Alfalfa181" 198.153 -39.219 194.233 12116.1 0 1.25 0 0.734 0 1200 600 0
142 1 1 "Alfalfa181" 198.153 -39.219 194.233 12116.1 0 1.25 0 0.734 0 1200 600 0
143 1 1 "Alfalfa181" 198.153 -39.219 194.233 12116.1 0 1.25 0 0.734 0 1200 600 0
144 1 1 "Alfalfa181" 198.153 -39.219 194.233 12116.1 0 1.25 0 0.734 0 1200 600 0
145 1 1 "Alfalfa181" 198.153 -39.219 194.233 12116.1 0 1.25 0 0.734 0 1200 600 0
146 1 1 "Alfalfa181" 198.153 -39.219 194.233 12116.1 0 1.25 0 0.734 0 1200 600 0
147 1 1 "Alfalfa181" 198.153 -39.219 194.233 12116.1 0 1.25 0 0.734 0 1200 600 0
148 1 1 "Alfalfa181" 198.153 -39.219 194.233 12116.1 0 1.25 0 0.734 0 1200 600 0
149 1 1 "Alfalfa181" 198.153 -39.219 194.233 12116.1 0 1.25 0 0.734 0 1200 600 0
150 1 1 "Alfalfa181" 198.153 -39.219 194.233 12116.1 0 1.25 0 0.734 0 1200 600 0
151 1 1 "Alfalfa181" 198.153 -39.219 194.233 12116.1 0 1.25 0 0.734 0 1200 600 0
152 1 1 "Alfalfa181" 198.153 -39.219 194.233 12116.1 2294.692 1.25 8.756 0.734 0 1200 600 0
153 1 1 "Alfalfa181" 198.153 -39.219 194.233 12116.1 2294.692 1.25 8.756 0.734 0 1200 600 0
154 1 1 "Alfalfa181" 198.153 -39.219 194.233 12116.1 2294.692 1.25 8.756 0.734 0 1200 600 0
155 1 1 "Alfalfa181" 198.153 -39.219 194.233 12116.1 2294.692 1.25 8.756 0.734 0 1200 600 0
156 1 1 "Alfalfa181" 198.153 -39.219 194.233 12116.1 2294.692 1.25 8.756 0.734 0 1200 600 0
157 1 1 "Alfalfa181" 198.153 -39.219 194.233 12116.1 2294.692 1.25 8.756 0.734 0 1200 600 0
158 1 1 "Alfalfa181" 198.153 -39.219 194.233 12116.1 2294.692 1.25 8.756 0.734 0 1200 600 0
159 1 1 "Alfalfa181" 198.153 -39.219 194.233 12116.1 2294.692 1.25 8.756 0.734 0 1200 600 0
160 1 1 "Alfalfa181" 198.153 -39.219 194.233 12116.1 2294.692 1.25 8.756 0.734 0 1200 600 0
161 1 1 "Alfalfa181" 198.153 -39.219 194.233 12116.1 2294.692 1.25 8.756 0.734 0 1200 600 0
162 1 1 "Alfalfa181" 198.153 -39.219 194.233 12116.1 2294.692 1.25 8.756 0.734 0 1200 600 0
163 1 1 "Alfalfa181" 198.153 -39.219 194.233 12116.1 2294.692 1.25 8.756 0.734 0 1200 600 0
164 1 1 "Alfalfa181" 198.153 -39.219 194.233 12116.1 2294.692 1.25 8.756 0.734 0 1200 600 0
165 1 1 "Alfalfa181" 198.153 -39.219 194.233 12116.1 2294.692 1.25 8.756 0.734 0 1200 600 0
166 1 1 "Alfalfa181" 198.153 -39.219 194.233 12116.1 2294.692 1.25 8.756 0.734 0 1200 600 0
167 1 1 "Alfalfa181" 198.153 -39.219 194.233 12116.1 2294.692 1.25 8.756 0.734 0 1200 600 0
168 1 1 "Alfalfa181" 198.153 -39.219 194.233 12116.1 2294.692 1.25 8.756 0.734 0 1200 600 0
169 1 1 "Alfalfa181" 198.153 -39.219 194.233 12116.1 2294.692 1.25 8.756 0.734 0 1200 600 0
170 1 1 "Alfalfa181" 198.153 -39.219 194.233 12116.1 2294.692 1.25 8.756 0.734 0 1200 600 0
171 1 1 "Alfalfa181" 198.153 -39.219 194.233 12116.1 2294.692 1.25 8.756 0.734 0 1200 600 0
172 1 1 "Alfalfa181" 198.153 -39.219 194.233 12116.1 2294.692 1.25 8.756 0.734 0 1200 600 0
173 1 1 "Alfalfa181" 198.153 -39.219 194.233 12116.1 2294.692 1.25 8.756 0.734 0 1200 600 0
174 1 1 "Alfalfa181" 198.153 -39.219 194.233 12116.1 2294.692 1.25 8.756 0.734 0 1200 600 0
175 1 1 "Alfalfa181" 198.153 -39.219 194.233 12116.1 2294.692 1.25 8.756 0.734 0 1200 600 0
176 1 1 "Alfalfa181" 198.153 -39.219 194.233 12116.1 2294.692 1.25 8.756 0.734 0 1200 600 0
177 1 1 "Alfalfa181" 198.153 -39.219 194.233 12116.1 2294.692 1.25 8.756 0.734 0 1200 600 0
178 1 1 "Alfalfa181" 198.153 -39.219 194.233 12116.1 2294.692 1.25 8.756 0.734 0 1200 600 0
179 1 1 "Alfalfa181" 198.153 -39.219 194.233 12116.1 2294.692 1.25 8.756 0.734 0 1200 600 0
180 1 1 "Alfalfa181" 198.153 -39.219 194.233 12116.1 2294.692 1.25 8.756 0.734 0 1200 600 0
181 1 1 "Alfalfa181" 198.153 -39.219 194.233 12116.1 2294.692 1.25 8.756 0.734 0 1200 600 0
182 1 1 "Alfalfa181" 198.153 -39.219 194.233 12116.1 2294.692 1.25 8.756 0.734 0 1200 600 0
183 1 1 "Alfalfa181" 198.153 -39.219 194.233 12116.1 2294.692 1.25 8.756 0.734 0 1200 600 0
184 1 1 "Alfalfa181" 198.153 -39.219 194.233 12116.1 2294.692 1.25 8.756 0.734 0 1200 600 0
185 1 1 "Alfalfa181" 198.153 -39.219 194.233 12116.1 2294.692 1.25 8.756 0.734 0 1200 600 0
186 1 1 "Alfalfa181" 198.153 -39.219 194.233 12116.1 2294.692 1.25 8.756 0.734 0 1200 600 0
187 1 1 "Alfalfa181" 198.153 -39.219 194.233 12116.1 2294.692 1.25 8.756 0.734 0 1200 600 0
188 1 1 "Alfalfa181" 198.153 -39.219 194.233 12116.1 2294.692 1.25 8.756 0.734 0 1200 600 0
189 1 1 "Alfalfa181" 198.153 -39.219 194.233 12116.1 2294.692 1.25 8.756 0.734 0 1200 600 0
190 1 1 "Alfalfa181" 198.153 -39.219 194.233 12116.1 2294.692 1.25 8.756 0.734 0 1200 600 0
191 1 1 "Alfalfa181" 198.153 -39.219 194.233 12116.1 2294.692 1.25 8.756 0.734 0 1200 600 0
192 1 1 "Alfalfa181" 198.153 -39.219 194.233 12116.1 2294.692 1.25 8.756 0.734 0 1200 600 0
193 1 1 "Alfalfa181" 198.153 -39.219 194.233 12116.1 2294.692 1.25 8.756 0.734 0 1200 600 0
194 1 1 "Alfalfa181" 198.153 -39.219 194.233 12116.1 2294.692 1.25 8.756 0.734 0 1200 600 0
195 1 1 "Alfalfa181" 198.153 -39.219 194.233 12116.1 2294.692 1.25 8.756 0.734 0 1200 600 0
196 1 1 "Alfalfa181" 198.153 -39.219 194.233 12116.1 2294.692 1.25 8.756 0.734 0 1200 600 0
197 1 1 "Alfalfa181" 198.153 -39.219 194.233 12116.1 2294.692 1.25 8.756 0.734 0 1200 600 0
198 1 1 "Alfalfa181" 198.153 -39.219 194.233 12116.1 2294.692 1.25 8.756 0.734 0 1200 600 0
199 1 1 "Alfalfa181" 198.153 -39.219 194.233 12116.1 2294.692 1.25 8.756 0.734 0 1200 600 0
200 1 1 "Alfalfa181" 198.153 -39.219 194.233 12116.1 2294.692 1.25 8.756 0.734 0 1200 600 0
201 1 1 "Alfalfa181" 198.153 -39.219 194.233 12116.1 2294.692 1.25 8.756 0.734 0 1200 600 0
202 1 1 "Alfalfa181" 198.153 -39.219 194.233 12116.1 2294.692 1.25 8.756 0.734 0 1200 600 0
203 1 1 "Alfalfa181" 198.153 -39.219 194.233 12116.1 2294.692 1.25 8.756 0.734 0 1200 600 0
204 1 1 "Alfalfa181" 198.153 -39.219 194.233 12116.1 2294.692 1.25 8.756 0.734 0 1200 600 0
205 1 1 "Alfalfa181" 198.153 -39.219 194.233 12116.1 2294.692 1.25 8.756 0.734 0 1200 600 0
206 1 1 "Alfalfa181" 198.153 -39.219 194.233 12116.1 2294.692 1.25 8.756 0.734 0 1200 600 0
207 1 1 "Alfalfa181" 198.153 -39.219 194.233 12116.1 2294.692 1.25 8.756 0.734 0 1200 600 0
208 1 1 "Alfalfa181" 198.153 -39.219 194.233 12116.1 2294.692 1.25 8.756 0.734 0 1200 600 0
209 1 1 "Alfalfa181" 198.153 -39.219 194.233 12116.1 2294.692 1.25 8.756 0.734 0 1200 600 0
210 1 1 "Alfalfa181" 198.153 -39.219 194.233 12116.1 2294.692 1.25 8.756 0.734 0 1200 600 0
211 1 1 "Alfalfa181" 198.153 -39.219 194.233 12116.1 2294.692 1.25 8.756 0.734 0 1200 600 0
212 1 1 "Alfalfa181" 198.153 -39.219 194.233 12116.1 2294.692 1.25 8.756 0.734 0 1200 600 0
213 1 1 "Alfalfa181" 198.153 -39.219 194.233 12116.1 2294.692 1.25 8.756 0.734 0 1200 600 0
214 1 1 "Alfalfa181" 198.153 -39.219 194.233 12116.1 2294.692 1.25 8.756 0.734 0 1200 600 0
215 1 1 "Alfalfa181" 198.153 -39.219 194.233 12116.1 2294.692 1.25 8.756 0.734 0 1200 600 0
216 1 1 "Alfalfa181" 198.153 -39.219 194.233 12116.1 2294.692 1.25 8.756 0.734 0 1200 600 0
217 1 1 "Alfalfa181" 198.153 -39.219 194.233 12116.1 2294.692 1.25 8.756 0.734 0 1200 600 0
218 1 1 "Alfalfa181" 198.153 -39.219 194.233 12116.1 2294.692 1.25 8.756 0.734 0 1200 600 0
219 1 1 "Alfalfa181" 198.153 -39.219 194.233 12116.1 2294.692 1.25 8.756 0.734 0 1200 600 0
220 1 1 "Alfalfa181" 198.153 -39.219 194.233 12116.1 2294.692 1.25 8.756 0.734 0 1200 600 0
221 1 1 "Alfalfa181" 198.153 -39.219 194.233 12116.1 2294.692 1.25 8.756 0.734 0 1200 600 0
222 1 1 "Alfalfa181" 198.153 -39.219 194.233 12116.1 2294.692 1.25 8.756 0.734 0 1200 600 0
223 1 1 "Alfalfa181" 198.153 -39.219 194.233 12116.1 2294.692 1.25 8.756 0.734 0 1200 600 0
224 1 1 "Alfalfa181" 198.153 -39.219 194.233 12116.1 2294.692 1.25 8.756 0.734 0 1200 600 0
225 1 1 "Alfalfa181" 198.153 -39.219 194.233 12116.1 2294.692 1.25 8.756 0.734 0 1200 600 0
226 1 1 "Alfalfa181" 198.153 -39.219 194.233 12116.1 2294.692 1.25 8.756 0.734 0 1200 600 0
227 1 1 "Alfalfa181" 198.153 -39.219 194.233 12116.1 2294.692 1.25 8.756 0.734 0 1200 600 0
228 1 1 "Alfalfa181" 198.153 -39.219 194.233 12116.1 2294.692 1.25 8.756 0.734 0 1200 600 0
229 1 1 "Alfalfa181" 198.153 -39.219 194.233 12116.1 2294.692 1.25 8.756 0.734 0 1200 600 0
230 1 1 "Alfalfa181" 198.153 -39.219 194.233 12116.1 2294.692 1.25 8.756 0.734 0 1200 600 0
231 1 1 "Alfalfa181" 198.153 -39.219 194.233 12116.1 2294.692 1.25 8.756 0.734 0 1200 600 0
232 1 1 "Alfalfa181" 198.153 -39.219 194.233 12116.1 2294.692 1.25 8.756 0.734 0 1200 600 0
233 1 1 "Alfalfa181" 198.153 -39.219 194.233 12116.1 2294.692 1.25 8.756 0.734 0 1200 600 0
234 1 1 "Alfalfa181" 198.153 -39.219 194.233 12116.1 2294.692 1.25 8.756 0.734 0 1200 600 0
235 1 1 "Alfalfa181" 198.153 -39.219 194.233 12116.1 2294.692 1.25 8.756 0.734 0 1200 600 0
236 1 1 "Alfalfa181" 198.153 -39.219 194.233 12116.1 2294.692 1.25 8.756 0.734 0 1200 600 0
237 1 1 "Alfalfa181" 198.153 -39.219 194.233 12116.1 2294.692 1.25 8.756 0.734 0 1200 600 0
238 1 1 "Alfalfa181" 198.153 -39.219 194.233 12116.1 2294.692 1.25 8.756 0.734 0 1200 600 0
239 1 1 "Alfalfa181" 198.153 -39.219 194.233 12116.1 2294.692 1.25 8.756 0.734 0 1200 600 0
240 1 1 "Alfalfa181" 198.153 -39.219 194.233 12116.1 2294.692 1.25 8.756 0.734 0 1200 600 0
241 1 1 "Alfalfa181" 198.153 -39.219 194.233 12116.1 2294.692 1.25 8.756 0.734 0 1200 600 0
242 1 1 "Alfalfa181" 198.153 -39.219 194.233 12116.1 2294.692 1.25 8.756 0.734 0 1200 600 0
243 1 1 "Alfalfa181" 198.153 -39.219 194.233 12116.1 2294.692 1.25 8.756 0.734 0 1200 600 0
244 1 1 "Alfalfa181" 198.153 -39.219 194.233 12116.1 2294.692 1.25 8.756 0.734 0 1200 600 0
245 1 1 "Alfalfa181" 198.153 -39.219 194.233 12116.1 2294.692 1.25 8.756 0.734 0 1200 600 0
246 1 1 "Alfalfa181" 198.153 -39.219 194.233 12116.1 2294.692 1.25 8.756 0.734 0 1200 600 0
247 1 1 "Alfalfa181" 198.153 -39.219 194.233 12116.1 2294.692 1.25 8.756 0.734 0 1200 600 0
248 1 1 "Alfalfa181" 198.153 -39.219 194.233 12116.1 2294.692 1.25 8.756 0.734 0 1200 600 0
249 1 1 "Alfalfa181" 198.153 -39.219 194.233 12116.1 2294.692 1.25 8.756 0.734 0 1200 600 0
250 1 1 "Alfalfa181" 198.153 -39.219 194.233 12116.1 2294.692 1.25 8.756 0.734 0 1200 600 0
251 1 1 "Alfalfa181" 198.153 -39.219 194.233 12116.1 2294.692 1.25 8.756 0.734 0 1200 600 0
252 1 1 "Alfalfa181" 198.153 -39.219 194.233 12116.1 2294.692 1.25 8.756 0.734 0 1200 600 0
253 1 1 "Alfalfa181" 198.153 -39.219 194.233 12116.1 2294.692 1.25 8.756 0.734 0 1200 600 0
254 1 1 "Alfalfa181" 198.153 -39.219 194.233 12116.1 2294.692 1.25 8.756 0.734 0 1200 600 0
255 1 1 "Alfalfa181" 198.153 -39.219 194.233 12116.1 2294.692 1.25 8.756 0.734 0 1200 600 0
256 1 1 "Alfalfa181" 198.153 -39.219 194.233 12116.1 2294.692 1.25 8.756 0.734 0 1200 600 0
257 1 1 "Alfalfa181" 198.153 -39.219 194.233 12116.1 2294.692 1.25 8.756 0.734 0 1200 600 0
258 1 1 "Alfalfa181" 198.153 -39.219 194.233 12116.1 2294.692 1.25 8.756 0.734 0 1200 600 0
259 1 1 "Alfalfa181" 198.153 -39.219 194.233 12116.1 2294.692 1.25 8.756 0.734 0 1200 600 0
260 1 1 "Alfalfa181" 198.153 -39.219 194.233 12116.1 2294.692 1.25 8.756 0.734 0 1200 600 0
261 1 1 "Alfalfa181" 198.153 -39.219 194.233 12116.1 2294.692 1.25 8.756 0.734 0 1200 600 0
262 1 1 "Alfalfa181" 198.153 -39.219 194.233 12116.1 2294.692 1.25 8.756 0.734 0 1200 600 0
263 1 1 "Alfalfa181" 198.153 -39.219 194.233 12116.1 2294.692 1.25 8.756 0.734 0 1200 600 0
264 1 1 "Alfalfa181" 198.153 -39.219 194.233 12116.1 2294.692 1.25 8.756 0.734 0 1200 600 0
265 1 1 "Alfalfa181" 198.153 -39.219 194.233 12116.1 2294.692 1.25 8.756 0.734 0 1200 600 0
266 1 1 "Alfalfa181" 198.153 -39.219 194.233 12116.1 2294.692 1.25 8.756 0.734 0 1200 600 0
267 1 1 "Alfalfa181" 198.153 -39.219 194.233 12116.1 2294.692 1.25 8.756 0.734 0 1200 600 0
268 1 1 "Alfalfa181" 198.153 -39.219 194.233 12116.1 2294.692 1.25 8.756 0.734 0 1200 600 0
269 1 1 "Alfalfa181" 198.153 -39.219 194.233 12116.1 2294.692 1.25 8.756 0.734 0 1200 600 0
270 1 1 "Alfalfa181" 198.153 -39.219 194.233 12116.1 2294.692 1.25 8.756 0.734 0 1200 600 0
271 1 1 "Alfalfa181" 198.153 -39.219 194.233 12116.1 0 1.25 0 0.734 0 1200 600 0
272 1 1 "Alfalfa181" 198.153 -39.219 194.233 12116.1 0 1.25 0 0.734 0 1200 600 0
273 1 1 "Alfalfa181" 198.153 -39.219 194.233 12116.1 0 1.25 0 0.734 0 1200 600 0
274 1 1 "Alfalfa181" 198.153 -39.219 194.233 12116.1 0 1.25 0 0.734 0 1200 600 0
275 1 1 "Alfalfa181" 198.153 -39.219 194.233 12116.1 0 1.25 0 0.734 0 1200 600 0
276 1 1 "Alfalfa181" 198.153 -39.219 194.233 12116.1 0 1.25 0 0.734 0 1200 600 0
277 1 1 "Alfalfa181" 198.153 -39.219 194.233 12116.1 0 1.25 0 0.734 0 1200 600 0
278 1 1 "Alfalfa181" 198.153 -39.219 194.233 12116.1 0 1.25 0 0.734 0 1200 600 0
279 1 1 "Alfalfa181" 198.153 -39.219 194.233 12116.1 0 1.25 0 0.734 0 1200 600 0
280 1 1 "Alfalfa181" 198.153 -39.219 194.233 12116.1 0 1.25 0 0.734 0 1200 600 0
281 1 1 "Alfalfa181" 198.153 -39.219 194.233 12116.1 0 1.25 0 0.734 0 1200 600 0
282 1 1 "Alfalfa181" 198.153 -39.219 194.233 12116.1 0 1.25 0 0.734 0 1200 600 0
283 1 1 "Alfalfa181" 198.153 -39.219 194.233 12116.1 0 1.25 0 0.734 0 1200 600 0
284 1 1 "Alfalfa181" 198.153 -39.219 194.233 12116.1 0 1.25 0 0.734 0 1200 600 0
285 1 1 "Alfalfa181" 198.153 -39.219 194.233 12116.1 0 1.25 0 0.734 0 1200 600 0
286 1 1 "Alfalfa181" 198.153 -39.219 194.233 12116.1 0 1.25 0 0.734 0 1200 600 0
287 1 1 "Alfalfa181" 198.153 -39.219 194.233 12116.1 0 1.25 0 0.734 0 1200 600 0
288 1 1 "Alfalfa181" 198.153 -39.219 194.233 12116.1 0 1.25 0 0.734 0 1200 600 0
289 1 1 "Alfalfa181" 198.153 -39.219 194.233 12116.1 0 1.25 0 0.734 0 1200 600 0
290 1 1 "Alfalfa181" 198.153 -39.219 194.233 12116.1 0 1.25 0 0.734 0 1200 600 0
291 1 1 "Alfalfa181" 198.153 -39.219 194.233 12116.1 0 1.25 0 0.734 0 1200 600 0
292 1 1 "Alfalfa181" 198.153 -39.219 194.233 12116.1 0 1.25 0 0.734 0 1200 600 0
293 1 1 "Alfalfa181" 198.153 -39.219 194.233 12116.1 0 1.25 0 0.734 0 1200 600 0
294 1 1 "Alfalfa181" 198.153 -39.219 194.233 12116.1 0 1.25 0 0.734 0 1200 600 0
295 1 1 "Alfalfa181" 198.153 -39.219 194.233 12116.1 0 1.25 0 0.734 0 1200 600 0
296 1 1 "Alfalfa181" 198.153 -39.219 194.233 12116.1 0 1.25 0 0.734 0 1200 600 0
297 1 1 "Alfalfa181" 198.153 -39.219 194.233 12116.1 0 1.25 0 0.734 0 1200 600 0
298 1 1 "Alfalfa181" 198.153 -39.219 194.233 12116.1 0 1.25 0 0.734 0 1200 600 0
299 1 1 "Alfalfa181" 198.153 -39.219 194.233 12116.1 0 1.25 0 0.734 0 1200 600 0
300 1 1 "Alfalfa181" 198.153 -39.219 194.233 12116.1 0 1.25 0 0.734 0 1200 600 0
301 1 1 "Alfalfa181" 198.153 -39.219 194.233 12116.1 0 1.25 0 0.734 0 1200 600 0
302 1 1 "Alfalfa181" 198.153 -39.219 194.233 12116.1 0 1.25 0 0.734 0 1200 600 0
303 1 1 "Alfalfa181" 198.153 -39.219 194.233 12116.1 0 1.25 0 0.734 0 1200 600 0
304 1 1 "Alfalfa181" 198.153 -39.219 194.233 12116.1 0 1.25 0 0.734 0 1200 600 0
305 1 1 "Alfalfa181" 198.153 -39.219 194.233 12116.1 0 1.25 0 0.734 0 1200 600 0
306 1 1 "Alfalfa181" 198.153 -39.219 194.233 12116.1 0 1.25 0 0.734 0 1200 600 0
307 1 1 "Alfalfa181" 198.153 -39.219 194.233 12116.1 0 1.25 0 0.734 0 1200 600 0
308 1 1 "Alfalfa181" 198.153 -39.219 194.233 12116.1 0 1.25 0 0.734 0 1200 600 0
309 1 1 "Alfalfa181" 198.153 -39.219 194.233 12116.1 0 1.25 0 0.734 0 1200 600 0
310 1 1 "Alfalfa181" 198.153 -39.219 194.233 12116.1 0 1.25 0 0.734 0 1200 600 0
311 1 1 "Alfalfa181" 198.153 -39.219 194.233 12116.1 0 1.25 0 0.734 0 1200 600 0
312 1 1 "Alfalfa181" 198.153 -39.219 194.233 12116.1 0 1.25 0 0.734 0 1200 600 0
313 1 1 "Alfalfa181" 198.153 -39.219 194.233 12116.1 0 1.25 0 0.734 0 1200 600 0
314 1 1 "Alfalfa181" 198.153 -39.219 194.233 12116.1 0 1.25 0 0.734 0 1200 600 0
315 1 1 "Alfalfa181" 198.153 -39.219 194.233 12116.1 0 1.25 0 0.734 0 1200 600 0
316 1 1 "Alfalfa181" 198.153 -39.219 194.233 12116.1 0 1.25 0 0.734 0 1200 600 0
317 1 1 "Alfalfa181" 198.153 -39.219 194.233 12116.1 0 1.25 0 0.734 0 1200 600 0
318 1 1 "Alfalfa181" 198.153 -39.219 194.233 12116.1 0 1.25 0 0.734 0 1200 600 0
319 1 1 "Alfalfa181" 198.153 -39.219 194.233 12116.1 0 1.25 0 0.734 0 1200 600 0
320 1 1 "Alfalfa181" 198.153 -39.219 194.233 12116.1 0 1.25 0 0.734 0 1200 600 0
321 1 1 "Alfalfa181" 198.153 -39.219 194.233 12116.1 0 1.25 0 0.734 0 1200 600 0
322 1 1 "Alfalfa181" 198.153 -39.219 194.233 12116.1 0 1.25 0 0.734 0 1200 600 0
323 1 1 "Alfalfa181" 198.153 -39.219 194.233 12116.1 0 1.25 0 0.734 0 1200 600 0
324 1 1 "Alfalfa181" 198.153 -39.219 194.233 12116.1 0 1.25 0 0.734 0 1200 600 0
325 1 1 "Alfalfa181" 198.153 -39.219 194.233 12116.1 0 1.25 0 0.734 0 1200 600 0
326 1 1 "Alfalfa181" 198.153 -39.219 194.233 12116.1 0 1.25 0 0.734 0 1200 600 0
327 1 1 "Alfalfa181" 198.153 -39.219 194.233 12116.1 0 1.25 0 0.734 0 1200 600 0
328 1 1 "Alfalfa181" 198.153 -39.219 194.233 12116.1 0 1.25 0 0.734 0 1200 600 0
329 1 1 "Alfalfa181" 198.153 -39.219 194.233 12116.1 0 1.25 0 0.734 0 1200 600 0
330 1 1 "Alfalfa181" 198.153 -39.219 194.233 12116.1 0 1.25 0 0.734 0 1200 600 0
331 1 1 "Alfalfa181" 198.153 -39.219 194.233 12116.1 0 1.25 0 0.734 0 1200 600 0
332 1 1 "Alfalfa181" 198.153 -39.219 194.233 12116.1 0 1.25 0 0.734 0 1200 600 0
333 1 1 "Alfalfa181" 198.153 -39.219 194.233 12116.1 0 1.25 0 0.734 0 1200 600 0
334 1 1 "Alfalfa181" 198.153 -39.219 194.233 12116.1 0 1.25 0 0.734 0 1200 600 0
335 1 1 "Alfalfa181" 198.153 -39.219 194.233 12116.1 0 1.25 0 0.734 0 1200 600 0
336 1 1 "Alfalfa181" 198.153 -39.219 194.233 12116.1 0 1.25 0 0.734 0 1200 600 0
337 1 1 "Alfalfa181" 198.153 -39.219 194.233 12116.1 0 1.25 0 0.734 0 1200 600 0
338 1 1 "Alfalfa181" 198.153 -39.219 194.233 12116.1 0 1.25 0 0.734 0 1200 600 0
339 1 1 "Alfalfa181" 198.153 -39.219 194.233 12116.1 0 1.25 0 0.734 0 1200 600 0
340 1 1 "Alfalfa181" 198.153 -39.219 194.233 12116.1 0 1.25 0 0.734 0 1200 600 0
341 1 1 "Alfalfa181" 198.153 -39.219 194.233 12116.1 0 1.25 0 0.734 0 1200 600 0
342 1 1 "Alfalfa181" 198.153 -39.219 194.233 12116.1 0 1.25 0 0.734 0 1200 600 0
343 1 1 "Alfalfa181" 198.153 -39.219 194.233 12116.1 0 1.25 0 0.734 0 1200 600 0
344 1 1 "Alfalfa181" 198.153 -39.219 194.233 12116.1 0 1.25 0 0.734 0 1200 600 0
345 1 1 "Alfalfa181" 198.153 -39.219 194.233 12116.1 0 1.25 0 0.734 0 1200 600 0
346 1 1 "Alfalfa181" 198.153 -39.219 194.233 12116.1 0 1.25 0 0.734 0 1200 600 0
347 1 1 "Alfalfa181" 198.153 -39.219 194.233 12116.1 0 1.25 0 0.734 0 1200 600 0
348 1 1 "Alfalfa181" 198.153 -39.219 194.233 12116.1 0 1.25 0 0.734 0 1200 600 0
349 1 1 "Alfalfa181" 198.153 -39.219 194.233 12116.1 0 1.25 0 0.734 0 1200 600 0
350 1 1 "Alfalfa181" 198.153 -39.219 194.233 12116.1 0 1.25 0 0.734 0 1200 600 0
351 1 1 "Alfalfa181" 198.153 -39.219 194.233 12116.1 0 1.25 0 0.734 0 1200 600 0
352 1 1 "Alfalfa181" 198.153 -39.219 194.233 12116.1 0 1.25 0 0.734 0 1200 600 0
353 1 1 "Alfalfa181" 198.153 -39.219 194.233 12116.1 0 1.25 0 0.734 0 1200 600 0
354 1 1 "Alfalfa181" 198.153 -39.219 194.233 12116.1 0 1.25 0 0.734 0 1200 600 0
355 1 1 "Alfalfa181" 198.153 -39.219 194.233 12116.1 0 1.25 0 0.734 0 1200 600 0
356 1 1 "Alfalfa181" 198.153 -39.219 194.233 12116.1 0 1.25 0 0.734 0 1200 600 0
357 1 1 "Alfalfa181" 198.153 -39.219 194.233 12116.1 0 1.25 0 0.734 0 1200 600 0
358 1 1 "Alfalfa181" 198.153 -39.219 194.233 12116.1 0 1.25 0 0.734 0 1200 600 0
359 1 1 "Alfalfa181" 198.153 -39.219 194.233 12116.1 0 1.25 0 0.734 0 1200 600 0
360 1 1 "Alfalfa181" 198.153 -39.219 194.233 12116.1 0 1.25 0 0.734 0 1200 600 0
361 1 1 "Alfalfa181" 198.153 -39.219 194.233 12116.1 0 1.25 0 0.734 0 1200 600 0
362 1 1 "Alfalfa181" 198.153 -39.219 194.233 12116.1 0 1.25 0 0.734 0 1200 600 0
363 1 1 "Alfalfa181" 198.153 -39.219 194.233 12116.1 0 1.25 0 0.734 0 1200 600 0
364 1 1 "Alfalfa181" 198.153 -39.219 194.233 12116.1 0 1.25 0 0.734 0 1200 600 0
365 1 1 "Alfalfa181" 198.153 -39.219 194.233 12116.1 0 1.25 0 0.734 0 1200 600 0
1 2 2 "Soybeans230" 233.677 -10.723 233.431 1800 0 0.67 0 0.695 0 1200 600 0
2 2 2 "Soybeans230" 233.677 -10.723 233.431 1800 0 0.67 0 0.695 0 1200 600 0
3 2 2 "Soybeans230" 233.677 -10.723 233.431 1800 0 0.67 0 0.695 0 1200 600 0
4 2 2 "Soybeans230" 233.677 -10.723 233.431 1800 0 0.67 0 0.695 0 1200 600 0
5 2 2 "Soybeans230" 233.677 -10.723 233.431 1800 0 0.67 0 0.695 0 1200 600 0
6 2 2 "Soybeans230" 233.677 -10.723 233.431 1800 0 0.67 0 0.695 0 1200 600 0
7 2 2 "Soybeans230" 233.677 -10.723 233.431 1800 0 0.67 0 0.695 0 1200 600 0
8 2 2 "Soybeans230" 233.677 -10.723 233.431 1800 0 0.67 0 0.695 0 1200 600 0
9 2 2 "Soybeans230" 233.677 -10.723 233.431 1800 0 0.67 0 0.695 0 1200 600 0
10 2 2 "Soybeans230" 233.677 -10.723 233.431 1800 0 0.67 0 0.695 0 1200 600 0
11 2 2 "Soybeans230" 233.677 -10.723 233.431 1800 0 0.67 0 0.695 0 1200 600 0
12 2 2 "Soybeans230" 233.677 -10.723 233.431 1800 0 0.67 0 0.695 0 1200 600 0
13 2 2 "Soybeans230" 233.677 -10.723 233.431 1800 0 0.67 0 0.695 0 1200 600 0
14 2 2 "Soybeans230" 233.677 -10.723 233.431 1800 0 0.67 0 0.695 0 1200 600 0
15 2 2 "Soybeans230" 233.677 -10.723 233.431 1800 0 0.67 0 0.695 0 1200 600 0
16 2 2 "Soybeans230" 233.677 -10.723 233.431 1800 0 0.67 0 0.695 0 1200 600 0
17 2 2 "Soybeans230" 233.677 -10.723 233.431 1800 0 0.67 0 0.695 0 1200 600 0
18 2 2 "Soybeans230" 233.677 -10.723 233.431 1800 0 0.67 0 0.695 0 1200 600 0
19 2 2 "Soybeans230" 233.677 -10.723 233.431 1800 0 0.67 0 0.695 0 1200 600 0
20 2 2 "Soybeans230" 233.677 -10.723 233.431 1800 0 0.67 0 0.695 0 1200 600 0
21 2 2 "Soybeans230" 233.677 -10.723 233.431 1800 0 0.67 0 0.695 0 1200 600 0
22 2 2 "Soybeans230" 233.677 -10.723 233.431 1800 0 0.67 0 0.695 0 1200 600 0
23 2 2 "Soybeans230" 233.677 -10.723 233.431 1800 0 0.67 0 0.695 0 1200 600 0
24 2 2 "Soybeans230" 233.677 -10.723 233.431 1800 0 0.67 0 0.695 0 1200 600 0
25 2 2 "Soybeans230" 233.677 -10.723 233.431 1800 0 0.67 0 0.695 0 1200 600 0
26 2 2 "Soybeans230" 233.677 -10.723 233.431 1800 0 0.67 0 0.695 0 1200 600 0
27 2 2 "Soybeans230" 233.677 -10.723 233.431 1800 0 0.67 0 0.695 0 1200 600 0
28 2 2 "Soybeans230" 233.677 -10.723 233.431 1800 0 0.67 0 0.695 0 1200 600 0
29 2 2 "Soybeans230" 233.677 -10.723 233.431 1800 0 0.67 0 0.695 0 1200 600 0
30 2 2 "Soybeans230" 233.677 -10.723 233.431 1800 0 0.67 0 0.695 0 1200 600 0
31 2 2 "Soybeans230" 233.677 -10.723 233.431 1800 0 0.67 0 0.695 0 1200 600 0
32 2 2 "Soybeans230" 233.677 -10.723 233.431 1800 0 0.67 0 0.695 0 1200 600 0
33 2 2 "Soybeans230" 233.677 -10.723 233.431 1800 0 0.67 0 0.695 0 1200 600 0
34 2 2 "Soybeans230" 233.677 -10.723 233.431 1800 0 0.67 0 0.695 0 1200 600 0
35 2 2 "Soybeans230" 233.677 -10.723 233.431 1800 0 0.67 0 0.695 0 1200 600 0
36 2 2 "Soybeans230" 233.677 -10.723 233.431 1800 0 0.67 0 0.695 0 1200 600 0
37 2 2 "Soybeans230" 233.677 -10.723 233.431 1800 0 0.67 0 0.695 0 1200 600 0
38 2 2 "Soybeans230" 233.677 -10.723 233.431 1800 0 0.67 0 0.695 0 1200 600 0
39 2 2 "Soybeans230" 233.677 -10.723 233.431 1800 0 0.67 0 0.695 0 1200 600 0
40 2 2 "Soybeans230" 233.677 -10.723 233.431 1800 0 0.67 0 0.695 0 1200 600 0
41 2 2 "Soybeans230" 233.677 -10.723 233.431 1800 0 0.67 0 0.695 0 1200 600 0
42 2 2 "Soybeans230" 233.677 -10.723 233.431 1800 0 0.67 0 0.695 0 1200 600 0
43 2 2 "Soybeans230" 233.677 -10.723 233.431 1800 0 0.67 0 0.695 0 1200 600 0
44 2 2 "Soybeans230" 233.677 -10.723 233.431 1800 0 0.67 0 0.695 0 1200 600 0
45 2 2 "Soybeans230" 233.677 -10.723 233.431 1800 0 0.67 0 0.695 0 1200 600 0
46 2 2 "Soybeans230" 233.677 -10.723 233.431 1800 0 0.67 0 0.695 0 1200 600 0
47 2 2 "Soybeans230" 233.677 -10.723 233.431 1800 0 0.67 0 0.695 0 1200 600 0
48 2 2 "Soybeans230" 233.677 -10.723 233.431 1800 0 0.67 0 0.695 0 1200 600 0
49 2 2 "Soybeans230" 233.677 -10.723 233.431 1800 0 0.67 0 0.695 0 1200 600 0
50 2 2 "Soybeans230" 233.677 -10.723 233.431 1800 0 0.67 0 0.695 0 1200 600 0
51 2 2 "Soybeans230" 233.677 -10.723 233.431 1800 0 0.67 0 0.695 0 1200 600 0
52 2 2 "Soybeans230" 233.677 -10.723 233.431 1800 0 0.67 0 0.695 0 1200 600 0
53 2 2 "Soybeans230" 233.677 -10.723 233.431 1800 0 0.67 0 0.695 0 1200 600 0
54 2 2 "Soybeans230" 233.677 -10.723 233.431 1800 0 0.67 0 0.695 0 1200 600 0
55 2 2 "Soybeans230" 233.677 -10.723 233.431 1800 0 0.67 0 0.695 0 1200 600 0
56 2 2 "Soybeans230" 233.677 -10.723 233.431 1800 0 0.67 0 0.695 0 1200 600 0
57 2 2 "Soybeans230" 233.677 -10.723 233.431 1800 0 0.67 0 0.695 0 1200 600 0
58 2 2 "Soybeans230" 233.677 -10.723 233.431 1800 0 0.67 0 0.695 0 1200 600 0
59 2 2 "Soybeans230" 233.677 -10.723 233.431 1800 0 0.67 0 0.695 0 1200 600 0
60 2 2 "Soybeans230" 233.677 -10.723 233.431 1800 0 0.67 0 0.695 0 1200 600 0
61 2 2 "Soybeans230" 233.677 -10.723 233.431 1800 0 0.67 0 0.695 0 1200 600 0
62 2 2 "Soybeans230" 233.677 -10.723 233.431 1800 0 0.67 0 0.695 0 1200 600 0
63 2 2 "Soybeans230" 233.677 -10.723 233.431 1800 0 0.67 0 0.695 0 1200 600 0
64 2 2 "Soybeans230" 233.677 -10.723 233.431 1800 0 0.67 0 0.695 0 1200 600 0
65 2 2 "Soybeans230" 233.677 -10.723 233.431 1800 0 0.67 0 0.695 0 1200 600 0
66 2 2 "Soybeans230" 233.677 -10.723 233.431 1800 0 0.67 0 0.695 0 1200 600 0
67 2 2 "Soybeans230" 233.677 -10.723 233.431 1800 0 0.67 0 0.695 0 1200 600 0
68 2 2 "Soybeans230" 233.677 -10.723 233.431 1800 0 0.67 0 0.695 0 1200 600 0
69 2 2 "Soybeans230" 233.677 -10.723 233.431 1800 0 0.67 0 0.695 0 1200 600 0
70 2 2 "Soybeans230" 233.677 -10.723 233.431 1800 0 0.67 0 0.695 0 1200 600 0
71 2 2 "Soybeans230" 233.677 -10.723 233.431 1800 0 0.67 0 0.695 0 1200 600 0
72 2 2 "Soybeans230" 233.677 -10.723 233.431 1800 0 0.67 0 0.695 0 1200 600 0
73 2 2 "Soybeans230" 233.677 -10.723 233.431 1800 0 0.67 0 0.695 0 1200 600 0
74 2 2 "Soybeans230" 233.677 -10.723 233.431 1800 0 0.67 0 0.695 0 1200 600 0
75 2 2 "Soybeans230" 233.677 -10.723 233.431 1800 0 0.67 0 0.695 0 1200 600 0
76 2 2 "Soybeans230" 233.677 -10.723 233.431 1800 0 0.67 0 0.695 0 1200 600 0
77 2 2 "Soybeans230" 233.677 -10.723 233.431 1800 0 0.67 0 0.695 0 1200 600 0
78 2 2 "Soybeans230" 233.677 -10.723 233.431 1800 0 0.67 0 0.695 0 1200 600 0
79 2 2 "Soybeans230" 233.677 -10.723 233.431 1800 0 0.67 0 0.695 0 1200 600 0
80 2 2 "Soybeans230" 233.677 -10.723 233.431 1800 0 0.67 0 0.695 0 1200 600 0
81 2 2 "Soybeans230" 233.677 -10.723 233.431 1800 0 0.67 0 0.695 0 1200 600 0
82 2 2 "Soybeans230" 233.677 -10.723 233.431 1800 0 0.67 0 0.695 0 1200 600 0
83 2 2 "Soybeans230" 233.677 -10.723 233.431 1800 0 0.67 0 0.695 0 1200 600 0
84 2 2 "Soybeans230" 233.677 -10.723 233.431 1800 0 0.67 0 0.695 0 1200 600 0
85 2 2 "Soybeans230" 233.677 -10.723 233.431 1800 0 0.67 0 0.695 0 1200 600 0
86 2 2 "Soybeans230" 233.677 -10.723 233.431 1800 0 0.67 0 0.695 0 1200 600 0
87 2 2 "Soybeans230" 233.677 -10.723 233.431 1800 0 0.67 0 0.695 0 1200 600 0
88 2 2 "Soybeans230" 233.677 -10.723 233.431 1800 0 0.67 0 0.695 0 1200 600 0
89 2 2 "Soybeans230" 233.677 -10.723 233.431 1800 0 0.67 0 0.695 0 1200 600 0
90 2 2 "Soybeans230" 233.677 -10.723 233.431 1800 0 0.67 0 0.695 0 1200 600 0
91 2 2 "Soybeans230" 233.677 -10.723 233.431 1800 0 0.67 0 0.695 0 1200 600 0
92 2 2 "Soybeans230" 233.677 -10.723 233.431 1800 0 0.67 0 0.695 0 1200 600 0
93 2 2 "Soybeans230" 233.677 -10.723 233.431 1800 0 0.67 0 0.695 0 1200 600 0
94 2 2 "Soybeans230" 233.677 -10.723 233.431 1800 0 0.67 0 0.695 0 1200 600 0
95 2 2 "Soybeans230" 233.677 -10.723 233.431 1800 0 0.67 0 0.695 0 1200 600 0
96 2 2 "Soybeans230" 233.677 -10.723 233.431 1800 0 0.67 0 0.695 0 1200 600 0
97 2 2 "Soybeans230" 233.677 -10.723 233.431 1800 0 0.67 0 0.695 0 1200 600 0
98 2 2 "Soybeans230" 233.677 -10.723 233.431 1800 0 0.67 0 0.695 0 1200 600 0
99 2 2 "Soybeans230" 233.677 -10.723 233.431 1800 0 0.67 0 0.695 0 1200 600 0
100 2 2 "Soybeans230" 233.677 -10.723 233.431 1800 0 0.67 0 0.695 0 1200 600 0
101 2 2 "Soybeans230" 233.677 -10.723 233.431 1800 0 0.67 0 0.695 0 1200 600 0
102 2 2 "Soybeans230" 233.677 -10.723 233.431 1800 0 0.67 0 0.695 0 1200 600 0
103 2 2 "Soybeans230" 233.677 -10.723 233.431 1800 0 0.67 0 0.695 0 1200 600 0
104 2 2 "Soybeans230" 233.677 -10.723 233.431 1800 0 0.67 0 0.695 0 1200 600 0
105 2 2 "Soybeans230" 233.677 -10.723 233.431 1800 0 0.67 0 0.695 0 1200 600 0
106 2 2 "Soybeans230" 233.677 -10.723 233.431 1800 0 0.67 0 0.695 0 1200 600 0
107 2 2 "Soybeans230" 233.677 -10.723 233.431 1800 0 0.67 0 0.695 0 1200 600 0
108 2 2 "Soybeans230" 233.677 -10.723 233.431 1800 0 0.67 0 0.695 0 1200 600 0
109 2 2 "Soybeans230" 233.677 -10.723 233.431 1800 0 0.67 0 0.695 0 1200 600 0
110 2 2 "Soybeans230" 233.677 -10.723 233.431 1800 0 0.67 0 0.695 0 1200 600 0
111 2 2 "Soybeans230" 233.677 -10.723 233.431 1800 0 0.67 0 0.695 0 1200 600 0
112 2 2 "Soybeans230" 233.677 -10.723 233.431 1800 0 0.67 0 0.695 0 1200 600 0
113 2 2 "Soybeans230" 233.677 -10.723 233.431 1800 0 0.67 0 0.695 0 1200 600 0
114 2 2 "Soybeans230" 233.677 -10.723 233.431 1800 0 0.67 0 0.695 0 1200 600 0
115 2 2 "Soybeans230" 233.677 -10.723 233.431 1800 0 0.67 0 0.695 0 1200 600 0
116 2 2 "Soybeans230" 233.677 -10.723 233.431 1800 0 0.67 0 0.695 0 1200 600 0
117 2 2 "Soybeans230" 233.677 -10.723 233.431 1800 0 0.67 0 0.695 0 1200 600 0
118 2 2 "Soybeans230" 233.677 -10.723 233.431 1800 0 0.67 0 0.695 0 1200 600 0
119 2 2 "Soybeans230" 233.677 -10.723 233.431 1800 0 0.67 0 0.695 0 1200 600 0
120 2 2 "Soybeans230" 233.677 -10.723 233.431 1800 0 0.67 0 0.695 0 1200 600 0
121 2 2 "Soybeans230" 233.677 -10.723 233.431 1800 0 0.67 0 0.695 0 1200 600 0
122 2 2 "Soybeans230" 233.677 -10.723 233.431 1800 0 0.67 0 0.695 0 1200 600 0
123 2 2 "Soybeans230" 233.677 -10.723 233.431 1800 0 0.67 0 0.695 0 1200 600 0
124 2 2 "Soybeans230" 233.677 -10.723 233.431 1800 0 0.67 0 0.695 0 1200 600 0
125 2 2 "Soybeans230" 233.677 -10.723 233.431 1800 0 0.67 0 0.695 0 1200 600 0
126 2 2 "Soybeans230" 233.677 -10.723 233.431 1800 0 0.67 0 0.695 0 1200 600 0
127 2 2 "Soybeans230" 233.677 -10.723 233.431 1800 0 0.67 0 0.695 0 1200 600 0
128 2 2 "Soybeans230" 233.677 -10.723 233.431 1800 0 0.67 0 0.695 0 1200 600 0
129 2 2 "Soybeans230" 233.677 -10.723 233.431 1800 0 0.67 0 0.695 0 1200 600 0
130 2 2 "Soybeans230" 233.677 -10.723 233.431 1800 0 0.67 0 0.695 0 1200 600 0
131 2 2 "Soybeans230" 233.677 -10.723 233.431 1800 0 0.67 0 0.695 0 1200 600 0
132 2 2 "Soybeans230" 233.677 -10.723 233.431 1800 0 0.67 0 0.695 0 1200 600 0
133 2 2 "Soybeans230" 233.677 -10.723 233.431 1800 0 0.67 0 0.695 0 1200 600 0
134 2 2 "Soybeans230" 233.677 -10.723 233.431 1800 0 0.67 0 0.695 0 1200 600 0
135 2 2 "Soybeans230" 233.677 -10.723 233.431 1800 0 0.67 0 0.695 0 1200 600 0
136 2 2 "Soybeans230" 233.677 -10.723 233.431 1800 0 0.67 0 0.695 0 1200 600 0
137 2 2 "Soybeans230" 233.677 -10.723 233.431 1800 0 0.67 0 0.695 0 1200 600 0
138 2 2 "Soybeans230" 233.677 -10.723 233.431 1800 0 0.67 0 0.695 0 1200 600 0
139 2 2 "Soybeans230" 233.677 -10.723 233.431 1800 0 0.67 0 0.695 0 1200 600 0
140 2 2 "Soybeans230" 233.677 -10.723 233.431 1800 0 0.67 0 0.695 0 1200 600 0
141 2 2 "Soybeans230" 233.677 -10.723 233.431 1800 0 0.67 0 0.695 0 1200 600 0
142 2 2 "Soybeans230" 233.677 -10.723 233.431 1800 0 0.67 0 0.695 0 1200 600 0
143 2 2 "Soybeans230" 233.677 -10.723 233.431 1800 0 0.67 0 0.695 0 1200 600 0
144 2 2 "Soybeans230" 233.677 -10.723 233.431 1800 0 0.67 0 0.695 0 1200 600 0
145 2 2 "Soybeans230" 233.677 -10.723 233.431 1800 0 0.67 0 0.695 0 1200 600 0
146 2 2 "Soybeans230" 233.677 -10.723 233.431 1800 0 0.67 0 0.695 0 1200 600 0
147 2 2 "Soybeans230" 233.677 -10.723 233.431 1800 0 0.67 0 0.695 0 1200 600 0
148 2 2 "Soybeans230" 233.677 -10.723 233.431 1800 0 0.67 0 0.695 0 1200 600 0
149 2 2 "Soybeans230" 233.677 -10.723 233.431 1800 0 0.67 0 0.695 0 1200 600 0
150 2 2 "Soybeans230" 233.677 -10.723 233.431 1800 0 0.67 0 0.695 0 1200 600 0
151 2 2 "Soybeans230" 233.677 -10.723 233.431 1800 0 0.67 0 0.695 0 1200 600 0
152 2 2 "Soybeans230" 233.677 -10.723 233.431 1800 0 0.67 0 0.695 0 1200 600 0
153 2 2 "Soybeans230" 233.677 -10.723 233.431 1800 0 0.67 0 0.695 0 1200 600 0
154 2 2 "Soybeans230" 233.677 -10.723 233.431 1800 0 0.67 0 0.695 0 1200 600 0
155 2 2 "Soybeans230" 233.677 -10.723 233.431 1800 0 0.67 0 0.695 0 1200 600 0
156 2 2 "Soybeans230" 233.677 -10.723 233.431 1800 0 0.67 0 0.695 0 1200 600 0
157 2 2 "Soybeans230" 233.677 -10.723 233.431 1800 0 0.67 0 0.695 0 1200 600 0
158 2 2 "Soybeans230" 233.677 -10.723 233.431 1800 0 0.67 0 0.695 0 1200 600 0
159 2 2 "Soybeans230" 233.677 -10.723 233.431 1800 0 0.67 0 0.695 0 1200 600 0
160 2 2 "Soybeans230" 233.677 -10.723 233.431 1800 0 0.67 0 0.695 0 1200 600 0
161 2 2 "Soybeans230" 233.677 -10.723 233.431 1800 0 0.67 0 0.695 0 1200 600 0
162 2 2 "Soybeans230" 233.677 -10.723 233.431 1800 0 0.67 0 0.695 0 1200 600 0
163 2 2 "Soybeans230" 233.677 -10.723 233.431 1800 0 0.67 0 0.695 0 1200 600 0
164 2 2 "Soybeans230" 233.677 -10.723 233.431 1800 0 0.67 0 0.695 0 1200 600 0
165 2 2 "Soybeans230" 233.677 -10.723 233.431 1800 0 0.67 0 0.695 0 1200 600 0
166 2 2 "Soybeans230" 233.677 -10.723 233.431 1800 0 0.67 0 0.695 0 1200 600 0
167 2 2 "Soybeans230" 233.677 -10.723 233.431 1800 0 0.67 0 0.695 0 1200 600 0
168 2 2 "Soybeans230" 233.677 -10.723 233.431 1800 0 0.67 0 0.695 0 1200 600 0
169 2 2 "Soybeans230" 233.677 -10.723 233.431 1800 0 0.67 0 0.695 0 1200 600 0
170 2 2 "Soybeans230" 233.677 -10.723 233.431 1800 0 0.67 0 0.695 0 1200 600 0
171 2 2 "Soybeans230" 233.677 -10.723 233.431 1800 0 0.67 0 0.695 0 1200 600 0
172 2 2 "Soybeans230" 233.677 -10.723 233.431 1800 0 0.67 0 0.695 0 1200 600 0
173 2 2 "Soybeans230" 233.677 -10.723 233.431 1800 0 0.67 0 0.695 0 1200 600 0
174 2 2 "Soybeans230" 233.677 -10.723 233.431 1800 0 0.67 0 0.695 0 1200 600 0
175 2 2 "Soybeans230" 233.677 -10.723 233.431 1800 0 0.67 0 0.695 0 1200 600 0
176 2 2 "Soybeans230" 233.677 -10.723 233.431 1800 0 0.67 0 0.695 0 1200 600 0
177 2 2 "Soybeans230" 233.677 -10.723 233.431 1800 0 0.67 0 0.695 0 1200 600 0
178 2 2 "Soybeans230" 233.677 -10.723 233.431 1800 0 0.67 0 0.695 0 1200 600 0
179 2 2 "Soybeans230" 233.677 -10.723 233.431 1800 0 0.67 0 0.695 0 1200 600 0
180 2 2 "Soybeans230" 233.677 -10.723 233.431 1800 0 0.67 0 0.695 0 1200 600 0
181 2 2 "Soybeans230" 233.677 -10.723 233.431 1800 0 0.67 0 0.695 0 1200 600 0
182 2 2 "Soybeans230" 233.677 -10.723 233.431 1800 0 0.67 0 0.695 0 1200 600 0
183 2 2 "Soybeans230" 233.677 -10.723 233.431 1800 0 0.67 0 0.695 0 1200 600 0
184 2 2 "Soybeans230" 233.677 -10.723 233.431 1800 0 0.67 0 0.695 0 1200 600 0
185 2 2 "Soybeans230" 233.677 -10.723 233.431 1800 0 0.67 0 0.695 0 1200 600 0
186 2 2 "Soybeans230" 233.677 -10.723 233.431 1800 12.654 0.67 0.023 0.695 0 1200 600 0
187 2 2 "Soybeans230" 233.677 -10.723 233.431 1800 12.654 0.67 0.023 0.695 0 1200 600 0
188 2 2 "Soybeans230" 233.677 -10.723 233.431 1800 12.654 0.67 0.023 0.695 0 1200 600 0
189 2 2 "Soybeans230" 233.677 -10.723 233.431 1800 12.654 0.67 0.023 0.695 0 1200 600 0
190 2 2 "Soybeans230" 233.677 -10.723 233.431 1800 12.654 0.67 0.023 0.695 0 1200 600 0
191 2 2 "Soybeans230" 233.677 -10.723 233.431 1800 12.654 0.67 0.023 0.695 0 1200 600 0
192 2 2 "Soybeans230" 233.677 -10.723 233.431 1800 12.654 0.67 0.023 0.695 0 1200 600 0
193 2 2 "Soybeans230" 233.677 -10.723 233.431 1800 12.654 0.67 0.023 0.695 0 1200 600 0
194 2 2 "Soybeans230" 233.677 -10.723 233.431 1800 12.654 0.67 0.023 0.695 0 1200 600 0
195 2 2 "Soybeans230" 233.677 -10.723 233.431 1800 12.654 0.67 0.023 0.695 0 1200 600 0
196 2 2 "Soybeans230" 233.677 -10.723 233.431 1800 12.654 0.67 0.023 0.695 0 1200 600 0
197 2 2 "Soybeans230" 233.677 -10.723 233.431 1800 12.654 0.67 0.023 0.695 0 1200 600 0
198 2 2 "Soybeans230" 233.677 -10.723 233.431 1800 12.654 0.67 0.023 0.695 0 1200 600 0
199 2 2 "Soybeans230" 233.677 -10.723 233.431 1800 12.654 0.67 0.023 0.695 0 1200 600 0
200 2 2 "Soybeans230" 233.677 -10.723 233.431 1800 12.654 0.67 0.023 0.695 0 1200 600 0
201 2 2 "Soybeans230" 233.677 -10.723 233.431 1800 12.654 0.67 0.023 0.695 0 1200 600 0
202 2 2 "Soybeans230" 233.677 -10.723 233.431 1800 12.654 0.67 0.023 0.695 0 1200 600 0
203 2 2 "Soybeans230" 233.677 -10.723 233.431 1800 12.654 0.67 0.023 0.695 0 1200 600 0
204 2 2 "Soybeans230" 233.677 -10.723 233.431 1800 12.654 0.67 0.023 0.695 0 1200 600 0
205 2 2 "Soybeans230" 233.677 -10.723 233.431 1800 12.654 0.67 0.023 0.695 0 1200 600 0
206 2 2 "Soybeans230" 233.677 -10.723 233.431 1800 12.654 0.67 0.023 0.695 0 1200 600 0
207 2 2 "Soybeans230" 233.677 -10.723 233.431 1800 12.654 0.67 0.023 0.695 0 1200 600 0
208 2 2 "Soybeans230" 233.677 -10.723 233.431 1800 12.654 0.67 0.023 0.695 0 1200 600 0
209 2 2 "Soybeans230" 233.677 -10.723 233.431 1800 12.654 0.67 0.023 0.695 0 1200 600 0
210 2 2 "Soybeans230" 233.677 -10.723 233.431 1800 12.654 0.67 0.023 0.695 0 1200 600 0
211 2 2 "Soybeans230" 233.677 -10.723 233.431 1800 12.654 0.67 0.023 0.695 0 1200 600 0
212 2 2 "Soybeans230" 233.677 -10.723 233.431 1800 12.654 0.67 0.023 0.695 0 1200 600 0
213 2 2 "Soybeans230" 233.677 -10.723 233.431 1800 12.654 0.67 0.023 0.695 0 1200 600 0
214 2 2 "Soybeans230" 233.677 -10.723 233.431 1800 12.654 0.67 0.023 0.695 0 1200 600 0
215 2 2 "Soybeans230" 233.677 -10.723 233.431 1800 0 0.67 0 0.695 0 1200 600 0
216 2 2 "Soybeans230" 233.677 -10.723 233.431 1800 0 0.67 0 0.695 0 1200 600 0
217 2 2 "Soybeans230" 233.677 -10.723 233.431 1800 0 0.67 0 0.695 0 1200 600 0
218 2 2 "Soybeans230" 233.677 -10.723 233.431 1800 0 0.67 0 0.695 0 1200 600 0
219 2 2 "Soybeans230" 233.677 -10.723 233.431 1800 0 0.67 0 0.695 0 1200 600 0
220 2 2 "Soybeans230" 233.677 -10.723 233.431 1800 0 0.67 0 0.695 0 1200 600 0
221 2 2 "Soybeans230" 233.677 -10.723 233.431 1800 0 0.67 0 0.695 0 1200 600 0
222 2 2 "Soybeans230" 233.677 -10.723 233.431 1800 0 0.67 0 0.695 0 1200 600 0
223 2 2 "Soybeans230" 233.677 -10.723 233.431 1800 0 0.67 0 0.695 0 1200 600 0
224 2 2 "Soybeans230" 233.677 -10.723 233.431 1800 0 0.67 0 0.695 0 1200 600 0
225 2 2 "Soybeans230" 233.677 -10.723 233.431 1800 0 0.67 0 0.695 0 1200 600 0
226 2 2 "Soybeans230" 233.677 -10.723 233.431 1800 0 0.67 0 0.695 0 1200 600 0
227 2 2 "Soybeans230" 233.677 -10.723 233.431 1800 0 0.67 0 0.695 0 1200 600 0
228 2 2 "Soybeans230" 233.677 -10.723 233.431 1800 0 0.67 0 0.695 0 1200 600 0
229 2 2 "Soybeans230" 233.677 -10.723 233.431 1800 0 0.67 0 0.695 0 1200 600 0
230 2 2 "Soybeans230" 233.677 -10.723 233.431 1800 0 0.67 0 0.695 0 1200 600 0
231 2 2 "Soybeans230" 233.677 -10.723 233.431 1800 0 0.67 0 0.695 0 1200 600 0
232 2 2 "Soybeans230" 233.677 -10.723 233.431 1800 0 0.67 0 0.695 0 1200 600 0
233 2 2 "Soybeans230" 233.677 -10.723 233.431 1800 0 0.67 0 0.695 0 1200 600 0
234 2 2 "Soybeans230" 233.677 -10.723 233.431 1800 0 0.67 0 0.695 0 1200 600 0
235 2 2 "Soybeans230" 233.677 -10.723 233.431 1800 0 0.67 0 0.695 0 1200 600 0
236 2 2 "Soybeans230" 233.677 -10.723 233.431 1800 0 0.67 0 0.695 0 1200 600 0
237 2 2 "Soybeans230" 233.677 -10.723 233.431 1800 0 0.67 0 0.695 0 1200 600 0
238 2 2 "Soybeans230" 233.677 -10.723 233.431 1800 0 0.67 0 0.695 0 1200 600 0
239 2 2 "Soybeans230" 233.677 -10.723 233.431 1800 0 0.67 0 0.695 0 1200 600 0
240 2 2 "Soybeans230" 233.677 -10.723 233.431 1800 0 0.67 0 0.695 0 1200 600 0
241 2 2 "Soybeans230" 233.677 -10.723 233.431 1800 0 0.67 0 0.695 0 1200 600 0
242 2 2 "Soybeans230" 233.677 -10.723 233.431 1800 0 0.67 0 0.695 0 1200 600 0
243 2 2 "Soybeans230" 233.677 -10.723 233.431 1800 0 0.67 0 0.695 0 1200 600 0
244 2 2 "Soybeans230" 233.677 -10.723 233.431 1800 0 0.67 0 0.695 0 1200 600 0
245 2 2 "Soybeans230" 233.677 -10.723 233.431 1800 0 0.67 0 0.695 0 1200 600 0
246 2 2 "Soybeans230" 233.677 -10.723 233.431 1800 0 0.67 0 0.695 0 1200 600 0
247 2 2 "Soybeans230" 233.677 -10.723 233.431 1800 0 0.67 0 0.695 0 1200 600 0
248 2 2 "Soybeans230" 233.677 -10.723 233.431 1800 0 0.67 0 0.695 0 1200 600 0
249 2 2 "Soybeans230" 233.677 -10.723 233.431 1800 0 0.67 0 0.695 0 1200 600 0
250 2 2 "Soybeans230" 233.677 -10.723 233.431 1800 0 0.67 0 0.695 0 1200 600 0
251 2 2 "Soybeans230" 233.677 -10.723 233.431 1800 0 0.67 0 0.695 0 1200 600 0
252 2 2 "Soybeans230" 233.677 -10.723 233.431 1800 0 0.67 0 0.695 0 1200 600 0
253 2 2 "Soybeans230" 233.677 -10.723 233.431 1800 0 0.67 0 0.695 0 1200 600 0
254 2 2 "Soybeans230" 233.677 -10.723 233.431 1800 0 0.67 0 0.695 0 1200 600 0
255 2 2 "Soybeans230" 233.677 -10.723 233.431 1800 0 0.67 0 0.695 0 1200 600 0
256 2 2 "Soybeans230" 233.677 -10.723 233.431 1800 0 0.67 0 0.695 0 1200 600 0
257 2 2 "Soybeans230" 233.677 -10.723 233.431 1800 0 0.67 0 0.695 0 1200 600 0
258 2 2 "Soybeans230" 233.677 -10.723 233.431 1800 0 0.67 0 0.695 0 1200 600 0
259 2 2 "Soybeans230" 233.677 -10.723 233.431 1800 0 0.67 0 0.695 0 1200 600 0
260 2 2 "Soybeans230" 233.677 -10.723 233.431 1800 0 0.67 0 0.695 0 1200 600 0
261 2 2 "Soybeans230" 233.677 -10.723 233.431 1800 0 0.67 0 0.695 0 1200 600 0
262 2 2 "Soybeans230" 233.677 -10.723 233.431 1800 0 0.67 0 0.695 0 1200 600 0
263 2 2 "Soybeans230" 233.677 -10.723 233.431 1800 0 0.67 0 0.695 0 1200 600 0
264 2 2 "Soybeans230" 233.677 -10.723 233.431 1800 0 0.67 0 0.695 0 1200 600 0
265 2 2 "Soybeans230" 233.677 -10.723 233.431 1800 0 0.67 0 0.695 0 1200 600 0
266 2 2 "Soybeans230" 233.677 -10.723 233.431 1800 0 0.67 0 0.695 0 1200 600 0
267 2 2 "Soybeans230" 233.677 -10.723 233.431 1800 0 0.67 0 0.695 0 1200 600 0
268 2 2 "Soybeans230" 233.677 -10.723 233.431 1800 0 0.67 0 0.695 0 1200 600 0
269 2 2 "Soybeans230" 233.677 -10.723 233.431 1800 0 0.67 0 0.695 0 1200 600 0
270 2 2 "Soybeans230" 233.677 -10.723 233.431 1800 0 0.67 0 0.695 0 1200 600 0
271 2 2 "Soybeans230" 233.677 -10.723 233.431 1800 0 0.67 0 0.695 0 1200 600 0
272 2 2 "Soybeans230" 233.677 -10.723 233.431 1800 0 0.67 0 0.695 0 1200 600 0
273 2 2 "Soybeans230" 233.677 -10.723 233.431 1800 0 0.67 0 0.695 0 1200 600 0
274 2 2 "Soybeans230" 233.677 -10.723 233.431 1800 0 0.67 0 0.695 0 1200 600 0
275 2 2 "Soybeans230" 233.677 -10.723 233.431 1800 0 0.67 0 0.695 0 1200 600 0
276 2 2 "Soybeans230" 233.677 -10.723 233.431 1800 0 0.67 0 0.695 0 1200 600 0
277 2 2 "Soybeans230" 233.677 -10.723 233.431 1800 0 0.67 0 0.695 0 1200 600 0
278 2 2 "Soybeans230" 233.677 -10.723 233.431 1800 0 0.67 0 0.695 0 1200 600 0
279 2 2 "Soybeans230" 233.677 -10.723 233.431 1800 0 0.67 0 0.695 0 1200 600 0
280 2 2 "Soybeans230" 233.677 -10.723 233.431 1800 0 0.67 0 0.695 0 1200 600 0
281 2 2 "Soybeans230" 233.677 -10.723 233.431 1800 0 0.67 0 0.695 0 1200 600 0
282 2 2 "Soybeans230" 233.677 -10.723 233.431 1800 0 0.67 0 0.695 0 1200 600 0
283 2 2 "Soybeans230" 233.677 -10.723 233.431 1800 0 0.67 0 0.695 0 1200 600 0
284 2 2 "Soybeans230" 233.677 -10.723 233.431 1800 0 0.67 0 0.695 0 1200 600 0
285 2 2 "Soybeans230" 233.677 -10.723 233.431 1800 0 0.67 0 0.695 0 1200 600 0
286 2 2 "Soybeans230" 233.677 -10.723 233.431 1800 0 0.67 0 0.695 0 1200 600 0
287 2 2 "Soybeans230" 233.677 -10.723 233.431 1800 0 0.67 0 0.695 0 1200 600 0
288 2 2 "Soybeans230" 233.677 -10.723 233.431 1800 0 0.67 0 0.695 0 1200 600 0
289 2 2 "Soybeans230" 233.677 -10.723 233.431 1800 0 0.67 0 0.695 0 1200 600 0
290 2 2 "Soybeans230" 233.677 -10.723 233.431 1800 0 0.67 0 0.695 0 1200 600 0
291 2 2 "Soybeans230" 233.677 -10.723 233.431 1800 0 0.67 0 0.695 0 1200 600 0
292 2 2 "Soybeans230" 233.677 -10.723 233.431 1800 0 0.67 0 0.695 0 1200 600 0
293 2 2 "Soybeans230" 233.677 -10.723 233.431 1800 0 0.67 0 0.695 0 1200 600 0
294 2 2 "Soybeans230" 233.677 -10.723 233.431 1800 0 0.67 0 0.695 0 1200 600 0
295 2 2 "Soybeans230" 233.677 -10.723 233.431 1800 0 0.67 0 0.695 0 1200 600 0
296 2 2 "Soybeans230" 233.677 -10.723 233.431 1800 0 0.67 0 0.695 0 1200 600 0
297 2 2 "Soybeans230" 233.677 -10.723 233.431 1800 0 0.67 0 0.695 0 1200 600 0
298 2 2 "Soybeans230" 233.677 -10.723 233.431 1800 0 0.67 0 0.695 0 1200 600 0
299 2 2 "Soybeans230" 233.677 -10.723 233.431 1800 0 0.67 0 0.695 0 1200 600 0
300 2 2 "Soybeans230" 233.677 -10.723 233.431 1800 0 0.67 0 0.695 0 1200 600 0
301 2 2 "Soybeans230" 233.677 -10.723 233.431 1800 0 0.67 0 0.695 0 1200 600 0
302 2 2 "Soybeans230" 233.677 -10.723 233.431 1800 0 0.67 0 0.695 0 1200 600 0
303 2 2 "Soybeans230" 233.677 -10.723 233.431 1800 0 0.67 0 0.695 0 1200 600 0
304 2 2 "Soybeans230" 233.677 -10.723 233.431 1800 0 0.67 0 0.695 0 1200 600 0
305 2 2 "Soybeans230" 233.677 -10.723 233.431 1800 0 0.67 0 0.695 0 1200 600 0
306 2 2 "Soybeans230" 233.677 -10.723 233.431 1800 0 0.67 0 0.695 0 1200 600 0
307 2 2 "Soybeans230" 233.677 -10.723 233.431 1800 0 0.67 0 0.695 0 1200 600 0
308 2 2 "Soybeans230" 233.677 -10.723 233.431 1800 0 0.67 0 0.695 0 1200 600 0
309 2 2 "Soybeans230" 233.677 -10.723 233.431 1800 0 0.67 0 0.695 0 1200 600 0
310 2 2 "Soybeans230" 233.677 -10.723 233.431 1800 0 0.67 0 0.695 0 1200 600 0
311 2 2 "Soybeans230" 233.677 -10.723 233.431 1800 0 0.67 0 0.695 0 1200 600 0
312 2 2 "Soybeans230" 233.677 -10.723 233.431 1800 0 0.67 0 0.695 0 1200 600 0
313 2 2 "Soybeans230" 233.677 -10.723 233.431 1800 0 0.67 0 0.695 0 1200 600 0
314 2 2 "Soybeans230" 233.677 -10.723 233.431 1800 0 0.67 0 0.695 0 1200 600 0
315 2 2 "Soybeans230" 233.677 -10.723 233.431 1800 0 0.67 0 0.695 0 1200 600 0
316 2 2 "Soybeans230" 233.677 -10.723 233.431 1800 0 0.67 0 0.695 0 1200 600 0
317 2 2 "Soybeans230" 233.677 -10.723 233.431 1800 0 0.67 0 0.695 0 1200 600 0
318 2 2 "Soybeans230" 233.677 -10.723 233.431 1800 0 0.67 0 0.695 0 1200 600 0
319 2 2 "Soybeans230" 233.677 -10.723 233.431 1800 0 0.67 0 0.695 0 1200 600 0
320 2 2 "Soybeans230" 233.677 -10.723 233.431 1800 0 0.67 0 0.695 0 1200 600 0
321 2 2 "Soybeans230" 233.677 -10.723 233.431 1800 0 0.67 0 0.695 0 1200 600 0
322 2 2 "Soybeans230" 233.677 -10.723 233.431 1800 0 0.67 0 0.695 0 1200 600 0
323 2 2 "Soybeans230" 233.677 -10.723 233.431 1800 0 0.67 0 0.695 0 1200 600 0
324 2 2 "Soybeans230" 233.677 -10.723 233.431 1800 0 0.67 0 0.695 0 1200 600 0
325 2 2 "Soybeans230" 233.677 -10.723 233.431 1800 0 0.67 0 0.695 0 1200 600 0
326 2 2 "Soybeans230" 233.677 -10.723 233.431 1800 0 0.67 0 0.695 0 1200 600 0
327 2 2 "Soybeans230" 233.677 -10.723 233.431 1800 0 0.67 0 0.695 0 1200 600 0
328 2 2 "Soybeans230" 233.677 -10.723 233.431 1800 0 0.67 0 0.695 0 1200 600 0
329 2 2 "Soybeans230" 233.677 -10.723 233.431 1800 0 0.67 0 0.695 0 1200 600 0
330 2 2 "Soybeans230" 233.677 -10.723 233.431 1800 0 0.67 0 0.695 0 1200 600 0
331 2 2 "Soybeans230" 233.677 -10.723 233.431 1800 0 0.67 0 0.695 0 1200 600 0
332 2 2 "Soybeans230" 233.677 -10.723 233.431 1800 0 0.67 0 0.695 0 1200 600 0
333 2 2 "Soybeans230" 233.677 -10.723 233.431 1800 0 0.67 0 0.695 0 1200 600 0
334 2 2 "Soybeans230" 233.677 -10.723 233.431 1800 0 0.67 0 0.695 0 1200 600 0
335 2 2 "Soybeans230" 233.677 -10.723 233.431 1800 0 0.67 0 0.695 0 1200 600 0
336 2 2 "Soybeans230" 233.677 -10.723 233.431 1800 0 0.67 0 0.695 0 1200 600 0
337 2 2 "Soybeans230" 233.677 -10.723 233.431 1800 0 0.67 0 0.695 0 1200 600 0
338 2 2 "Soybeans230" 233.677 -10.723 233.431 1800 0 0.67 0 0.695 0 1200 600 0
339 2 2 "Soybeans230" 233.677 -10.723 233.431 1800 0 0.67 0 0.695 0 1200 600 0
340 2 2 "Soybeans230" 233.677 -10.723 233.431 1800 0 0.67 0 0.695 0 1200 600 0
341 2 2 "Soybeans230" 233.677 -10.723 233.431 1800 0 0.67 0 0.695 0 1200 600 0
342 2 2 "Soybeans230" 233.677 -10.723 233.431 1800 0 0.67 0 0.695 0 1200 600 0
343 2 2 "Soybeans230" 233.677 -10.723 233.431 1800 0 0.67 0 0.695 0 1200 600 0
344 2 2 "Soybeans230" 233.677 -10.723 233.431 1800 0 0.67 0 0.695 0 1200 600 0
345 2 2 "Soybeans230" 233.677 -10.723 233.431 1800 0 0.67 0 0.695 0 1200 600 0
346 2 2 "Soybeans230" 233.677 -10.723 233.431 1800 0 0.67 0 0.695 0 1200 600 0
347 2 2 "Soybeans230" 233.677 -10.723 233.431 1800 0 0.67 0 0.695 0 1200 600 0
348 2 2 "Soybeans230" 233.677 -10.723 233.431 1800 0 0.67 0 0.695 0 1200 600 0
349 2 2 "Soybeans230" 233.677 -10.723 233.431 1800 0 0.67 0 0.695 0 1200 600 0
350 2 2 "Soybeans230" 233.677 -10.723 233.431 1800 0 0.67 0 0.695 0 1200 600 0
351 2 2 "Soybeans230" 233.677 -10.723 233.431 1800 0 0.67 0 0.695 0 1200 600 0
352 2 2 "Soybeans230" 233.677 -10.723 233.431 1800 0 0.67 0 0.695 0 1200 600 0
353 2 2 "Soybeans230" 233.677 -10.723 233.431 1800 0 0.67 0 0.695 0 1200 600 0
354 2 2 "Soybeans230" 233.677 -10.723 233.431 1800 0 0.67 0 0.695 0 1200 600 0
355 2 2 "Soybeans230" 233.677 -10.723 233.431 1800 0 0.67 0 0.695 0 1200 600 0
356 2 2 "Soybeans230" 233.677 -10.723 233.431 1800 0 0.67 0 0.695 0 1200 600 0
357 2 2 "Soybeans230" 233.677 -10.723 233.431 1800 0 0.67 0 0.695 0 1200 600 0
358 2 2 "Soybeans230" 233.677 -10.723 233.431 1800 0 0.67 0 0.695 0 1200 600 0
359 2 2 "Soybeans230" 233.677 -10.723 233.431 1800 0 0.67 0 0.695 0 1200 600 0
360 2 2 "Soybeans230" 233.677 -10.723 233.431 1800 0 0.67 0 0.695 0 1200 600 0
361 2 2 "Soybeans230" 233.677 -10.723 233.431 1800 0 0.67 0 0.695 0 1200 600 0
362 2 2 "Soybeans230" 233.677 -10.723 233.431 1800 0 0.67 0 0.695 0 1200 600 0
363 2 2 "Soybeans230" 233.677 -10.723 233.431 1800 0 0.67 0 0.695 0 1200 600 0
364 2 2 "Soybeans230" 233.677 -10.723 233.431 1800 0 0.67 0 0.695 0 1200 600 0
365 2 2 "Soybeans230" 233.677 -10.723 233.431 1800 0 0.67 0 0.695 0 1200 600 0
1 3 3 "Herbaceous Wetlands238" 238.441 -167.2 -169.995 900 0 1.5 0 0.689 0 2400 1200 0
2 3 3 "Herbaceous Wetlands238" 238.441 -167.2 -169.995 900 0 1.5 0 0.689 0 2400 1200 0
3 3 3 "Herbaceous Wetlands238" 238.441 -167.2 -169.995 900 0 1.5 0 0.689 0 2400 1200 0
4 3 3 "Herbaceous Wetlands238" 238.441 -167.2 -169.995 900 0 1.5 0 0.689 0 2400 1200 0
5 3 3 "Herbaceous Wetlands238" 238.441 -167.2 -169.995 900 0 1.5 0 0.689 0 2400 1200 0
6 3 3 "Herbaceous Wetlands238" 238.441 -167.2 -169.995 900 0 1.5 0 0.689 0 2400 1200 0
7 3 3 "Herbaceous Wetlands238" 238.441 -167.2 -169.995 900 0 1.5 0 0.689 0 2400 1200 0
8 3 3 "Herbaceous Wetlands238" 238.441 -167.2 -169.995 900 0 1.5 0 0.689 0 2400 1200 0
9 3 3 "Herbaceous Wetlands238" 238.441 -167.2 -169.995 900 0 1.5 0 0.689 0 2400 1200 0
10 3 3 "Herbaceous Wetlands238" 238.441 -167.2 -169.995 900 0 1.5 0 0.689 0 2400 1200 0
11 3 3 "Herbaceous Wetlands238" 238.441 -167.2 -169.995 900 0 1.5 0 0.689 0 2400 1200 0
12 3 3 "Herbaceous Wetlands238" 238.441 -167.2 -169.995 900 0 1.5 0 0.689 0 2400 1200 0
13 3 3 "Herbaceous Wetlands238" 238.441 -167.2 -169.995 900 0 1.5 0 0.689 0 2400 1200 0
14 3 3 "Herbaceous Wetlands238" 238.441 -167.2 -169.995 900 0 1.5 0 0.689 0 2400 1200 0
15 3 3 "Herbaceous Wetlands238" 238.441 -167.2 -169.995 900 0 1.5 0 0.689 0 2400 1200 0
16 3 3 "Herbaceous Wetlands238" 238.441 -167.2 -169.995 900 0 1.5 0 0.689 0 2400 1200 0
17 3 3 "Herbaceous Wetlands238" 238.441 -167.2 -169.995 900 0 1.5 0 0.689 0 2400 1200 0
18 3 3 "Herbaceous Wetlands238" 238.441 -167.2 -169.995 900 0 1.5 0 0.689 0 2400 1200 0
19 3 3 "Herbaceous Wetlands238" 238.441 -167.2 -169.995 900 0 1.5 0 0.689 0 2400 1200 0
20 3 3 "Herbaceous Wetlands238" 238.441 -167.2 -169.995 900 0 1.5 0 0.689 0 2400 1200 0
21 3 3 "Herbaceous Wetlands238" 238.441 -167.2 -169.995 900 0 1.5 0 0.689 0 2400 1200 0
22 3 3 "Herbaceous Wetlands238" 238.441 -167.2 -169.995 900 0 1.5 0 0.689 0 2400 1200 0
23 3 3 "Herbaceous Wetlands238" 238.441 -167.2 -169.995 900 0 1.5 0 0.689 0 2400 1200 0
24 3 3 "Herbaceous Wetlands238" 238.441 -167.2 -169.995 900 0 1.5 0 0.689 0 2400 1200 0
25 3 3 "Herbaceous Wetlands238" 238.441 -167.2 -169.995 900 0 1.5 0 0.689 0 2400 1200 0
26 3 3 "Herbaceous Wetlands238" 238.441 -167.2 -169.995 900 0 1.5 0 0.689 0 2400 1200 0
27 3 3 "Herbaceous Wetlands238" 238.441 -167.2 -169.995 900 0 1.5 0 0.689 0 2400 1200 0
28 3 3 "Herbaceous Wetlands238" 238.441 -167.2 -169.995 900 0 1.5 0 0.689 0 2400 1200 0
29 3 3 "Herbaceous Wetlands238" 238.441 -167.2 -169.995 900 0 1.5 0 0.689 0 2400 1200 0
30 3 3 "Herbaceous Wetlands238" 238.441 -167.2 -169.995 900 0 1.5 0 0.689 0 2400 1200 0
31 3 3 "Herbaceous Wetlands238" 238.441 -167.2 -169.995 900 0 1.5 0 0.689 0 2400 1200 0
32 3 3 "Herbaceous Wetlands238" 238.441 -167.2 -169.995 900 0 1.5 0 0.689 0 2400 1200 0
33 3 3 "Herbaceous Wetlands238" 238.441 -167.2 -169.995 900 0 1.5 0 0.689 0 2400 1200 0
34 3 3 "Herbaceous Wetlands238" 238.441 -167.2 -169.995 900 0 1.5 0 0.689 0 2400 1200 0
35 3 3 "Herbaceous Wetlands238" 238.441 -167.2 -169.995 900 0 1.5 0 0.689 0 2400 1200 0
36 3 3 "Herbaceous Wetlands238" 238.441 -167.2 -169.995 900 0 1.5 0 0.689 0 2400 1200 0
37 3 3 "Herbaceous Wetlands238" 238.441 -167.2 -169.995 900 0 1.5 0 0.689 0 2400 1200 0
38 3 3 "Herbaceous Wetlands238" 238.441 -167.2 -169.995 900 0 1.5 0 0.689 0 2400 1200 0
39 3 3 "Herbaceous Wetlands238" 238.441 -167.2 -169.995 900 0 1.5 0 0.689 0 2400 1200 0
40 3 3 "Herbaceous Wetlands238" 238.441 -167.2 -169.995 900 0 1.5 0 0.689 0 2400 1200 0
41 3 3 "Herbaceous Wetlands238" 238.441 -167.2 -169.995 900 0 1.5 0 0.689 0 2400 1200 0
42 3 3 "Herbaceous Wetlands238" 238.441 -167.2 -169.995 900 0 1.5 0 0.689 0 2400 1200 0
43 3 3 "Herbaceous Wetlands238" 238.441 -167.2 -169.995 900 0 1.5 0 0.689 0 2400 1200 0
44 3 3 "Herbaceous Wetlands238" 238.441 -167.2 -169.995 900 0 1.5 0 0.689 0 2400 1200 0
45 3 3 "Herbaceous Wetlands238" 238.441 -167.2 -169.995 900 0 1.5 0 0.689 0 2400 1200 0
46 3 3 "Herbaceous Wetlands238" 238.441 -167.2 -169.995 900 0 1.5 0 0.689 0 2400 1200 0
47 3 3 "Herbaceous Wetlands238" 238.441 -167.2 -169.995 900 0 1.5 0 0.689 0 2400 1200 0
48 3 3 "Herbaceous Wetlands238" 238.441 -167.2 -169.995 900 0 1.5 0 0.689 0 2400 1200 0
49 3 3 "Herbaceous Wetlands238" 238.441 -167.2 -169.995 900 0 1.5 0 0.689 0 2400 1200 0
50 3 3 "Herbaceous Wetlands238" 238.441 -167.2 -169.995 900 0 1.5 0 0.689 0 2400 1200 0
51 3 3 "Herbaceous Wetlands238" 238.441 -167.2 -169.995 900 0 1.5 0 0.689 0 2400 1200 0
52 3 3 "Herbaceous Wetlands238" 238.441 -167.2 -169.995 900 0 1.5 0 0.689 0 2400 1200 0
53 3 3 "Herbaceous Wetlands238" 238.441 -167.2 -169.995 900 0 1.5 0 0.689 0 2400 1200 0
54 3 3 "Herbaceous Wetlands238" 238.441 -167.2 -169.995 900 0 1.5 0 0.689 0 2400 1200 0
55 3 3 "Herbaceous Wetlands238" 238.441 -167.2 -169.995 900 0 1.5 0 0.689 0 2400 1200 0
56 3 3 "Herbaceous Wetlands238" 238.441 -167.2 -169.995 900 0 1.5 0 0.689 0 2400 1200 0
57 3 3 "Herbaceous Wetlands238" 238.441 -167.2 -169.995 900 0 1.5 0 0.689 0 2400 1200 0
58 3 3 "Herbaceous Wetlands238" 238.441 -167.2 -169.995 900 0 1.5 0 0.689 0 2400 1200 0
59 3 3 "Herbaceous Wetlands238" 238.441 -167.2 -169.995 900 0 1.5 0 0.689 0 2400 1200 0
60 3 3 "Herbaceous Wetlands238" 238.441 -167.2 -169.995 900 0 1.5 0 0.689 0 2400 1200 0
61 3 3 "Herbaceous Wetlands238" 238.441 -167.2 -169.995 900 0 1.5 0 0.689 0 2400 1200 0
62 3 3 "Herbaceous Wetlands238" 238.441 -167.2 -169.995 900 0 1.5 0 0.689 0 2400 1200 0
63 3 3 "Herbaceous Wetlands238" 238.441 -167.2 -169.995 900 0 1.5 0 0.689 0 2400 1200 0
64 3 3 "Herbaceous Wetlands238" 238.441 -167.2 -169.995 900 0 1.5 0 0.689 0 2400 1200 0
65 3 3 "Herbaceous Wetlands238" 238.441 -167.2 -169.995 900 0 1.5 0 0.689 0 2400 1200 0
66 3 3 "Herbaceous Wetlands238" 238.441 -167.2 -169.995 900 0 1.5 0 0.689 0 2400 1200 0
67 3 3 "Herbaceous Wetlands238" 238.441 -167.2 -169.995 900 0 1.5 0 0.689 0 2400 1200 0
68 3 3 "Herbaceous Wetlands238" 238.441 -167.2 -169.995 900 0 1.5 0 0.689 0 2400 1200 0
69 3 3 "Herbaceous Wetlands238" 238.441 -167.2 -169.995 900 0 1.5 0 0.689 0 2400 1200 0
70 3 3 "Herbaceous Wetlands238" 238.441 -167.2 -169.995 900 0 1.5 0 0.689 0 2400 1200 0
71 3 3 "Herbaceous Wetlands238" 238.441 -167.2 -169.995 900 0 1.5 0 0.689 0 2400 1200 0
72 3 3 "Herbaceous Wetlands238" 238.441 -167.2 -169.995 900 0 1.5 0 0.689 0 2400 1200 0
73 3 3 "Herbaceous Wetlands238" 238.441 -167.2 -169.995 900 0 1.5 0 0.689 0 2400 1200 0
74 3 3 "Herbaceous Wetlands238" 238.441 -167.2 -169.995 900 0 1.5 0 0.689 0 2400 1200 0
75 3 3 "Herbaceous Wetlands238" 238.441 -167.2 -169.995 900 0 1.5 0 0.689 0 2400 1200 0
76 3 3 "Herbaceous Wetlands238" 238.441 -167.2 -169.995 900 0 1.5 0 0.689 0 2400 1200 0
77 3 3 "Herbaceous Wetlands238" 238.441 -167.2 -169.995 900 0 1.5 0 0.689 0 2400 1200 0
78 3 3 "Herbaceous Wetlands238" 238.441 -167.2 -169.995 900 0 1.5 0 0.689 0 2400 1200 0
79 3 3 "Herbaceous Wetlands238" 238.441 -167.2 -169.995 900 0 1.5 0 0.689 0 2400 1200 0
80 3 3 "Herbaceous Wetlands238" 238.441 -167.2 -169.995 900 0 1.5 0 0.689 0 2400 1200 0
81 3 3 "Herbaceous Wetlands238" 238.441 -167.2 -169.995 900 0 1.5 0 0.689 0 2400 1200 0
82 3 3 "Herbaceous Wetlands238" 238.441 -167.2 -169.995 900 0 1.5 0 0.689 0 2400 1200 0
83 3 3 "Herbaceous Wetlands238" 238.441 -167.2 -169.995 900 0 1.5 0 0.689 0 2400 1200 0
84 3 3 "Herbaceous Wetlands238" 238.441 -167.2 -169.995 900 0 1.5 0 0.689 0 2400 1200 0
85 3 3 "Herbaceous Wetlands238" 238.441 -167.2 -169.995 900 0 1.5 0 0.689 0 2400 1200 0
86 3 3 "Herbaceous Wetlands238" 238.441 -167.2 -169.995 900 0 1.5 0 0.689 0 2400 1200 0
87 3 3 "Herbaceous Wetlands238" 238.441 -167.2 -169.995 900 0 1.5 0 0.689 0 2400 1200 0
88 3 3 "Herbaceous Wetlands238" 238.441 -167.2 -169.995 900 0 1.5 0 0.689 0 2400 1200 0
89 3 3 "Herbaceous Wetlands238" 238.441 -167.2 -169.995 900 0 1.5 0 0.689 0 2400 1200 0
90 3 3 "Herbaceous Wetlands238" 238.441 -167.2 -169.995 900 0 1.5 0 0.689 0 2400 1200 0
91 3 3 "Herbaceous Wetlands238" 238.441 -167.2 -169.995 900 0 1.5 0 0.689 0 2400 1200 0
92 3 3 "Herbaceous Wetlands238" 238.441 -167.2 -169.995 900 0 1.5 0 0.689 0 2400 1200 0
93 3 3 "Herbaceous Wetlands238" 238.441 -167.2 -169.995 900 0 1.5 0 0.689 0 2400 1200 0
94 3 3 "Herbaceous Wetlands238" 238.441 -167.2 -169.995 900 0 1.5 0 0.689 0 2400 1200 0
95 3 3 "Herbaceous Wetlands238" 238.441 -167.2 -169.995 900 0 1.5 0 0.689 0 2400 1200 0
96 3 3 "Herbaceous Wetlands238" 238.441 -167.2 -169.995 900 0 1.5 0 0.689 0 2400 1200 0
97 3 3 "Herbaceous Wetlands238" 238.441 -167.2 -169.995 900 0 1.5 0 0.689 0 2400 1200 0
98 3 3 "Herbaceous Wetlands238" 238.441 -167.2 -169.995 900 0 1.5 0 0.689 0 2400 1200 0
99 3 3 "Herbaceous Wetlands238" 238.441 -167.2 -169.995 900 0 1.5 0 0.689 0 2400 1200 0
100 3 3 "Herbaceous Wetlands238" 238.441 -167.2 -169.995 900 0 1.5 0 0.689 0 2400 1200 0
101 3 3 "Herbaceous Wetlands238" 238.441 -167.2 -169.995 900 0 1.5 0 0.689 0 2400 1200 0
102 3 3 "Herbaceous Wetlands238" 238.441 -167.2 -169.995 900 0 1.5 0 0.689 0 2400 1200 0
103 3 3 "Herbaceous Wetlands238" 238.441 -167.2 -169.995 900 0 1.5 0 0.689 0 2400 1200 0
104 3 3 "Herbaceous Wetlands238" 238.441 -167.2 -169.995 900 0 1.5 0 0.689 0 2400 1200 0
105 3 3 "Herbaceous Wetlands238" 238.441 -167.2 -169.995 900 0 1.5 0 0.689 0 2400 1200 0
106 3 3 "Herbaceous Wetlands238" 238.441 -167.2 -169.995 900 0 1.5 0 0.689 0 2400 1200 0
107 3 3 "Herbaceous Wetlands238" 238.441 -167.2 -169.995 900 0 1.5 0 0.689 0 2400 1200 0
108 3 3 "Herbaceous Wetlands238" 238.441 -167.2 -169.995 900 0 1.5 0 0.689 0 2400 1200 0
109 3 3 "Herbaceous Wetlands238" 238.441 -167.2 -169.995 900 0 1.5 0 0.689 0 2400 1200 0
110 3 3 "Herbaceous Wetlands238" 238.441 -167.2 -169.995 900 0 1.5 0 0.689 0 2400 1200 0
111 3 3 "Herbaceous Wetlands238" 238.441 -167.2 -169.995 900 0 1.5 0 0.689 0 2400 1200 0
112 3 3 "Herbaceous Wetlands238" 238.441 -167.2 -169.995 900 0 1.5 0 0.689 0 2400 1200 0
113 3 3 "Herbaceous Wetlands238" 238.441 -167.2 -169.995 900 0 1.5 0 0.689 0 2400 1200 0
114 3 3 "Herbaceous Wetlands238" 238.441 -167.2 -169.995 900 0 1.5 0 0.689 0 2400 1200 0
115 3 3 "Herbaceous Wetlands238" 238.441 -167.2 -169.995 900 0 1.5 0 0.689 0 2400 1200 0
116 3 3 "Herbaceous Wetlands238" 238.441 -167.2 -169.995 900 0 1.5 0 0.689 0 2400 1200 0
117 3 3 "Herbaceous Wetlands238" 238.441 -167.2 -169.995 900 0 1.5 0 0.689 0 2400 1200 0
118 3 3 "Herbaceous Wetlands238" 238.441 -167.2 -169.995 900 0 1.5 0 0.689 0 2400 1200 0
119 3 3 "Herbaceous Wetlands238" 238.441 -167.2 -169.995 900 0 1.5 0 0.689 0 2400 1200 0
120 3 3 "Herbaceous Wetlands238" 238.441 -167.2 -169.995 900 0 1.5 0 0.689 0 2400 1200 0
121 3 3 "Herbaceous Wetlands238" 238.441 -167.2 -169.995 900 180 1.5 180 0.689 0 2400 1200 0
122 3 3 "Herbaceous Wetlands238" 238.441 -167.2 -169.995 900 180 1.5 180 0.689 0 2400 1200 0
123 3 3 "Herbaceous Wetlands238" 238.441 -167.2 -169.995 900 180 1.5 180 0.689 0 2400 1200 0
124 3 3 "Herbaceous Wetlands238" 238.441 -167.2 -169.995 900 180 1.5 180 0.689 0 2400 1200 0
125 3 3 "Herbaceous Wetlands238" 238.441 -167.2 -169.995 900 180 1.5 180 0.689 0 2400 1200 0
126 3 3 "Herbaceous Wetlands238" 238.441 -167.2 -169.995 900 180 1.5 180 0.689 0 2400 1200 0
127 3 3 "Herbaceous Wetlands238" 238.441 -167.2 -169.995 900 180 1.5 180 0.689 0 2400 1200 0
128 3 3 "Herbaceous Wetlands238" 238.441 -167.2 -169.995 900 180 1.5 180 0.689 0 2400 1200 0
129 3 3 "Herbaceous Wetlands238" 238.441 -167.2 -169.995 900 180 1.5 180 0.689 0 2400 1200 0
130 3 3 "Herbaceous Wetlands238" 238.441 -167.2 -169.995 900 180 1.5 180 0.689 0 2400 1200 0
131 3 3 "Herbaceous Wetlands238" 238.441 -167.2 -169.995 900 180 1.5 180 0.689 0 2400 1200 0
132 3 3 "Herbaceous Wetlands238" 238.441 -167.2 -169.995 900 180 1.5 180 0.689 0 2400 1200 0
133 3 3 "Herbaceous Wetlands238" 238.441 -167.2 -169.995 900 180 1.5 180 0.689 0 2400 1200 0
134 3 3 "Herbaceous Wetlands238" 238.441 -167.2 -169.995 900 180 1.5 180 0.689 0 2400 1200 0
135 3 3 "Herbaceous Wetlands238" 238.441 -167.2 -169.995 900 180 1.5 180 0.689 0 2400 1200 0
136 3 3 "Herbaceous Wetlands238" 238.441 -167.2 -169.995 900 180 1.5 180 0.689 0 2400 1200 0
137 3 3 "Herbaceous Wetlands238" 238.441 -167.2 -169.995 900 180 1.5 180 0.689 0 2400 1200 0
138 3 3 "Herbaceous Wetlands238" 238.441 -167.2 -169.995 900 180 1.5 180 0.689 0 2400 1200 0
139 3 3 "Herbaceous Wetlands238" 238.441 -167.2 -169.995 900 180 1.5 180 0.689 0 2400 1200 0
140 3 3 "Herbaceous Wetlands238" 238.441 -167.2 -169.995 900 180 1.5 180 0.689 0 2400 1200 0
141 3 3 "Herbaceous Wetlands238" 238.441 -167.2 -169.995 900 180 1.5 180 0.689 0 2400 1200 0
142 3 3 "Herbaceous Wetlands238" 238.441 -167.2 -169.995 900 180 1.5 180 0.689 0 2400 1200 0
143 3 3 "Herbaceous Wetlands238" 238.441 -167.2 -169.995 900 180 1.5 180 0.689 0 2400 1200 0
144 3 3 "Herbaceous Wetlands238" 238.441 -167.2 -169.995 900 180 1.5 180 0.689 0 2400 1200 0
145 3 3 "Herbaceous Wetlands238" 238.441 -167.2 -169.995 900 180 1.5 180 0.689 0 2400 1200 0
146 3 3 "Herbaceous Wetlands238" 238.441 -167.2 -169.995 900 180 1.5 180 0.689 0 2400 1200 0
147 3 3 "Herbaceous Wetlands238" 238.441 -167.2 -169.995 900 180 1.5 180 0.689 0 2400 1200 0
148 3 3 "Herbaceous Wetlands238" 238.441 -167.2 -169.995 900 180 1.5 180 0.689 0 2400 1200 0
149 3 3 "Herbaceous Wetlands238" 238.441 -167.2 -169.995 900 180 1.5 180 0.689 0 2400 1200 0
150 3 3 "Herbaceous Wetlands238" 238.441 -167.2 -169.995 900 180 1.5 180 0.689 0 2400 1200 0
151 3 3 "Herbaceous Wetlands238" 238.441 -167.2 -169.995 900 180 1.5 180 0.689 0 2400 1200 0
152 3 3 "Herbaceous Wetlands238" 238.441 -167.2 -169.995 900 180 1.5 180 0.689 0 2400 1200 0
153 3 3 "Herbaceous Wetlands238" 238.441 -167.2 -169.995 900 180 1.5 180 0.689 0 2400 1200 0
154 3 3 "Herbaceous Wetlands238" 238.441 -167.2 -169.995 900 180 1.5 180 0.689 0 2400 1200 0
155 3 3 "Herbaceous Wetlands238" 238.441 -167.2 -169.995 900 180 1.5 180 0.689 0 2400 1200 0
156 3 3 "Herbaceous Wetlands238" 238.441 -167.2 -169.995 900 180 1.5 180 0.689 0 2400 1200 0
157 3 3 "Herbaceous Wetlands238" 238.441 -167.2 -169.995 900 180 1.5 180 0.689 0 2400 1200 0
158 3 3 "Herbaceous Wetlands238" 238.441 -167.2 -169.995 900 180 1.5 180 0.689 0 2400 1200 0
159 3 3 "Herbaceous Wetlands238" 238.441 -167.2 -169.995 900 180 1.5 180 0.689 0 2400 1200 0
160 3 3 "Herbaceous Wetlands238" 238.441 -167.2 -169.995 900 180 1.5 180 0.689 0 2400 1200 0
161 3 3 "Herbaceous Wetlands238" 238.441 -167.2 -169.995 900 180 1.5 180 0.689 0 2400 1200 0
162 3 3 "Herbaceous Wetlands238" 238.441 -167.2 -169.995 900 180 1.5 180 0.689 0 2400 1200 0
163 3 3 "Herbaceous Wetlands238" 238.441 -167.2 -169.995 900 180 1.5 180 0.689 0 2400 1200 0
164 3 3 "Herbaceous Wetlands238" 238.441 -167.2 -169.995 900 180 1.5 180 0.689 0 2400 1200 0
165 3 3 "Herbaceous Wetlands238" 238.441 -167.2 -169.995 900 180 1.5 180 0.689 0 2400 1200 0
166 3 3 "Herbaceous Wetlands238" 238.441 -167.2 -169.995 900 180 1.5 180 0.689 0 2400 1200 0
167 3 3 "Herbaceous Wetlands238" 238.441 -167.2 -169.995 900 180 1.5 180 0.689 0 2400 1200 0
168 3 3 "Herbaceous Wetlands238" 238.441 -167.2 -169.995 900 180 1.5 180 0.689 0 2400 1200 0
169 3 3 "Herbaceous Wetlands238" 238.441 -167.2 -169.995 900 180 1.5 180 0.689 0 2400 1200 0
170 3 3 "Herbaceous Wetlands238" 238.441 -167.2 -169.995 900 180 1.5 180 0.689 0 2400 1200 0
171 3 3 "Herbaceous Wetlands238" 238.441 -167.2 -169.995 900 180 1.5 180 0.689 0 2400 1200 0
172 3 3 "Herbaceous Wetlands238" 238.441 -167.2 -169.995 900 180 1.5 180 0.689 0 2400 1200 0
173 3 3 "Herbaceous Wetlands238" 238.441 -167.2 -169.995 900 180 1.5 180 0.689 0 2400 1200 0
174 3 3 "Herbaceous Wetlands238" 238.441 -167.2 -169.995 900 180 1.5 180 0.689 0 2400 1200 0
175 3 3 "Herbaceous Wetlands238" 238.441 -167.2 -169.995 900 180 1.5 180 0.689 0 2400 1200 0
176 3 3 "Herbaceous Wetlands238" 238.441 -167.2 -169.995 900 180 1.5 180 0.689 0 2400 1200 0
177 3 3 "Herbaceous Wetlands238" 238.441 -167.2 -169.995 900 180 1.5 180 0.689 0 2400 1200 0
178 3 3 "Herbaceous Wetlands238" 238.441 -167.2 -169.995 900 180 1.5 180 0.689 0 2400 1200 0
179 3 3 "Herbaceous Wetlands238" 238.441 -167.2 -169.995 900 180 1.5 180 0.689 0 2400 1200 0
180 3 3 "Herbaceous Wetlands238" 238.441 -167.2 -169.995 900 180 1.5 180 0.689 0 2400 1200 0
181 3 3 "Herbaceous Wetlands238" 238.441 -167.2 -169.995 900 180 1.5 180 0.689 0 2400 1200 0
182 3 3 "Herbaceous Wetlands238" 238.441 -167.2 -169.995 900 180 1.5 180 0.689 0 2400 1200 0
183 3 3 "Herbaceous Wetlands238" 238.441 -167.2 -169.995 900 180 1.5 180 0.689 0 2400 1200 0
184 3 3 "Herbaceous Wetlands238" 238.441 -167.2 -169.995 900 180 1.5 180 0.689 0 2400 1200 0
185 3 3 "Herbaceous Wetlands238" 238.441 -167.2 -169.995 900 180 1.5 180 0.689 0 2400 1200 0
186 3 3 "Herbaceous Wetlands238" 238.441 -167.2 -169.995 900 180 1.5 180 0.689 0 2400 1200 0
187 3 3 "Herbaceous Wetlands238" 238.441 -167.2 -169.995 900 180 1.5 180 0.689 0 2400 1200 0
188 3 3 "Herbaceous Wetlands238" 238.441 -167.2 -169.995 900 180 1.5 180 0.689 0 2400 1200 0
189 3 3 "Herbaceous Wetlands238" 238.441 -167.2 -169.995 900 180 1.5 180 0.689 0 2400 1200 0
190 3 3 "Herbaceous Wetlands238" 238.441 -167.2 -169.995 900 180 1.5 180 0.689 0 2400 1200 0
191 3 3 "Herbaceous Wetlands238" 238.441 -167.2 -169.995 900 180 1.5 180 0.689 0 2400 1200 0
192 3 3 "Herbaceous Wetlands238" 238.441 -167.2 -169.995 900 180 1.5 180 0.689 0 2400 1200 0
193 3 3 "Herbaceous Wetlands238" 238.441 -167.2 -169.995 900 180 1.5 180 0.689 0 2400 1200 0
194 3 3 "Herbaceous Wetlands238" 238.441 -167.2 -169.995 900 180 1.5 180 0.689 0 2400 1200 0
195 3 3 "Herbaceous Wetlands238" 238.441 -167.2 -169.995 900 180 1.5 180 0.689 0 2400 1200 0
196 3 3 "Herbaceous Wetlands238" 238.441 -167.2 -169.995 900 180 1.5 180 0.689 0 2400 1200 0
197 3 3 "Herbaceous Wetlands238" 238.441 -167.2 -169.995 900 180 1.5 180 0.689 0 2400 1200 0
198 3 3 "Herbaceous Wetlands238" 238.441 -167.2 -169.995 900 180 1.5 180 0.689 0 2400 1200 0
199 3 3 "Herbaceous Wetlands238" 238.441 -167.2 -169.995 900 180 1.5 180 0.689 0 2400 1200 0
200 3 3 "Herbaceous Wetlands238" 238.441 -167.2 -169.995 900 180 1.5 180 0.689 0 2400 1200 0
201 3 3 "Herbaceous Wetlands238" 238.441 -167.2 -169.995 900 180 1.5 180 0.689 0 2400 1200 0
202 3 3 "Herbaceous Wetlands238" 238.441 -167.2 -169.995 900 180 1.5 180 0.689 0 2400 1200 0
203 3 3 "Herbaceous Wetlands238" 238.441 -167.2 -169.995 900 180 1.5 180 0.689 0 2400 1200 0
204 3 3 "Herbaceous Wetlands238" 238.441 -167.2 -169.995 900 180 1.5 180 0.689 0 2400 1200 0
205 3 3 "Herbaceous Wetlands238" 238.441 -167.2 -169.995 900 180 1.5 180 0.689 0 2400 1200 0
206 3 3 "Herbaceous Wetlands238" 238.441 -167.2 -169.995 900 180 1.5 180 0.689 0 2400 1200 0
207 3 3 "Herbaceous Wetlands238" 238.441 -167.2 -169.995 900 180 1.5 180 0.689 0 2400 1200 0
208 3 3 "Herbaceous Wetlands238" 238.441 -167.2 -169.995 900 180 1.5 180 0.689 0 2400 1200 0
209 3 3 "Herbaceous Wetlands238" 238.441 -167.2 -169.995 900 180 1.5 180 0.689 0 2400 1200 0
210 3 3 "Herbaceous Wetlands238" 238.441 -167.2 -169.995 900 180 1.5 180 0.689 0 2400 1200 0
211 3 3 "Herbaceous Wetlands238" 238.441 -167.2 -169.995 900 180 1.5 180 0.689 0 2400 1200 0
212 3 3 "Herbaceous Wetlands238" 238.441 -167.2 -169.995 900 180 1.5 180 0.689 0 2400 1200 0
213 3 3 "Herbaceous Wetlands238" 238.441 -167.2 -169.995 900 180 1.5 180 0.689 0 2400 1200 0
214 3 3 "Herbaceous Wetlands238" 238.441 -167.2 -169.995 900 180 1.5 180 0.689 0 2400 1200 0
215 3 3 "Herbaceous Wetlands238" 238.441 -167.2 -169.995 900 180 1.5 180 0.689 0 2400 1200 0
216 3 3 "Herbaceous Wetlands238" 238.441 -167.2 -169.995 900 180 1.5 180 0.689 0 2400 1200 0
217 3 3 "Herbaceous Wetlands238" 238.441 -167.2 -169.995 900 180 1.5 180 0.689 0 2400 1200 0
218 3 3 "Herbaceous Wetlands238" 238.441 -167.2 -169.995 900 180 1.5 180 0.689 0 2400 1200 0
219 3 3 "Herbaceous Wetlands238" 238.441 -167.2 -169.995 900 180 1.5 180 0.689 0 2400 1200 0
220 3 3 "Herbaceous Wetlands238" 238.441 -167.2 -169.995 900 180 1.5 180 0.689 0 2400 1200 0
221 3 3 "Herbaceous Wetlands238" 238.441 -167.2 -169.995 900 180 1.5 180 0.689 0 2400 1200 0
222 3 3 "Herbaceous Wetlands238" 238.441 -167.2 -169.995 900 180 1.5 180 0.689 0 2400 1200 0
223 3 3 "Herbaceous Wetlands238" 238.441 -167.2 -169.995 900 180 1.5 180 0.689 0 2400 1200 0
224 3 3 "Herbaceous Wetlands238" 238.441 -167.2 -169.995 900 180 1.5 180 0.689 0 2400 1200 0
225 3 3 "Herbaceous Wetlands238" 238.441 -167.2 -169.995 900 180 1.5 180 0.689 0 2400 1200 0
226 3 3 "Herbaceous Wetlands238" 238.441 -167.2 -169.995 900 180 1.5 180 0.689 0 2400 1200 0
227 3 3 "Herbaceous Wetlands238" 238.441 -167.2 -169.995 900 180 1.5 180 0.689 0 2400 1200 0
228 3 3 "Herbaceous Wetlands238" 238.441 -167.2 -169.995 900 180 1.5 180 0.689 0 2400 1200 0
229 3 3 "Herbaceous Wetlands238" 238.441 -167.2 -169.995 900 180 1.5 180 0.689 0 2400 1200 0
230 3 3 "Herbaceous Wetlands238" 238.441 -167.2 -169.995 900 180 1.5 180 0.689 0 2400 1200 0
231 3 3 "Herbaceous Wetlands238" 238.441 -167.2 -169.995 900 180 1.5 180 0.689 0 2400 1200 0
232 3 3 "Herbaceous Wetlands238" 238.441 -167.2 -169.995 900 180 1.5 180 0.689 0 2400 1200 0
233 3 3 "Herbaceous Wetlands238" 238.441 -167.2 -169.995 900 180 1.5 180 0.689 0 2400 1200 0
234 3 3 "Herbaceous Wetlands238" 238.441 -167.2 -169.995 900 180 1.5 180 0.689 0 2400 1200 0
235 3 3 "Herbaceous Wetlands238" 238.441 -167.2 -169.995 900 180 1.5 180 0.689 0 2400 1200 0
236 3 3 "Herbaceous Wetlands238" 238.441 -167.2 -169.995 900 180 1.5 180 0.689 0 2400 1200 0
237 3 3 "Herbaceous Wetlands238" 238.441 -167.2 -169.995 900 180 1.5 180 0.689 0 2400 1200 0
238 3 3 "Herbaceous Wetlands238" 238.441 -167.2 -169.995 900 180 1.5 180 0.689 0 2400 1200 0
239 3 3 "Herbaceous Wetlands238" 238.441 -167.2 -169.995 900 180 1.5 180 0.689 0 2400 1200 0
240 3 3 "Herbaceous Wetlands238" 238.441 -167.2 -169.995 900 180 1.5 180 0.689 0 2400 1200 0
241 3 3 "Herbaceous Wetlands238" 238.441 -167.2 -169.995 900 180 1.5 180 0.689 0 2400 1200 0
242 3 3 "Herbaceous Wetlands238" 238.441 -167.2 -169.995 900 180 1.5 180 0.689 0 2400 1200 0
243 3 3 "Herbaceous Wetlands238" 238.441 -167.2 -169.995 900 180 1.5 180 0.689 0 2400 1200 0
244 3 3 "Herbaceous Wetlands238" 238.441 -167.2 -169.995 900 180 1.5 180 0.689 0 2400 1200 0
245 3 3 "Herbaceous Wetlands238" 238.441 -167.2 -169.995 900 180 1.5 180 0.689 0 2400 1200 0
246 3 3 "Herbaceous Wetlands238" 238.441 -167.2 -169.995 900 180 1.5 180 0.689 0 2400 1200 0
247 3 3 "Herbaceous Wetlands238" 238.441 -167.2 -169.995 900 180 1.5 180 0.689 0 2400 1200 0
248 3 3 "Herbaceous Wetlands238" 238.441 -167.2 -169.995 900 180 1.5 180 0.689 0 2400 1200 0
249 3 3 "Herbaceous Wetlands238" 238.441 -167.2 -169.995 900 180 1.5 180 0.689 0 2400 1200 0
250 3 3 "Herbaceous Wetlands238" 238.441 -167.2 -169.995 900 180 1.5 180 0.689 0 2400 1200 0
251 3 3 "Herbaceous Wetlands238" 238.441 -167.2 -169.995 900 180 1.5 180 0.689 0 2400 1200 0
252 3 3 "Herbaceous Wetlands238" 238.441 -167.2 -169.995 900 180 1.5 180 0.689 0 2400 1200 0
253 3 3 "Herbaceous Wetlands238" 238.441 -167.2 -169.995 900 180 1.5 180 0.689 0 2400 1200 0
254 3 3 "Herbaceous Wetlands238" 238.441 -167.2 -169.995 900 180 1.5 180 0.689 0 2400 1200 0
255 3 3 "Herbaceous Wetlands238" 238.441 -167.2 -169.995 900 180 1.5 180 0.689 0 2400 1200 0
256 3 3 "Herbaceous Wetlands238" 238.441 -167.2 -169.995 900 180 1.5 180 0.689 0 2400 1200 0
257 3 3 "Herbaceous Wetlands238" 238.441 -167.2 -169.995 900 180 1.5 180 0.689 0 2400 1200 0
258 3 3 "Herbaceous Wetlands238" 238.441 -167.2 -169.995 900 180 1.5 180 0.689 0 2400 1200 0
259 3 3 "Herbaceous Wetlands238" 238.441 -167.2 -169.995 900 180 1.5 180 0.689 0 2400 1200 0
260 3 3 "Herbaceous Wetlands238" 238.441 -167.2 -169.995 900 180 1.5 180 0.689 0 2400 1200 0
261 3 3 "Herbaceous Wetlands238" 238.441 -167.2 -169.995 900 180 1.5 180 0.689 0 2400 1200 0
262 3 3 "Herbaceous Wetlands238" 238.441 -167.2 -169.995 900 180 1.5 180 0.689 0 2400 1200 0
263 3 3 "Herbaceous Wetlands238" 238.441 -167.2 -169.995 900 180 1.5 180 0.689 0 2400 1200 0
264 3 3 "Herbaceous Wetlands238" 238.441 -167.2 -169.995 900 180 1.5 180 0.689 0 2400 1200 0
265 3 3 "Herbaceous Wetlands238" 238.441 -167.2 -169.995 900 180 1.5 180 0.689 0 2400 1200 0
266 3 3 "Herbaceous Wetlands238" 238.441 -167.2 -169.995 900 180 1.5 180 0.689 0 2400 1200 0
267 3 3 "Herbaceous Wetlands238" 238.441 -167.2 -169.995 900 180 1.5 180 0.689 0 2400 1200 0
268 3 3 "Herbaceous Wetlands238" 238.441 -167.2 -169.995 900 180 1.5 180 0.689 0 2400 1200 0
269 3 3 "Herbaceous Wetlands238" 238.441 -167.2 -169.995 900 180 1.5 180 0.689 0 2400 1200 0
270 3 3 "Herbaceous Wetlands238" 238.441 -167.2 -169.995 900 180 1.5 180 0.689 0 2400 1200 0
271 3 3 "Herbaceous Wetlands238" 238.441 -167.2 -169.995 900 180 1.5 180 0.689 0 2400 1200 0
272 3 3 "Herbaceous Wetlands238" 238.441 -167.2 -169.995 900 180 1.5 180 0.689 0 2400 1200 0
273 3 3 "Herbaceous Wetlands238" 238.441 -167.2 -169.995 900 180 1.5 180 0.689 0 2400 1200 0
274 3 3 "Herbaceous Wetlands238" 238.441 -167.2 -169.995 900 180 1.5 180 0.689 0 2400 1200 0
275 3 3 "Herbaceous Wetlands238" 238.441 -167.2 -169.995 900 180 1.5 180 0.689 0 2400 1200 0
276 3 3 "Herbaceous Wetlands238" 238.441 -167.2 -169.995 900 180 1.5 180 0.689 0 2400 1200 0
277 3 3 "Herbaceous Wetlands238" 238.441 -167.2 -169.995 900 180 1.5 180 0.689 0 2400 1200 0
278 3 3 "Herbaceous Wetlands238" 238.441 -167.2 -169.995 900 180 1.5 180 0.689 0 2400 1200 0
279 3 3 "Herbaceous Wetlands238" 238.441 -167.2 -169.995 900 180 1.5 180 0.689 0 2400 1200 0
280 3 3 "Herbaceous Wetlands238" 238.441 -167.2 -169.995 900 180 1.5 180 0.689 0 2400 1200 0
281 3 3 "Herbaceous Wetlands238" 238.441 -167.2 -169.995 900 180 1.5 180 0.689 0 2400 1200 0
282 3 3 "Herbaceous Wetlands238" 238.441 -167.2 -169.995 900 180 1.5 180 0.689 0 2400 1200 0
283 3 3 "Herbaceous Wetlands238" 238.441 -167.2 -169.995 900 180 1.5 180 0.689 0 2400 1200 0
284 3 3 "Herbaceous Wetlands238" 238.441 -167.2 -169.995 900 180 1.5 180 0.689 0 2400 1200 0
285 3 3 "Herbaceous Wetlands238" 238.441 -167.2 -169.995 900 180 1.5 180 0.689 0 2400 1200 0
286 3 3 "Herbaceous Wetlands238" 238.441 -167.2 -169.995 900 180 1.5 180 0.689 0 2400 1200 0
287 3 3 "Herbaceous Wetlands238" 238.441 -167.2 -169.995 900 180 1.5 180 0.689 0 2400 1200 0
288 3 3 "Herbaceous Wetlands238" 238.441 -167.2 -169.995 900 180 1.5 180 0.689 0 2400 1200 0
289 3 3 "Herbaceous Wetlands238" 238.441 -167.2 -169.995 900 180 1.5 180 0.689 0 2400 1200 0
290 3 3 "Herbaceous Wetlands238" 238.441 -167.2 -169.995 900 180 1.5 180 0.689 0 2400 1200 0
291 3 3 "Herbaceous Wetlands238" 238.441 -167.2 -169.995 900 180 1.5 180 0.689 0 2400 1200 0
292 3 3 "Herbaceous Wetlands238" 238.441 -167.2 -169.995 900 180 1.5 180 0.689 0 2400 1200 0
293 3 3 "Herbaceous Wetlands238" 238.441 -167.2 -169.995 900 180 1.5 180 0.689 0 2400 1200 0
294 3 3 "Herbaceous Wetlands238" 238.441 -167.2 -169.995 900 180 1.5 180 0.689 0 2400 1200 0
295 3 3 "Herbaceous Wetlands238" 238.441 -167.2 -169.995 900 180 1.5 180 0.689 0 2400 1200 0
296 3 3 "Herbaceous Wetlands238" 238.441 -167.2 -169.995 900 180 1.5 180 0.689 0 2400 1200 0
297 3 3 "Herbaceous Wetlands238" 238.441 -167.2 -169.995 900 180 1.5 180 0.689 0 2400 1200 0
298 3 3 "Herbaceous Wetlands238" 238.441 -167.2 -169.995 900 180 1.5 180 0.689 0 2400 1200 0
299 3 3 "Herbaceous Wetlands238" 238.441 -167.2 -169.995 900 180 1.5 180 0.689 0 2400 1200 0
300 3 3 "Herbaceous Wetlands238" 238.441 -167.2 -169.995 900 180 1.5 180 0.689 0 2400 1200 0
301 3 3 "Herbaceous Wetlands238" 238.441 -167.2 -169.995 900 180 1.5 180 0.689 0 2400 1200 0
302 3 3 "Herbaceous Wetlands238" 238.441 -167.2 -169.995 900 180 1.5 180 0.689 0 2400 1200 0
303 3 3 "Herbaceous Wetlands238" 238.441 -167.2 -169.995 900 180 1.5 180 0.689 0 2400 1200 0
304 3 3 "Herbaceous Wetlands238" 238.441 -167.2 -169.995 900 180 1.5 180 0.689 0 2400 1200 0
305 3 3 "Herbaceous Wetlands238" 238.441 -167.2 -169.995 900 0 1.5 0 0.689 0 2400 1200 0
306 3 3 "Herbaceous Wetlands238" 238.441 -167.2 -169.995 900 0 1.5 0 0.689 0 2400 1200 0
307 3 3 "Herbaceous Wetlands238" 238.441 -167.2 -169.995 900 0 1.5 0 0.689 0 2400 1200 0
308 3 3 "Herbaceous Wetlands238" 238.441 -167.2 -169.995 900 0 1.5 0 0.689 0 2400 1200 0
309 3 3 "Herbaceous Wetlands238" 238.441 -167.2 -169.995 900 0 1.5 0 0.689 0 2400 1200 0
310 3 3 "Herbaceous Wetlands238" 238.441 -167.2 -169.995 900 0 1.5 0 0.689 0 2400 1200 0
311 3 3 "Herbaceous Wetlands238" 238.441 -167.2 -169.995 900 0 1.5 0 0.689 0 2400 1200 0
312 3 3 "Herbaceous Wetlands238" 238.441 -167.2 -169.995 900 0 1.5 0 0.689 0 2400 1200 0
313 3 3 "Herbaceous Wetlands238" 238.441 -167.2 -169.995 900 0 1.5 0 0.689 0 2400 1200 0
314 3 3 "Herbaceous Wetlands238" 238.441 -167.2 -169.995 900 0 1.5 0 0.689 0 2400 1200 0
315 3 3 "Herbaceous Wetlands238" 238.441 -167.2 -169.995 900 0 1.5 0 0.689 0 2400 1200 0
316 3 3 "Herbaceous Wetlands238" 238.441 -167.2 -169.995 900 0 1.5 0 0.689 0 2400 1200 0
317 3 3 "Herbaceous Wetlands238" 238.441 -167.2 -169.995 900 0 1.5 0 0.689 0 2400 1200 0
318 3 3 "Herbaceous Wetlands238" 238.441 -167.2 -169.995 900 0 1.5 0 0.689 0 2400 1200 0
319 3 3 "Herbaceous Wetlands238" 238.441 -167.2 -169.995 900 0 1.5 0 0.689 0 2400 1200 0
320 3 3 "Herbaceous Wetlands238" 238.441 -167.2 -169.995 900 0 1.5 0 0.689 0 2400 1200 0
321 3 3 "Herbaceous Wetlands238" 238.441 -167.2 -169.995 900 0 1.5 0 0.689 0 2400 1200 0
322 3 3 "Herbaceous Wetlands238" 238.441 -167.2 -169.995 900 0 1.5 0 0.689 0 2400 1200 0
323 3 3 "Herbaceous Wetlands238" 238.441 -167.2 -169.995 900 0 1.5 0 0.689 0 2400 1200 0
324 3 3 "Herbaceous Wetlands238" 238.441 -167.2 -169.995 900 0 1.5 0 0.689 0 2400 1200 0
325 3 3 "Herbaceous Wetlands238" 238.441 -167.2 -169.995 900 0 1.5 0 0.689 0 2400 1200 0
326 3 3 "Herbaceous Wetlands238" 238.441 -167.2 -169.995 900 0 1.5 0 0.689 0 2400 1200 0
327 3 3 "Herbaceous Wetlands238" 238.441 -167.2 -169.995 900 0 1.5 0 0.689 0 2400 1200 0
328 3 3 "Herbaceous Wetlands238" 238.441 -167.2 -169.995 900 0 1.5 0 0.689 0 2400 1200 0
329 3 3 "Herbaceous Wetlands238" 238.441 -167.2 -169.995 900 0 1.5 0 0.689 0 2400 1200 0
330 3 3 "Herbaceous Wetlands238" 238.441 -167.2 -169.995 900 0 1.5 0 0.689 0 2400 1200 0
331 3 3 "Herbaceous Wetlands238" 238.441 -167.2 -169.995 900 0 1.5 0 0.689 0 2400 1200 0
332 3 3 "Herbaceous Wetlands238" 238.441 -167.2 -169.995 900 0 1.5 0 0.689 0 2400 1200 0
333 3 3 "Herbaceous Wetlands238" 238.441 -167.2 -169.995 900 0 1.5 0 0.689 0 2400 1200 0
334 3 3 "Herbaceous Wetlands238" 238.441 -167.2 -169.995 900 0 1.5 0 0.689 0 2400 1200 0
335 3 3 "Herbaceous Wetlands238" 238.441 -167.2 -169.995 900 0 1.5 0 0.689 0 2400 1200 0
336 3 3 "Herbaceous Wetlands238" 238.441 -167.2 -169.995 900 0 1.5 0 0.689 0 2400 1200 0
337 3 3 "Herbaceous Wetlands238" 238.441 -167.2 -169.995 900 0 1.5 0 0.689 0 2400 1200 0
338 3 3 "Herbaceous Wetlands238" 238.441 -167.2 -169.995 900 0 1.5 0 0.689 0 2400 1200 0
339 3 3 "Herbaceous Wetlands238" 238.441 -167.2 -169.995 900 0 1.5 0 0.689 0 2400 1200 0
340 3 3 "Herbaceous Wetlands238" 238.441 -167.2 -169.995 900 0 1.5 0 0.689 0 2400 1200 0
341 3 3 "Herbaceous Wetlands238" 238.441 -167.2 -169.995 900 0 1.5 0 0.689 0 2400 1200 0
342 3 3 "Herbaceous Wetlands238" 238.441 -167.2 -169.995 900 0 1.5 0 0.689 0 2400 1200 0
343 3 3 "Herbaceous Wetlands238" 238.441 -167.2 -169.995 900 0 1.5 0 0.689 0 2400 1200 0
344 3 3 "Herbaceous Wetlands238" 238.441 -167.2 -169.995 900 0 1.5 0 0.689 0 2400 1200 0
345 3 3 "Herbaceous Wetlands238" 238.441 -167.2 -169.995 900 0 1.5 0 0.689 0 2400 1200 0
346 3 3 "Herbaceous Wetlands238" 238.441 -167.2 -169.995 900 0 1.5 0 0.689 0 2400 1200 0
347 3 3 "Herbaceous Wetlands238" 238.441 -167.2 -169.995 900 0 1.5 0 0.689 0 2400 1200 0
348 3 3 "Herbaceous Wetlands238" 238.441 -167.2 -169.995 900 0 1.5 0 0.689 0 2400 1200 0
349 3 3 "Herbaceous Wetlands238" 238.441 -167.2 -169.995 900 0 1.5 0 0.689 0 2400 1200 0
350 3 3 "Herbaceous Wetlands238" 238.441 -167.2 -169.995 900 0 1.5 0 0.689 0 2400 1200 0
351 3 3 "Herbaceous Wetlands238" 238.441 -167.2 -169.995 900 0 1.5 0 0.689 0 2400 1200 0
352 3 3 "Herbaceous Wetlands238" 238.441 -167.2 -169.995 900 0 1.5 0 0.689 0 2400 1200 0
353 3 3 "Herbaceous Wetlands238" 238.441 -167.2 -169.995 900 0 1.5 0 0.689 0 2400 1200 0
354 3 3 "Herbaceous Wetlands238" 238.441 -167.2 -169.995 900 0 1.5 0 0.689 0 2400 1200 0
355 3 3 "Herbaceous Wetlands238" 238.441 -167.2 -169.995 900 0 1.5 0 0.689 0 2400 1200 0
356 3 3 "Herbaceous Wetlands238" 238.441 -167.2 -169.995 900 0 1.5 0 0.689 0 2400 1200 0
357 3 3 "Herbaceous Wetlands238" 238.441 -167.2 -169.995 900 0 1.5 0 0.689 0 2400 1200 0
358 3 3 "Herbaceous Wetlands238" 238.441 -167.2 -169.995 900 0 1.5 0 0.689 0 2400 1200 0
359 3 3 "Herbaceous Wetlands238" 238.441 -167.2 -169.995 900 0 1.5 0 0.689 0 2400 1200 0
360 3 3 "Herbaceous Wetlands238" 238.441 -167.2 -169.995 900 0 1.5 0 0.689 0 2400 1200 0
361 3 3 "Herbaceous Wetlands238" 238.441 -167.2 -169.995 900 0 1.5 0 0.689 0 2400 1200 0
362 3 3 "Herbaceous Wetlands238" 238.441 -167.2 -169.995 900 0 1.5 0 0.689 0 2400 1200 0
363 3 3 "Herbaceous Wetlands238" 238.441 -167.2 -169.995 900 0 1.5 0 0.689 0 2400 1200 0
364 3 3 "Herbaceous Wetlands238" 238.441 -167.2 -169.995 900 0 1.5 0 0.689 0 2400 1200 0
365 3 3 "Herbaceous Wetlands238" 238.441 -167.2 -169.995 900 0 1.5 0 0.689 0 2400 1200 0
1 4 4 "Corn247" 238.474 -205.544 -120.918 900 0 0 0 0.689 0 1200 600 0
2 4 4 "Corn247" 238.474 -205.544 -120.918 900 0 0 0 0.689 0 1200 600 0
3 4 4 "Corn247" 238.474 -205.544 -120.918 900 0 0 0 0.689 0 1200 600 0
4 4 4 "Corn247" 238.474 -205.544 -120.918 900 0 0 0 0.689 0 1200 600 0
5 4 4 "Corn247" 238.474 -205.544 -120.918 900 0 0 0 0.689 0 1200 600 0
6 4 4 "Corn247" 238.474 -205.544 -120.918 900 0 0 0 0.689 0 1200 600 0
7 4 4 "Corn247" 238.474 -205.544 -120.918 900 0 0 0 0.689 0 1200 600 0
8 4 4 "Corn247" 238.474 -205.544 -120.918 900 0 0 0 0.689 0 1200 600 0
9 4 4 "Corn247" 238.474 -205.544 -120.918 900 0 0 0 0.689 0 1200 600 0
10 4 4 "Corn247" 238.474 -205.544 -120.918 900 0 0 0 0.689 0 1200 600 0
11 4 4 "Corn247" 238.474 -205.544 -120.918 900 0 0 0 0.689 0 1200 600 0
12 4 4 "Corn247" 238.474 -205.544 -120.918 900 0 0 0 0.689 0 1200 600 0
13 4 4 "Corn247" 238.474 -205.544 -120.918 900 0 0 0 0.689 0 1200 600 0
14 4 4 "Corn247" 238.474 -205.544 -120.918 900 0 0 0 0.689 0 1200 600 0
15 4 4 "Corn247" 238.474 -205.544 -120.918 900 0 0 0 0.689 0 1200 600 0
16 4 4 "Corn247" 238.474 -205.544 -120.918 900 0 0 0 0.689 0 1200 600 0
17 4 4 "Corn247" 238.474 -205.544 -120.918 900 0 0 0 0.689 0 1200 600 0
18 4 4 "Corn247" 238.474 -205.544 -120.918 900 0 0 0 0.689 0 1200 600 0
19 4 4 "Corn247" 238.474 -205.544 -120.918 900 0 0 0 0.689 0 1200 600 0
20 4 4 "Corn247" 238.474 -205.544 -120.918 900 0 0 0 0.689 0 1200 600 0
21 4 4 "Corn247" 238.474 -205.544 -120.918 900 0 0 0 0.689 0 1200 600 0
22 4 4 "Corn247" 238.474 -205.544 -120.918 900 0 0 0 0.689 0 1200 600 0
23 4 4 "Corn247" 238.474 -205.544 -120.918 900 0 0 0 0.689 0 1200 600 0
24 4 4 "Corn247" 238.474 -205.544 -120.918 900 0 0 0 0.689 0 1200 600 0
25 4 4 "Corn247" 238.474 -205.544 -120.918 900 0 0 0 0.689 0 1200 600 0
26 4 4 "Corn247" 238.474 -205.544 -120.918 900 0 0 0 0.689 0 1200 600 0
27 4 4 "Corn247" 238.474 -205.544 -120.918 900 0 0 0 0.689 0 1200 600 0
28 4 4 "Corn247" 238.474 -205.544 -120.918 900 0 0 0 0.689 0 1200 600 0
29 4 4 "Corn247" 238.474 -205.544 -120.918 900 0 0 0 0.689 0 1200 600 0
30 4 4 "Corn247" 238.474 -205.544 -120.918 900 0 0 0 0.689 0 1200 600 0
31 4 4 "Corn247" 238.474 -205.544 -120.918 900 0 0 0 0.689 0 1200 600 0
32 4 4 "Corn247" 238.474 -205.544 -120.918 900 0 0 0 0.689 0 1200 600 0
33 4 4 "Corn247" 238.474 -205.544 -120.918 900 0 0 0 0.689 0 1200 600 0
34 4 4 "Corn247" 238.474 -205.544 -120.918 900 0 0 0 0.689 0 1200 600 0
35 4 4 "Corn247" 238.474 -205.544 -120.918 900 0 0 0 0.689 0 1200 600 0
36 4 4 "Corn247" 238.474 -205.544 -120.918 900 0 0 0 0.689 0 1200 600 0
37 4 4 "Corn247" 238.474 -205.544 -120.918 900 0 0 0 0.689 0 1200 600 0
38 4 4 "Corn247" 238.474 -205.544 -120.918 900 0 0 0 0.689 0 1200 600 0
39 4 4 "Corn247" 238.474 -205.544 -120.918 900 0 0 0 0.689 0 1200 600 0
40 4 4 "Corn247" 238.474 -205.544 -120.918 900 0 0 0 0.689 0 1200 600 0
41 4 4 "Corn247" 238.474 -205.544 -120.918 900 0 0 0 0.689 0 1200 600 0
42 4 4 "Corn247" 238.474 -205.544 -120.918 900 0 0 0 0.689 0 1200 600 0
43 4 4 "Corn247" 238.474 -205.544 -120.918 900 0 0 0 0.689 0 1200 600 0
44 4 4 "Corn247" 238.474 -205.544 -120.918 900 0 0 0 0.689 0 1200 600 0
45 4 4 "Corn247" 238.474 -205.544 -120.918 900 0 0 0 0.689 0 1200 600 0
46 4 4 "Corn247" 238.474 -205.544 -120.918 900 0 0 0 0.689 0 1200 600 0
47 4 4 "Corn247" 238.474 -205.544 -120.918 900 0 0 0 0.689 0 1200 600 0
48 4 4 "Corn247" 238.474 -205.544 -120.918 900 0 0 0 0.689 0 1200 600 0
49 4 4 "Corn247" 238.474 -205.544 -120.918 900 0 0 0 0.689 0 1200 600 0
50 4 4 "Corn247" 238.474 -205.544 -120.918 900 0 0 0 0.689 0 1200 600 0
51 4 4 "Corn247" 238.474 -205.544 -120.918 900 0 0 0 0.689 0 1200 600 0
52 4 4 "Corn247" 238.474 -205.544 -120.918 900 0 0 0 0.689 0 1200 600 0
53 4 4 "Corn247" 238.474 -205.544 -120.918 900 0 0 0 0.689 0 1200 600 0
54 4 4 "Corn247" 238.474 -205.544 -120.918 900 0 0 0 0.689 0 1200 600 0
55 4 4 "Corn247" 238.474 -205.544 -120.918 900 0 0 0 0.689 0 1200 600 0
56 4 4 "Corn247" 238.474 -205.544 -120.918 900 0 0 0 0.689 0 1200 600 0
57 4 4 "Corn247" 238.474 -205.544 -120.918 900 0 0 0 0.689 0 1200 600 0
58 4 4 "Corn247" 238.474 -205.544 -120.918 900 0 0 0 0.689 0 1200 600 0
59 4 4 "Corn247" 238.474 -205.544 -120.918 900 0 0 0 0.689 0 1200 600 0
60 4 4 "Corn247" 238.474 -205.544 -120.918 900 0 0 0 0.689 0 1200 600 0
61 4 4 "Corn247" 238.474 -205.544 -120.918 900 0 0 0 0.689 0 1200 600 0
62 4 4 "Corn247" 238.474 -205.544 -120.918 900 0 0 0 0.689 0 1200 600 0
63 4 4 "Corn247" 238.474 -205.544 -120.918 900 0 0 0 0.689 0 1200 600 0
64 4 4 "Corn247" 238.474 -205.544 -120.918 900 0 0 0 0.689 0 1200 600 0
65 4 4 "Corn247" 238.474 -205.544 -120.918 900 0 0 0 0.689 0 1200 600 0
66 4 4 "Corn247" 238.474 -205.544 -120.918 900 0 0 0 0.689 0 1200 600 0
67 4 4 "Corn247" 238.474 -205.544 -120.918 900 0 0 0 0.689 0 1200 600 0
68 4 4 "Corn247" 238.474 -205.544 -120.918 900 0 0 0 0.689 0 1200 600 0
69 4 4 "Corn247" 238.474 -205.544 -120.918 900 0 0 0 0.689 0 1200 600 0
70 4 4 "Corn247" 238.474 -205.544 -120.918 900 0 0 0 0.689 0 1200 600 0
71 4 4 "Corn247" 238.474 -205.544 -120.918 900 0 0 0 0.689 0 1200 600 0
72 4 4 "Corn247" 238.474 -205.544 -120.918 900 0 0 0 0.689 0 1200 600 0
73 4 4 "Corn247" 238.474 -205.544 -120.918 900 0 0 0 0.689 0 1200 600 0
74 4 4 "Corn247" 238.474 -205.544 -120.918 900 0 0 0 0.689 0 1200 600 0
75 4 4 "Corn247" 238.474 -205.544 -120.918 900 0 0 0 0.689 0 1200 600 0
76 4 4 "Corn247" 238.474 -205.544 -120.918 900 0 0 0 0.689 0 1200 600 0
77 4 4 "Corn247" 238.474 -205.544 -120.918 900 0 0 0 0.689 0 1200 600 0
78 4 4 "Corn247" 238.474 -205.544 -120.918 900 0 0 0 0.689 0 1200 600 0
79 4 4 "Corn247" 238.474 -205.544 -120.918 900 0 0 0 0.689 0 1200 600 0
80 4 4 "Corn247" 238.474 -205.544 -120.918 900 0 0 0 0.689 0 1200 600 0
81 4 4 "Corn247" 238.474 -205.544 -120.918 900 0 0 0 0.689 0 1200 600 0
82 4 4 "Corn247" 238.474 -205.544 -120.918 900 0 0 0 0.689 0 1200 600 0
83 4 4 "Corn247" 238.474 -205.544 -120.918 900 0 0 0 0.689 0 1200 600 0
84 4 4 "Corn247" 238.474 -205.544 -120.918 900 0 0 0 0.689 0 1200 600 0
85 4 4 "Corn247" 238.474 -205.544 -120.918 900 0 0 0 0.689 0 1200 600 0
86 4 4 "Corn247" 238.474 -205.544 -120.918 900 0 0 0 0.689 0 1200 600 0
87 4 4 "Corn247" 238.474 -205.544 -120.918 900 0 0 0 0.689 0 1200 600 0
88 4 4 "Corn247" 238.474 -205.544 -120.918 900 0 0 0 0.689 0 1200 600 0
89 4 4 "Corn247" 238.474 -205.544 -120.918 900 0 0 0 0.689 0 1200 600 0
90 4 4 "Corn247" 238.474 -205.544 -120.918 900 0 0 0 0.689 0 1200 600 0
91 4 4 "Corn247" 238.474 -205.544 -120.918 900 0 0 0 0.689 0 1200 600 0
92 4 4 "Corn247" 238.474 -205.544 -120.918 900 0 0 0 0.689 0 1200 600 0
93 4 4 "Corn247" 238.474 -205.544 -120.918 900 0 0 0 0.689 0 1200 600 0
94 4 4 "Corn247" 238.474 -205.544 -120.918 900 0 0 0 0.689 0 1200 600 0
95 4 4 "Corn247" 238.474 -205.544 -120.918 900 0 0 0 0.689 0 1200 600 0
96 4 4 "Corn247" 238.474 -205.544 -120.918 900 0 0 0 0.689 0 1200 600 0
97 4 4 "Corn247" 238.474 -205.544 -120.918 900 0 0 0 0.689 0 1200 600 0
98 4 4 "Corn247" 238.474 -205.544 -120.918 900 0 0 0 0.689 0 1200 600 0
99 4 4 "Corn247" 238.474 -205.544 -120.918 900 0 0 0 0.689 0 1200 600 0
100 4 4 "Corn247" 238.474 -205.544 -120.918 900 0 0 0 0.689 0 1200 600 0
101 4 4 "Corn247" 238.474 -205.544 -120.918 900 0 0 0 0.689 0 1200 600 0
102 4 4 "Corn247" 238.474 -205.544 -120.918 900 0 0 0 0.689 0 1200 600 0
103 4 4 "Corn247" 238.474 -205.544 -120.918 900 0 0 0 0.689 0 1200 600 0
104 4 4 "Corn247" 238.474 -205.544 -120.918 900 0 0 0 0.689 0 1200 600 0
105 4 4 "Corn247" 238.474 -205.544 -120.918 900 0 0 0 0.689 0 1200 600 0
106 4 4 "Corn247" 238.474 -205.544 -120.918 900 0 0 0 0.689 0 1200 600 0
107 4 4 "Corn247" 238.474 -205.544 -120.918 900 0 0 0 0.689 0 1200 600 0
108 4 4 "Corn247" 238.474 -205.544 -120.918 900 0 0 0 0.689 0 1200 600 0
109 4 4 "Corn247" 238.474 -205.544 -120.918 900 0 0 0 0.689 0 1200 600 0
110 4 4 "Corn247" 238.474 -205.544 -120.918 900 0 0 0 0.689 0 1200 600 0
111 4 4 "Corn247" 238.474 -205.544 -120.918 900 0 0 0 0.689 0 1200 600 0
112 4 4 "Corn247" 238.474 -205.544 -120.918 900 0 0 0 0.689 0 1200 600 0
113 4 4 "Corn247" 238.474 -205.544 -120.918 900 0 0 0 0.689 0 1200 600 0
114 4 4 "Corn247" 238.474 -205.544 -120.918 900 0 0 0 0.689 0 1200 600 0
115 4 4 "Corn247" 238.474 -205.544 -120.918 900 0 0 0 0.689 0 1200 600 0
116 4 4 "Corn247" 238.474 -205.544 -120.918 900 0 0 0 0.689 0 1200 600 0
117 4 4 "Corn247" 238.474 -205.544 -120.918 900 0 0 0 0.689 0 1200 600 0
118 4 4 "Corn247" 238.474 -205.544 -120.918 900 0 0 0 0.689 0 1200 600 0
119 4 4 "Corn247" 238.474 -205.544 -120.918 900 0 0 0 0.689 0 1200 600 0
120 4 4 "Corn247" 238.474 -205.544 -120.918 900 0 0 0 0.689 0 1200 600 0
121 4 4 "Corn247" 238.474 -205.544 -120.918 900 0 0 0 0.689 0 1200 600 0
122 4 4 "Corn247" 238.474 -205.544 -120.918 900 0 0 0 0.689 0 1200 600 0
123 4 4 "Corn247" 238.474 -205.544 -120.918 900 0 0 0 0.689 0 1200 600 0
124 4 4 "Corn247" 238.474 -205.544 -120.918 900 0 0 0 0.689 0 1200 600 0
125 4 4 "Corn247" 238.474 -205.544 -120.918 900 0 0 0 0.689 0 1200 600 0
126 4 4 "Corn247" 238.474 -205.544 -120.918 900 0 0 0 0.689 0 1200 600 0
127 4 4 "Corn247" 238.474 -205.544 -120.918 900 0 0 0 0.689 0 1200 600 0
128 4 4 "Corn247" 238.474 -205.544 -120.918 900 0 0 0 0.689 0 1200 600 0
129 4 4 "Corn247" 238.474 -205.544 -120.918 900 0 0 0 0.689 0 1200 600 0
130 4 4 "Corn247" 238.474 -205.544 -120.918 900 0 0 0 0.689 0 1200 600 0
131 4 4 "Corn247" 238.474 -205.544 -120.918 900 0 0 0 0.689 0 1200 600 0
132 4 4 "Corn247" 238.474 -205.544 -120.918 900 0 0 0 0.689 0 1200 600 0
133 4 4 "Corn247" 238.474 -205.544 -120.918 900 0 0 0 0.689 0 1200 600 0
134 4 4 "Corn247" 238.474 -205.544 -120.918 900 0 0 0 0.689 0 1200 600 0
135 4 4 "Corn247" 238.474 -205.544 -120.918 900 0 0 0 0.689 0 1200 600 0
136 4 4 "Corn247" 238.474 -205.544 -120.918 900 0 0 0 0.689 0 1200 600 0
137 4 4 "Corn247" 238.474 -205.544 -120.918 900 0 0 0 0.689 0 1200 600 0
138 4 4 "Corn247" 238.474 -205.544 -120.918 900 0 0 0 0.689 0 1200 600 0
139 4 4 "Corn247" 238.474 -205.544 -120.918 900 0 0 0 0.689 0 1200 600 0
140 4 4 "Corn247" 238.474 -205.544 -120.918 900 0 0 0 0.689 0 1200 600 0
141 4 4 "Corn247" 238.474 -205.544 -120.918 900 0 0 0 0.689 0 1200 600 0
142 4 4 "Corn247" 238.474 -205.544 -120.918 900 0 0 0 0.689 0 1200 600 0
143 4 4 "Corn247" 238.474 -205.544 -120.918 900 0 0 0 0.689 0 1200 600 0
144 4 4 "Corn247" 238.474 -205.544 -120.918 900 0 0 0 0.689 0 1200 600 0
145 4 4 "Corn247" 238.474 -205.544 -120.918 900 0 0 0 0.689 0 1200 600 0
146 4 4 "Corn247" 238.474 -205.544 -120.918 900 0 0 0 0.689 0 1200 600 0
147 4 4 "Corn247" 238.474 -205.544 -120.918 900 0 0 0 0.689 0 1200 600 0
148 4 4 "Corn247" 238.474 -205.544 -120.918 900 0 0 0 0.689 0 1200 600 0
149 4 4 "Corn247" 238.474 -205.544 -120.918 900 0 0 0 0.689 0 1200 600 0
150 4 4 "Corn247" 238.474 -205.544 -120.918 900 0 0 0 0.689 0 1200 600 0
151 4 4 "Corn247" 238.474 -205.544 -120.918 900 0 0 0 0.689 0 1200 600 0
152 4 4 "Corn247" 238.474 -205.544 -120.918 900 0 0 0 0.689 0 1200 600 0
153 4 4 "Corn247" 238.474 -205.544 -120.918 900 0 0 0 0.689 0 1200 600 0
154 4 4 "Corn247" 238.474 -205.544 -120.918 900 0 0 0 0.689 0 1200 600 0
155 4 4 "Corn247" 238.474 -205.544 -120.918 900 0 0 0 0.689 0 1200 600 0
156 4 4 "Corn247" 238.474 -205.544 -120.918 900 0 0 0 0.689 0 1200 600 0
157 4 4 "Corn247" 238.474 -205.544 -120.918 900 0 0 0 0.689 0 1200 600 0
158 4 4 "Corn247" 238.474 -205.544 -120.918 900 0 0 0 0.689 0 1200 600 0
159 4 4 "Corn247" 238.474 -205.544 -120.918 900 0 0 0 0.689 0 1200 600 0
160 4 4 "Corn247" 238.474 -205.544 -120.918 900 0 0 0 0.689 0 1200 600 0
161 4 4 "Corn247" 238.474 -205.544 -120.918 900 0 0 0 0.689 0 1200 600 0
162 4 4 "Corn247" 238.474 -205.544 -120.918 900 0 0 0 0.689 0 1200 600 0
163 4 4 "Corn247" 238.474 -205.544 -120.918 900 0 0 0 0.689 0 1200 600 0
164 4 4 "Corn247" 238.474 -205.544 -120.918 900 0 0 0 0.689 0 1200 600 0
165 4 4 "Corn247" 238.474 -205.544 -120.918 900 0 0 0 0.689 0 1200 600 0
166 4 4 "Corn247" 238.474 -205.544 -120.918 900 0 0 0 0.689 0 1200 600 0
167 4 4 "Corn247" 238.474 -205.544 -120.918 900 0 0 0 0.689 0 1200 600 0
168 4 4 "Corn247" 238.474 -205.544 -120.918 900 0 0 0 0.689 0 1200 600 0
169 4 4 "Corn247" 238.474 -205.544 -120.918 900 0 0 0 0.689 0 1200 600 0
170 4 4 "Corn247" 238.474 -205.544 -120.918 900 0 0 0 0.689 0 1200 600 0
171 4 4 "Corn247" 238.474 -205.544 -120.918 900 0 0 0 0.689 0 1200 600 0
172 4 4 "Corn247" 238.474 -205.544 -120.918 900 0 0 0 0.689 0 1200 600 0
173 4 4 "Corn247" 238.474 -205.544 -120.918 900 0 0 0 0.689 0 1200 600 0
174 4 4 "Corn247" 238.474 -205.544 -120.918 900 0 0 0 0.689 0 1200 600 0
175 4 4 "Corn247" 238.474 -205.544 -120.918 900 0 0 0 0.689 0 1200 600 0
176 4 4 "Corn247" 238.474 -205.544 -120.918 900 0 0 0 0.689 0 1200 600 0
177 4 4 "Corn247" 238.474 -205.544 -120.918 900 0 0 0 0.689 0 1200 600 0
178 4 4 "Corn247" 238.474 -205.544 -120.918 900 0 0 0 0.689 0 1200 600 0
179 4 4 "Corn247" 238.474 -205.544 -120.918 900 0 0 0 0.689 0 1200 600 0
180 4 4 "Corn247" 238.474 -205.544 -120.918 900 0 0 0 0.689 0 1200 600 0
181 4 4 "Corn247" 238.474 -205.544 -120.918 900 0 0 0 0.689 0 1200 600 0
182 4 4 "Corn247" 238.474 -205.544 -120.918 900 0 0 0 0.689 0 1200 600 0
183 4 4 "Corn247" 238.474 -205.544 -120.918 900 0 0 0 0.689 0 1200 600 0
184 4 4 "Corn247" 238.474 -205.544 -120.918 900 0 0 0 0.689 0 1200 600 0
185 4 4 "Corn247" 238.474 -205.544 -120.918 900 0 0 0 0.689 0 1200 600 0
186 4 4 "Corn247" 238.474 -205.544 -120.918 900 0 0 0 0.689 0 1200 600 0
187 4 4 "Corn247" 238.474 -205.544 -120.918 900 0 0 0 0.689 0 1200 600 0
188 4 4 "Corn247" 238.474 -205.544 -120.918 900 0 0 0 0.689 0 1200 600 0
189 4 4 "Corn247" 238.474 -205.544 -120.918 900 0 0 0 0.689 0 1200 600 0
190 4 4 "Corn247" 238.474 -205.544 -120.918 900 0 0 0 0.689 0 1200 600 0
191 4 4 "Corn247" 238.474 -205.544 -120.918 900 0 0 0 0.689 0 1200 600 0
192 4 4 "Corn247" 238.474 -205.544 -120.918 900 0 0 0 0.689 0 1200 600 0
193 4 4 "Corn247" 238.474 -205.544 -120.918 900 0 0 0 0.689 0 1200 600 0
194 4 4 "Corn247" 238.474 -205.544 -120.918 900 0 0 0 0.689 0 1200 600 0
195 4 4 "Corn247" 238.474 -205.544 -120.918 900 0 0 0 0.689 0 1200 600 0
196 4 4 "Corn247" 238.474 -205.544 -120.918 900 0 0 0 0.689 0 1200 600 0
197 4 4 "Corn247" 238.474 -205.544 -120.918 900 0 0 0 0.689 0 1200 600 0
198 4 4 "Corn247" 238.474 -205.544 -120.918 900 0 0 0 0.689 0 1200 600 0
199 4 4 "Corn247" 238.474 -205.544 -120.918 900 0 0 0 0.689 0 1200 600 0
200 4 4 "Corn247" 238.474 -205.544 -120.918 900 0 0 0 0.689 0 1200 600 0
201 4 4 "Corn247" 238.474 -205.544 -120.918 900 0 0 0 0.689 0 1200 600 0
202 4 4 "Corn247" 238.474 -205.544 -120.918 900 0 0 0 0.689 0 1200 600 0
203 4 4 "Corn247" 238.474 -205.544 -120.918 900 0 0 0 0.689 0 1200 600 0
204 4 4 "Corn247" 238.474 -205.544 -120.918 900 3100.32 0 0 0.689 0 1200 600 0
205 4 4 "Corn247" 238.474 -205.544 -120.918 900 3100.32 0 0 0.689 0 1200 600 0
206 4 4 "Corn247" 238.474 -205.544 -120.918 900 3100.32 0 0 0.689 0 1200 600 0
207 4 4 "Corn247" 238.474 -205.544 -120.918 900 3100.32 0 0 0.689 0 1200 600 0
208 4 4 "Corn247" 238.474 -205.544 -120.918 900 3100.32 0 0 0.689 0 1200 600 0
209 4 4 "Corn247" 238.474 -205.544 -120.918 900 3100.32 0 0 0.689 0 1200 600 0
210 4 4 "Corn247" 238.474 -205.544 -120.918 900 3100.32 0 0 0.689 0 1200 600 0
211 4 4 "Corn247" 238.474 -205.544 -120.918 900 3100.32 0 0 0.689 0 1200 600 0
212 4 4 "Corn247" 238.474 -205.544 -120.918 900 3100.32 0 0 0.689 0 1200 600 0
213 4 4 "Corn247" 238.474 -205.544 -120.918 900 3100.32 0 0 0.689 0 1200 600 0
214 4 4 "Corn247" 238.474 -205.544 -120.918 900 3100.32 0 0 0.689 0 1200 600 0
215 4 4 "Corn247" 238.474 -205.544 -120.918 900 3100.32 0 0 0.689 0 1200 600 0
216 4 4 "Corn247" 238.474 -205.544 -120.918 900 3100.32 0 0 0.689 0 1200 600 0
217 4 4 "Corn247" 238.474 -205.544 -120.918 900 0 0 0 0.689 0 1200 600 0
218 4 4 "Corn247" 238.474 -205.544 -120.918 900 0 0 0 0.689 0 1200 600 0
219 4 4 "Corn247" 238.474 -205.544 -120.918 900 0 0 0 0.689 0 1200 600 0
220 4 4 "Corn247" 238.474 -205.544 -120.918 900 0 0 0 0.689 0 1200 600 0
221 4 4 "Corn247" 238.474 -205.544 -120.918 900 0 0 0 0.689 0 1200 600 0
222 4 4 "Corn247" 238.474 -205.544 -120.918 900 0 0 0 0.689 0 1200 600 0
223 4 4 "Corn247" 238.474 -205.544 -120.918 900 0 0 0 0.689 0 1200 600 0
224 4 4 "Corn247" 238.474 -205.544 -120.918 900 0 0 0 0.689 0 1200 600 0
225 4 4 "Corn247" 238.474 -205.544 -120.918 900 0 0 0 0.689 0 1200 600 0
226 4 4 "Corn247" 238.474 -205.544 -120.918 900 0 0 0 0.689 0 1200 600 0
227 4 4 "Corn247" 238.474 -205.544 -120.918 900 0 0 0 0.689 0 1200 600 0
228 4 4 "Corn247" 238.474 -205.544 -120.918 900 0 0 0 0.689 0 1200 600 0
229 4 4 "Corn247" 238.474 -205.544 -120.918 900 0 0 0 0.689 0 1200 600 0
230 4 4 "Corn247" 238.474 -205.544 -120.918 900 0 0 0 0.689 0 1200 600 0
231 4 4 "Corn247" 238.474 -205.544 -120.918 900 0 0 0 0.689 0 1200 600 0
232 4 4 "Corn247" 238.474 -205.544 -120.918 900 0 0 0 0.689 0 1200 600 0
233 4 4 "Corn247" 238.474 -205.544 -120.918 900 0 0 0 0.689 0 1200 600 0
234 4 4 "Corn247" 238.474 -205.544 -120.918 900 0 0 0 0.689 0 1200 600 0
235 4 4 "Corn247" 238.474 -205.544 -120.918 900 0 0 0 0.689 0 1200 600 0
236 4 4 "Corn247" 238.474 -205.544 -120.918 900 0 0 0 0.689 0 1200 600 0
237 4 4 "Corn247" 238.474 -205.544 -120.918 900 0 0 0 0.689 0 1200 600 0
238 4 4 "Corn247" 238.474 -205.544 -120.918 900 0 0 0 0.689 0 1200 600 0
239 4 4 "Corn247" 238.474 -205.544 -120.918 900 0 0 0 0.689 0 1200 600 0
240 4 4 "Corn247" 238.474 -205.544 -120.918 900 0 0 0 0.689 0 1200 600 0
241 4 4 "Corn247" 238.474 -205.544 -120.918 900 0 0 0 0.689 0 1200 600 0
242 4 4 "Corn247" 238.474 -205.544 -120.918 900 0 0 0 0.689 0 1200 600 0
243 4 4 "Corn247" 238.474 -205.544 -120.918 900 0 0 0 0.689 0 1200 600 0
244 4 4 "Corn247" 238.474 -205.544 -120.918 900 0 0 0 0.689 0 1200 600 0
245 4 4 "Corn247" 238.474 -205.544 -120.918 900 0 0 0 0.689 0 1200 600 0
246 4 4 "Corn247" 238.474 -205.544 -120.918 900 0 0 0 0.689 0 1200 600 0
247 4 4 "Corn247" 238.474 -205.544 -120.918 900 0 0 0 0.689 0 1200 600 0
248 4 4 "Corn247" 238.474 -205.544 -120.918 900 0 0 0 0.689 0 1200 600 0
249 4 4 "Corn247" 238.474 -205.544 -120.918 900 0 0 0 0.689 0 1200 600 0
250 4 4 "Corn247" 238.474 -205.544 -120.918 900 0 0 0 0.689 0 1200 600 0
251 4 4 "Corn247" 238.474 -205.544 -120.918 900 0 0 0 0.689 0 1200 600 0
252 4 4 "Corn247" 238.474 -205.544 -120.918 900 0 0 0 0.689 0 1200 600 0
253 4 4 "Corn247" 238.474 -205.544 -120.918 900 0 0 0 0.689 0 1200 600 0
254 4 4 "Corn247" 238.474 -205.544 -120.918 900 0 0 0 0.689 0 1200 600 0
255 4 4 "Corn247" 238.474 -205.544 -120.918 900 0 0 0 0.689 0 1200 600 0
256 4 4 "Corn247" 238.474 -205.544 -120.918 900 0 0 0 0.689 0 1200 600 0
257 4 4 "Corn247" 238.474 -205.544 -120.918 900 0 0 0 0.689 0 1200 600 0
258 4 4 "Corn247" 238.474 -205.544 -120.918 900 0 0 0 0.689 0 1200 600 0
259 4 4 "Corn247" 238.474 -205.544 -120.918 900 0 0 0 0.689 0 1200 600 0
260 4 4 "Corn247" 238.474 -205.544 -120.918 900 0 0 0 0.689 0 1200 600 0
261 4 4 "Corn247" 238.474 -205.544 -120.918 900 0 0 0 0.689 0 1200 600 0
262 4 4 "Corn247" 238.474 -205.544 -120.918 900 0 0 0 0.689 0 1200 600 0
263 4 4 "Corn247" 238.474 -205.544 -120.918 900 0 0 0 0.689 0 1200 600 0
264 4 4 "Corn247" 238.474 -205.544 -120.918 900 0 0 0 0.689 0 1200 600 0
265 4 4 "Corn247" 238.474 -205.544 -120.918 900 0 0 0 0.689 0 1200 600 0
266 4 4 "Corn247" 238.474 -205.544 -120.918 900 0 0 0 0.689 0 1200 600 0
267 4 4 "Corn247" 238.474 -205.544 -120.918 900 0 0 0 0.689 0 1200 600 0
268 4 4 "Corn247" 238.474 -205.544 -120.918 900 0 0 0 0.689 0 1200 600 0
269 4 4 "Corn247" 238.474 -205.544 -120.918 900 0 0 0 0.689 0 1200 600 0
270 4 4 "Corn247" 238.474 -205.544 -120.918 900 0 0 0 0.689 0 1200 600 0
271 4 4 "Corn247" 238.474 -205.544 -120.918 900 0 0 0 0.689 0 1200 600 0
272 4 4 "Corn247" 238.474 -205.544 -120.918 900 0 0 0 0.689 0 1200 600 0
273 4 4 "Corn247" 238.474 -205.544 -120.918 900 0 0 0 0.689 0 1200 600 0
274 4 4 "Corn247" 238.474 -205.544 -120.918 900 0 0 0 0.689 0 1200 600 0
275 4 4 "Corn247" 238.474 -205.544 -120.918 900 0 0 0 0.689 0 1200 600 0
276 4 4 "Corn247" 238.474 -205.544 -120.918 900 0 0 0 0.689 0 1200 600 0
277 4 4 "Corn247" 238.474 -205.544 -120.918 900 0 0 0 0.689 0 1200 600 0
278 4 4 "Corn247" 238.474 -205.544 -120.918 900 0 0 0 0.689 0 1200 600 0
279 4 4 "Corn247" 238.474 -205.544 -120.918 900 0 0 0 0.689 0 1200 600 0
280 4 4 "Corn247" 238.474 -205.544 -120.918 900 0 0 0 0.689 0 1200 600 0
281 4 4 "Corn247" 238.474 -205.544 -120.918 900 0 0 0 0.689 0 1200 600 0
282 4 4 "Corn247" 238.474 -205.544 -120.918 900 0 0 0 0.689 0 1200 600 0
283 4 4 "Corn247" 238.474 -205.544 -120.918 900 0 0 0 0.689 0 1200 600 0
284 4 4 "Corn247" 238.474 -205.544 -120.918 900 0 0 0 0.689 0 1200 600 0
285 4 4 "Corn247" 238.474 -205.544 -120.918 900 0 0 0 0.689 0 1200 600 0
286 4 4 "Corn247" 238.474 -205.544 -120.918 900 0 0 0 0.689 0 1200 600 0
287 4 4 "Corn247" 238.474 -205.544 -120.918 900 0 0 0 0.689 0 1200 600 0
288 4 4 "Corn247" 238.474 -205.544 -120.918 900 0 0 0 0.689 0 1200 600 0
289 4 4 "Corn247" 238.474 -205.544 -120.918 900 0 0 0 0.689 0 1200 600 0
290 4 4 "Corn247" 238.474 -205.544 -120.918 900 0 0 0 0.689 0 1200 600 0
291 4 4 "Corn247" 238.474 -205.544 -120.918 900 0 0 0 0.689 0 1200 600 0
292 4 4 "Corn247" 238.474 -205.544 -120.918 900 0 0 0 0.689 0 1200 600 0
293 4 4 "Corn247" 238.474 -205.544 -120.918 900 0 0 0 0.689 0 1200 600 0
294 4 4 "Corn247" 238.474 -205.544 -120.918 900 0 0 0 0.689 0 1200 600 0
295 4 4 "Corn247" 238.474 -205.544 -120.918 900 0 0 0 0.689 0 1200 600 0
296 4 4 "Corn247" 238.474 -205.544 -120.918 900 0 0 0 0.689 0 1200 600 0
297 4 4 "Corn247" 238.474 -205.544 -120.918 900 0 0 0 0.689 0 1200 600 0
298 4 4 "Corn247" 238.474 -205.544 -120.918 900 0 0 0 0.689 0 1200 600 0
299 4 4 "Corn247" 238.474 -205.544 -120.918 900 0 0 0 0.689 0 1200 600 0
300 4 4 "Corn247" 238.474 -205.544 -120.918 900 0 0 0 0.689 0 1200 600 0
301 4 4 "Corn247" 238.474 -205.544 -120.918 900 0 0 0 0.689 0 1200 600 0
302 4 4 "Corn247" 238.474 -205.544 -120.918 900 0 0 0 0.689 0 1200 600 0
303 4 4 "Corn247" 238.474 -205.544 -120.918 900 0 0 0 0.689 0 1200 600 0
304 4 4 "Corn247" 238.474 -205.544 -120.918 900 0 0 0 0.689 0 1200 600 0
305 4 4 "Corn247" 238.474 -205.544 -120.918 900 0 0 0 0.689 0 1200 600 0
306 4 4 "Corn247" 238.474 -205.544 -120.918 900 0 0 0 0.689 0 1200 600 0
307 4 4 "Corn247" 238.474 -205.544 -120.918 900 0 0 0 0.689 0 1200 600 0
308 4 4 "Corn247" 238.474 -205.544 -120.918 900 0 0 0 0.689 0 1200 600 0
309 4 4 "Corn247" 238.474 -205.544 -120.918 900 0 0 0 0.689 0 1200 600 0
310 4 4 "Corn247" 238.474 -205.544 -120.918 900 0 0 0 0.689 0 1200 600 0
311 4 4 "Corn247" 238.474 -205.544 -120.918 900 0 0 0 0.689 0 1200 600 0
312 4 4 "Corn247" 238.474 -205.544 -120.918 900 0 0 0 0.689 0 1200 600 0
313 4 4 "Corn247" 238.474 -205.544 -120.918 900 0 0 0 0.689 0 1200 600 0
314 4 4 "Corn247" 238.474 -205.544 -120.918 900 0 0 0 0.689 0 1200 600 0
315 4 4 "Corn247" 238.474 -205.544 -120.918 900 0 0 0 0.689 0 1200 600 0
316 4 4 "Corn247" 238.474 -205.544 -120.918 900 0 0 0 0.689 0 1200 600 0
317 4 4 "Corn247" 238.474 -205.544 -120.918 900 0 0 0 0.689 0 1200 600 0
318 4 4 "Corn247" 238.474 -205.544 -120.918 900 0 0 0 0.689 0 1200 600 0
319 4 4 "Corn247" 238.474 -205.544 -120.918 900 0 0 0 0.689 0 1200 600 0
320 4 4 "Corn247" 238.474 -205.544 -120.918 900 0 0 0 0.689 0 1200 600 0
321 4 4 "Corn247" 238.474 -205.544 -120.918 900 0 0 0 0.689 0 1200 600 0
322 4 4 "Corn247" 238.474 -205.544 -120.918 900 0 0 0 0.689 0 1200 600 0
323 4 4 "Corn247" 238.474 -205.544 -120.918 900 0 0 0 0.689 0 1200 600 0
324 4 4 "Corn247" 238.474 -205.544 -120.918 900 0 0 0 0.689 0 1200 600 0
325 4 4 "Corn247" 238.474 -205.544 -120.918 900 0 0 0 0.689 0 1200 600 0
326 4 4 "Corn247" 238.474 -205.544 -120.918 900 0 0 0 0.689 0 1200 600 0
327 4 4 "Corn247" 238.474 -205.544 -120.918 900 0 0 0 0.689 0 1200 600 0
328 4 4 "Corn247" 238.474 -205.544 -120.918 900 0 0 0 0.689 0 1200 600 0
329 4 4 "Corn247" 238.474 -205.544 -120.918 900 0 0 0 0.689 0 1200 600 0
330 4 4 "Corn247" 238.474 -205.544 -120.918 900 0 0 0 0.689 0 1200 600 0
331 4 4 "Corn247" 238.474 -205.544 -120.918 900 0 0 0 0.689 0 1200 600 0
332 4 4 "Corn247" 238.474 -205.544 -120.918 900 0 0 0 0.689 0 1200 600 0
333 4 4 "Corn247" 238.474 -205.544 -120.918 900 0 0 0 0.689 0 1200 600 0
334 4 4 "Corn247" 238.474 -205.544 -120.918 900 0 0 0 0.689 0 1200 600 0
335 4 4 "Corn247" 238.474 -205.544 -120.918 900 0 0 0 0.689 0 1200 600 0
336 4 4 "Corn247" 238.474 -205.544 -120.918 900 0 0 0 0.689 0 1200 600 0
337 4 4 "Corn247" 238.474 -205.544 -120.918 900 0 0 0 0.689 0 1200 600 0
338 4 4 "Corn247" 238.474 -205.544 -120.918 900 0 0 0 0.689 0 1200 600 0
339 4 4 "Corn247" 238.474 -205.544 -120.918 900 0 0 0 0.689 0 1200 600 0
340 4 4 "Corn247" 238.474 -205.544 -120.918 900 0 0 0 0.689 0 1200 600 0
341 4 4 "Corn247" 238.474 -205.544 -120.918 900 0 0 0 0.689 0 1200 600 0
342 4 4 "Corn247" 238.474 -205.544 -120.918 900 0 0 0 0.689 0 1200 600 0
343 4 4 "Corn247" 238.474 -205.544 -120.918 900 0 0 0 0.689 0 1200 600 0
344 4 4 "Corn247" 238.474 -205.544 -120.918 900 0 0 0 0.689 0 1200 600 0
345 4 4 "Corn247" 238.474 -205.544 -120.918 900 0 0 0 0.689 0 1200 600 0
346 4 4 "Corn247" 238.474 -205.544 -120.918 900 0 0 0 0.689 0 1200 600 0
347 4 4 "Corn247" 238.474 -205.544 -120.918 900 0 0 0 0.689 0 1200 600 0
348 4 4 "Corn247" 238.474 -205.544 -120.918 900 0 0 0 0.689 0 1200 600 0
349 4 4 "Corn247" 238.474 -205.544 -120.918 900 0 0 0 0.689 0 1200 600 0
350 4 4 "Corn247" 238.474 -205.544 -120.918 900 0 0 0 0.689 0 1200 600 0
351 4 4 "Corn247" 238.474 -205.544 -120.918 900 0 0 0 0.689 0 1200 600 0
352 4 4 "Corn247" 238.474 -205.544 -120.918 900 0 0 0 0.689 0 1200 600 0
353 4 4 "Corn247" 238.474 -205.544 -120.918 900 0 0 0 0.689 0 1200 600 0
354 4 4 "Corn247" 238.474 -205.544 -120.918 900 0 0 0 0.689 0 1200 600 0
355 4 4 "Corn247" 238.474 -205.544 -120.918 900 0 0 0 0.689 0 1200 600 0
356 4 4 "Corn247" 238.474 -205.544 -120.918 900 0 0 0 0.689 0 1200 600 0
357 4 4 "Corn247" 238.474 -205.544 -120.918 900 0 0 0 0.689 0 1200 600 0
358 4 4 "Corn247" 238.474 -205.544 -120.918 900 0 0 0 0.689 0 1200 600 0
359 4 4 "Corn247" 238.474 -205.544 -120.918 900 0 0 0 0.689 0 1200 600 0
360 4 4 "Corn247" 238.474 -205.544 -120.918 900 0 0 0 0.689 0 1200 600 0
361 4 4 "Corn247" 238.474 -205.544 -120.918 900 0 0 0 0.689 0 1200 600 0
362 4 4 "Corn247" 238.474 -205.544 -120.918 900 0 0 0 0.689 0 1200 600 0
363 4 4 "Corn247" 238.474 -205.544 -120.918 900 0 0 0 0.689 0 1200 600 0
364 4 4 "Corn247" 238.474 -205.544 -120.918 900 0 0 0 0.689 0 1200 600 0
365 4 4 "Corn247" 238.474 -205.544 -120.918 900 0 0 0 0.689 0 1200 600 0
1 5 5 "Other Hay179" 240.628 -137.263 -197.638 900 0 1.5 0 0.687 0 2400 1200 0
2 5 5 "Other Hay179" 240.628 -137.263 -197.638 900 0 1.5 0 0.687 0 2400 1200 0
3 5 5 "Other Hay179" 240.628 -137.263 -197.638 900 0 1.5 0 0.687 0 2400 1200 0
4 5 5 "Other Hay179" 240.628 -137.263 -197.638 900 0 1.5 0 0.687 0 2400 1200 0
5 5 5 "Other Hay179" 240.628 -137.263 -197.638 900 0 1.5 0 0.687 0 2400 1200 0
6 5 5 "Other Hay179" 240.628 -137.263 -197.638 900 0 1.5 0 0.687 0 2400 1200 0
7 5 5 "Other Hay179" 240.628 -137.263 -197.638 900 0 1.5 0 0.687 0 2400 1200 0
8 5 5 "Other Hay179" 240.628 -137.263 -197.638 900 0 1.5 0 0.687 0 2400 1200 0
9 5 5 "Other Hay179" 240.628 -137.263 -197.638 900 0 1.5 0 0.687 0 2400 1200 0
10 5 5 "Other Hay179" 240.628 -137.263 -197.638 900 0 1.5 0 0.687 0 2400 1200 0
11 5 5 "Other Hay179" 240.628 -137.263 -197.638 900 0 1.5 0 0.687 0 2400 1200 0
12 5 5 "Other Hay179" 240.628 -137.263 -197.638 900 0 1.5 0 0.687 0 2400 1200 0
13 5 5 "Other Hay179" 240.628 -137.263 -197.638 900 0 1.5 0 0.687 0 2400 1200 0
14 5 5 "Other Hay179" 240.628 -137.263 -197.638 900 0 1.5 0 0.687 0 2400 1200 0
15 5 5 "Other Hay179" 240.628 -137.263 -197.638 900 0 1.5 0 0.687 0 2400 1200 0
16 5 5 "Other Hay179" 240.628 -137.263 -197.638 900 0 1.5 0 0.687 0 2400 1200 0
17 5 5 "Other Hay179" 240.628 -137.263 -197.638 900 0 1.5 0 0.687 0 2400 1200 0
18 5 5 "Other Hay179" 240.628 -137.263 -197.638 900 0 1.5 0 0.687 0 2400 1200 0
19 5 5 "Other Hay179" 240.628 -137.263 -197.638 900 0 1.5 0 0.687 0 2400 1200 0
20 5 5 "Other Hay179" 240.628 -137.263 -197.638 900 0 1.5 0 0.687 0 2400 1200 0
21 5 5 "Other Hay179" 240.628 -137.263 -197.638 900 0 1.5 0 0.687 0 2400 1200 0
22 5 5 "Other Hay179" 240.628 -137.263 -197.638 900 0 1.5 0 0.687 0 2400 1200 0
23 5 5 "Other Hay179" 240.628 -137.263 -197.638 900 0 1.5 0 0.687 0 2400 1200 0
24 5 5 "Other Hay179" 240.628 -137.263 -197.638 900 0 1.5 0 0.687 0 2400 1200 0
25 5 5 "Other Hay179" 240.628 -137.263 -197.638 900 0 1.5 0 0.687 0 2400 1200 0
26 5 5 "Other Hay179" 240.628 -137.263 -197.638 900 0 1.5 0 0.687 0 2400 1200 0
27 5 5 "Other Hay179" 240.628 -137.263 -197.638 900 0 1.5 0 0.687 0 2400 1200 0
28 5 5 "Other Hay179" 240.628 -137.263 -197.638 900 0 1.5 0 0.687 0 2400 1200 0
29 5 5 "Other Hay179" 240.628 -137.263 -197.638 900 0 1.5 0 0.687 0 2400 1200 0
30 5 5 "Other Hay179" 240.628 -137.263 -197.638 900 0 1.5 0 0.687 0 2400 1200 0
31 5 5 "Other Hay179" 240.628 -137.263 -197.638 900 0 1.5 0 0.687 0 2400 1200 0
32 5 5 "Other Hay179" 240.628 -137.263 -197.638 900 180 1.5 180 0.687 0 2400 1200 0
33 5 5 "Other Hay179" 240.628 -137.263 -197.638 900 180 1.5 180 0.687 0 2400 1200 0
34 5 5 "Other Hay179" 240.628 -137.263 -197.638 900 180 1.5 180 0.687 0 2400 1200 0
35 5 5 "Other Hay179" 240.628 -137.263 -197.638 900 180 1.5 180 0.687 0 2400 1200 0
36 5 5 "Other Hay179" 240.628 -137.263 -197.638 900 180 1.5 180 0.687 0 2400 1200 0
37 5 5 "Other Hay179" 240.628 -137.263 -197.638 900 180 1.5 180 0.687 0 2400 1200 0
38 5 5 "Other Hay179" 240.628 -137.263 -197.638 900 180 1.5 180 0.687 0 2400 1200 0
39 5 5 "Other Hay179" 240.628 -137.263 -197.638 900 180 1.5 180 0.687 0 2400 1200 0
40 5 5 "Other Hay179" 240.628 -137.263 -197.638 900 180 1.5 180 0.687 0 2400 1200 0
41 5 5 "Other Hay179" 240.628 -137.263 -197.638 900 180 1.5 180 0.687 0 2400 1200 0
42 5 5 "Other Hay179" 240.628 -137.263 -197.638 900 180 1.5 180 0.687 0 2400 1200 0
43 5 5 "Other Hay179" 240.628 -137.263 -197.638 900 180 1.5 180 0.687 0 2400 1200 0
44 5 5 "Other Hay179" 240.628 -137.263 -197.638 900 180 1.5 180 0.687 0 2400 1200 0
45 5 5 "Other Hay179" 240.628 -137.263 -197.638 900 180 1.5 180 0.687 0 2400 1200 0
46 5 5 "Other Hay179" 240.628 -137.263 -197.638 900 180 1.5 180 0.687 0 2400 1200 0
47 5 5 "Other Hay179" 240.628 -137.263 -197.638 900 180 1.5 180 0.687 0 2400 1200 0
48 5 5 "Other Hay179" 240.628 -137.263 -197.638 900 180 1.5 180 0.687 0 2400 1200 0
49 5 5 "Other Hay179" 240.628 -137.263 -197.638 900 180 1.5 180 0.687 0 2400 1200 0
50 5 5 "Other Hay179" 240.628 -137.263 -197.638 900 180 1.5 180 0.687 0 2400 1200 0
51 5 5 "Other Hay179" 240.628 -137.263 -197.638 900 180 1.5 180 0.687 0 2400 1200 0
52 5 5 "Other Hay179" 240.628 -137.263 -197.638 900 180 1.5 180 0.687 0 2400 1200 0
53 5 5 "Other Hay179" 240.628 -137.263 -197.638 900 180 1.5 180 0.687 0 2400 1200 0
54 5 5 "Other Hay179" 240.628 -137.263 -197.638 900 180 1.5 180 0.687 0 2400 1200 0
55 5 5 "Other Hay179" 240.628 -137.263 -197.638 900 180 1.5 180 0.687 0 2400 1200 0
56 5 5 "Other Hay179" 240.628 -137.263 -197.638 900 180 1.5 180 0.687 0 2400 1200 0
57 5 5 "Other Hay179" 240.628 -137.263 -197.638 900 180 1.5 180 0.687 0 2400 1200 0
58 5 5 "Other Hay179" 240.628 -137.263 -197.638 900 180 1.5 180 0.687 0 2400 1200 0
59 5 5 "Other Hay179" 240.628 -137.263 -197.638 900 180 1.5 180 0.687 0 2400 1200 0
60 5 5 "Other Hay179" 240.628 -137.263 -197.638 900 180 1.5 180 0.687 0 2400 1200 0
61 5 5 "Other Hay179" 240.628 -137.263 -197.638 900 180 1.5 180 0.687 0 2400 1200 0
62 5 5 "Other Hay179" 240.628 -137.263 -197.638 900 180 1.5 180 0.687 0 2400 1200 0
63 5 5 "Other Hay179" 240.628 -137.263 -197.638 900 180 1.5 180 0.687 0 2400 1200 0
64 5 5 "Other Hay179" 240.628 -137.263 -197.638 900 180 1.5 180 0.687 0 2400 1200 0
65 5 5 "Other Hay179" 240.628 -137.263 -197.638 900 180 1.5 180 0.687 0 2400 1200 0
66 5 5 "Other Hay179" 240.628 -137.263 -197.638 900 180 1.5 180 0.687 0 2400 1200 0
67 5 5 "Other Hay179" 240.628 -137.263 -197.638 900 180 1.5 180 0.687 0 2400 1200 0
68 5 5 "Other Hay179" 240.628 -137.263 -197.638 900 180 1.5 180 0.687 0 2400 1200 0
69 5 5 "Other Hay179" 240.628 -137.263 -197.638 900 180 1.5 180 0.687 0 2400 1200 0
70 5 5 "Other Hay179" 240.628 -137.263 -197.638 900 180 1.5 180 0.687 0 2400 1200 0
71 5 5 "Other Hay179" 240.628 -137.263 -197.638 900 180 1.5 180 0.687 0 2400 1200 0
72 5 5 "Other Hay179" 240.628 -137.263 -197.638 900 180 1.5 180 0.687 0 2400 1200 0
73 5 5 "Other Hay179" 240.628 -137.263 -197.638 900 180 1.5 180 0.687 0 2400 1200 0
74 5 5 "Other Hay179" 240.628 -137.263 -197.638 900 180 1.5 180 0.687 0 2400 1200 0
75 5 5 "Other Hay179" 240.628 -137.263 -197.638 900 180 1.5 180 0.687 0 2400 1200 0
76 5 5 "Other Hay179" 240.628 -137.263 -197.638 900 180 1.5 180 0.687 0 2400 1200 0
77 5 5 "Other Hay179" 240.628 -137.263 -197.638 900 180 1.5 180 0.687 0 2400 1200 0
78 5 5 "Other Hay179" 240.628 -137.263 -197.638 900 180 1.5 180 0.687 0 2400 1200 0
79 5 5 "Other Hay179" 240.628 -137.263 -197.638 900 180 1.5 180 0.687 0 2400 1200 0
80 5 5 "Other Hay179" 240.628 -137.263 -197.638 900 180 1.5 180 0.687 0 2400 1200 0
81 5 5 "Other Hay179" 240.628 -137.263 -197.638 900 180 1.5 180 0.687 0 2400 1200 0
82 5 5 "Other Hay179" 240.628 -137.263 -197.638 900 180 1.5 180 0.687 0 2400 1200 0
83 5 5 "Other Hay179" 240.628 -137.263 -197.638 900 180 1.5 180 0.687 0 2400 1200 0
84 5 5 "Other Hay179" 240.628 -137.263 -197.638 900 180 1.5 180 0.687 0 2400 1200 0
85 5 5 "Other Hay179" 240.628 -137.263 -197.638 900 180 1.5 180 0.687 0 2400 1200 0
86 5 5 "Other Hay179" 240.628 -137.263 -197.638 900 180 1.5 180 0.687 0 2400 1200 0
87 5 5 "Other Hay179" 240.628 -137.263 -197.638 900 180 1.5 180 0.687 0 2400 1200 0
88 5 5 "Other Hay179" 240.628 -137.263 -197.638 900 180 1.5 180 0.687 0 2400 1200 0
89 5 5 "Other Hay179" 240.628 -137.263 -197.638 900 180 1.5 180 0.687 0 2400 1200 0
90 5 5 "Other Hay179" 240.628 -137.263 -197.638 900 180 1.5 180 0.687 0 2400 1200 0
91 5 5 "Other Hay179" 240.628 -137.263 -197.638 900 360 1.5 360 0.687 0 2400 1200 0
92 5 5 "Other Hay179" 240.628 -137.263 -197.638 900 360 1.5 360 0.687 0 2400 1200 0
93 5 5 "Other Hay179" 240.628 -137.263 -197.638 900 360 1.5 360 0.687 0 2400 1200 0
94 5 5 "Other Hay179" 240.628 -137.263 -197.638 900 360 1.5 360 0.687 0 2400 1200 0
95 5 5 "Other Hay179" 240.628 -137.263 -197.638 900 360 1.5 360 0.687 0 2400 1200 0
96 5 5 "Other Hay179" 240.628 -137.263 -197.638 900 360 1.5 360 0.687 0 2400 1200 0
97 5 5 "Other Hay179" 240.628 -137.263 -197.638 900 360 1.5 360 0.687 0 2400 1200 0
98 5 5 "Other Hay179" 240.628 -137.263 -197.638 900 360 1.5 360 0.687 0 2400 1200 0
99 5 5 "Other Hay179" 240.628 -137.263 -197.638 900 360 1.5 360 0.687 0 2400 1200 0
100 5 5 "Other Hay179" 240.628 -137.263 -197.638 900 360 1.5 360 0.687 0 2400 1200 0
101 5 5 "Other Hay179" 240.628 -137.263 -197.638 900 360 1.5 360 0.687 0 2400 1200 0
102 5 5 "Other Hay179" 240.628 -137.263 -197.638 900 360 1.5 360 0.687 0 2400 1200 0
103 5 5 "Other Hay179" 240.628 -137.263 -197.638 900 360 1.5 360 0.687 0 2400 1200 0
104 5 5 "Other Hay179" 240.628 -137.263 -197.638 900 360 1.5 360 0.687 0 2400 1200 0
105 5 5 "Other Hay179" 240.628 -137.263 -197.638 900 360 1.5 360 0.687 0 2400 1200 0
106 5 5 "Other Hay179" 240.628 -137.263 -197.638 900 360 1.5 360 0.687 0 2400 1200 0
107 5 5 "Other Hay179" 240.628 -137.263 -197.638 900 360 1.5 360 0.687 0 2400 1200 0
108 5 5 "Other Hay179" 240.628 -137.263 -197.638 900 360 1.5 360 0.687 0 2400 1200 0
109 5 5 "Other Hay179" 240.628 -137.263 -197.638 900 360 1.5 360 0.687 0 2400 1200 0
110 5 5 "Other Hay179" 240.628 -137.263 -197.638 900 360 1.5 360 0.687 0 2400 1200 0
111 5 5 "Other Hay179" 240.628 -137.263 -197.638 900 360 1.5 360 0.687 0 2400 1200 0
112 5 5 "Other Hay179" 240.628 -137.263 -197.638 900 360 1.5 360 0.687 0 2400 1200 0
113 5 5 "Other Hay179" 240.628 -137.263 -197.638 900 360 1.5 360 0.687 0 2400 1200 0
114 5 5 "Other Hay179" 240.628 -137.263 -197.638 900 360 1.5 360 0.687 0 2400 1200 0
115 5 5 "Other Hay179" 240.628 -137.263 -197.638 900 360 1.5 360 0.687 0 2400 1200 0
116 5 5 "Other Hay179" 240.628 -137.263 -197.638 900 360 1.5 360 0.687 0 2400 1200 0
117 5 5 "Other Hay179" 240.628 -137.263 -197.638 900 360 1.5 360 0.687 0 2400 1200 0
118 5 5 "Other Hay179" 240.628 -137.263 -197.638 900 360 1.5 360 0.687 0 2400 1200 0
119 5 5 "Other Hay179" 240.628 -137.263 -197.638 900 360 1.5 360 0.687 0 2400 1200 0
120 5 5 "Other Hay179" 240.628 -137.263 -197.638 900 360 1.5 360 0.687 0 2400 1200 0
121 5 5 "Other Hay179" 240.628 -137.263 -197.638 900 360 1.5 360 0.687 0 2400 1200 0
122 5 5 "Other Hay179" 240.628 -137.263 -197.638 900 360 1.5 360 0.687 0 2400 1200 0
123 5 5 "Other Hay179" 240.628 -137.263 -197.638 900 360 1.5 360 0.687 0 2400 1200 0
124 5 5 "Other Hay179" 240.628 -137.263 -197.638 900 360 1.5 360 0.687 0 2400 1200 0
125 5 5 "Other Hay179" 240.628 -137.263 -197.638 900 360 1.5 360 0.687 0 2400 1200 0
126 5 5 "Other Hay179" 240.628 -137.263 -197.638 900 360 1.5 360 0.687 0 2400 1200 0
127 5 5 "Other Hay179" 240.628 -137.263 -197.638 900 360 1.5 360 0.687 0 2400 1200 0
128 5 5 "Other Hay179" 240.628 -137.263 -197.638 900 360 1.5 360 0.687 0 2400 1200 0
129 5 5 "Other Hay179" 240.628 -137.263 -197.638 900 360 1.5 360 0.687 0 2400 1200 0
130 5 5 "Other Hay179" 240.628 -137.263 -197.638 900 360 1.5 360 0.687 0 2400 1200 0
131 5 5 "Other Hay179" 240.628 -137.263 -197.638 900 360 1.5 360 0.687 0 2400 1200 0
132 5 5 "Other Hay179" 240.628 -137.263 -197.638 900 360 1.5 360 0.687 0 2400 1200 0
133 5 5 "Other Hay179" 240.628 -137.263 -197.638 900 360 1.5 360 0.687 0 2400 1200 0
134 5 5 "Other Hay179" 240.628 -137.263 -197.638 900 360 1.5 360 0.687 0 2400 1200 0
135 5 5 "Other Hay179" 240.628 -137.263 -197.638 900 360 1.5 360 0.687 0 2400 1200 0
136 5 5 "Other Hay179" 240.628 -137.263 -197.638 900 360 1.5 360 0.687 0 2400 1200 0
137 5 5 "Other Hay179" 240.628 -137.263 -197.638 900 360 1.5 360 0.687 0 2400 1200 0
138 5 5 "Other Hay179" 240.628 -137.263 -197.638 900 360 1.5 360 0.687 0 2400 1200 0
139 5 5 "Other Hay179" 240.628 -137.263 -197.638 900 360 1.5 360 0.687 0 2400 1200 0
140 5 5 "Other Hay179" 240.628 -137.263 -197.638 900 360 1.5 360 0.687 0 2400 1200 0
141 5 5 "Other Hay179" 240.628 -137.263 -197.638 900 360 1.5 360 0.687 0 2400 1200 0
142 5 5 "Other Hay179" 240.628 -137.263 -197.638 900 360 1.5 360 0.687 0 2400 1200 0
143 5 5 "Other Hay179" 240.628 -137.263 -197.638 900 360 1.5 360 0.687 0 2400 1200 0
144 5 5 "Other Hay179" 240.628 -137.263 -197.638 900 360 1.5 360 0.687 0 2400 1200 0
145 5 5 "Other Hay179" 240.628 -137.263 -197.638 900 360 1.5 360 0.687 0 2400 1200 0
146 5 5 "Other Hay179" 240.628 -137.263 -197.638 900 360 1.5 360 0.687 0 2400 1200 0
147 5 5 "Other Hay179" 240.628 -137.263 -197.638 900 360 1.5 360 0.687 0 2400 1200 0
148 5 5 "Other Hay179" 240.628 -137.263 -197.638 900 360 1.5 360 0.687 0 2400 1200 0
149 5 5 "Other Hay179" 240.628 -137.263 -197.638 900 360 1.5 360 0.687 0 2400 1200 0
150 5 5 "Other Hay179" 240.628 -137.263 -197.638 900 360 1.5 360 0.687 0 2400 1200 0
151 5 5 "Other Hay179" 240.628 -137.263 -197.638 900 360 1.5 360 0.687 0 2400 1200 0
152 5 5 "Other Hay179" 240.628 -137.263 -197.638 900 540 1.5 540 0.687 0 2400 1200 0
153 5 5 "Other Hay179" 240.628 -137.263 -197.638 900 540 1.5 540 0.687 0 2400 1200 0
154 5 5 "Other Hay179" 240.628 -137.263 -197.638 900 540 1.5 540 0.687 0 2400 1200 0
155 5 5 "Other Hay179" 240.628 -137.263 -197.638 900 540 1.5 540 0.687 0 2400 1200 0
156 5 5 "Other Hay179" 240.628 -137.263 -197.638 900 540 1.5 540 0.687 0 2400 1200 0
157 5 5 "Other Hay179" 240.628 -137.263 -197.638 900 540 1.5 540 0.687 0 2400 1200 0
158 5 5 "Other Hay179" 240.628 -137.263 -197.638 900 540 1.5 540 0.687 0 2400 1200 0
159 5 5 "Other Hay179" 240.628 -137.263 -197.638 900 540 1.5 540 0.687 0 2400 1200 0
160 5 5 "Other Hay179" 240.628 -137.263 -197.638 900 540 1.5 540 0.687 0 2400 1200 0
161 5 5 "Other Hay179" 240.628 -137.263 -197.638 900 540 1.5 540 0.687 0 2400 1200 0
162 5 5 "Other Hay179" 240.628 -137.263 -197.638 900 540 1.5 540 0.687 0 2400 1200 0
163 5 5 "Other Hay179" 240.628 -137.263 -197.638 900 540 1.5 540 0.687 0 2400 1200 0
164 5 5 "Other Hay179" 240.628 -137.263 -197.638 900 540 1.5 540 0.687 0 2400 1200 0
165 5 5 "Other Hay179" 240.628 -137.263 -197.638 900 540 1.5 540 0.687 0 2400 1200 0
166 5 5 "Other Hay179" 240.628 -137.263 -197.638 900 540 1.5 540 0.687 0 2400 1200 0
167 5 5 "Other Hay179" 240.628 -137.263 -197.638 900 540 1.5 540 0.687 0 2400 1200 0
168 5 5 "Other Hay179" 240.628 -137.263 -197.638 900 540 1.5 540 0.687 0 2400 1200 0
169 5 5 "Other Hay179" 240.628 -137.263 -197.638 900 540 1.5 540 0.687 0 2400 1200 0
170 5 5 "Other Hay179" 240.628 -137.263 -197.638 900 540 1.5 540 0.687 0 2400 1200 0
171 5 5 "Other Hay179" 240.628 -137.263 -197.638 900 540 1.5 540 0.687 0 2400 1200 0
172 5 5 "Other Hay179" 240.628 -137.263 -197.638 900 540 1.5 540 0.687 0 2400 1200 0
173 5 5 "Other Hay179" 240.628 -137.263 -197.638 900 540 1.5 540 0.687 0 2400 1200 0
174 5 5 "Other Hay179" 240.628 -137.263 -197.638 900 540 1.5 540 0.687 0 2400 1200 0
175 5 5 "Other Hay179" 240.628 -137.263 -197.638 900 540 1.5 540 0.687 0 2400 1200 0
176 5 5 "Other Hay179" 240.628 -137.263 -197.638 900 540 1.5 540 0.687 0 2400 1200 0
177 5 5 "Other Hay179" 240.628 -137.263 -197.638 900 540 1.5 540 0.687 0 2400 1200 0
178 5 5 "Other Hay179" 240.628 -137.263 -197.638 900 540 1.5 540 0.687 0 2400 1200 0
179 5 5 "Other Hay179" 240.628 -137.263 -197.638 900 540 1.5 540 0.687 0 2400 1200 0
180 5 5 "Other Hay179" 240.628 -137.263 -197.638 900 540 1.5 540 0.687 0 2400 1200 0
181 5 5 "Other Hay179" 240.628 -137.263 -197.638 900 540 1.5 540 0.687 0 2400 1200 0
182 5 5 "Other Hay179" 240.628 -137.263 -197.638 900 540 1.5 540 0.687 0 2400 1200 0
183 5 5 "Other Hay179" 240.628 -137.263 -197.638 900 540 1.5 540 0.687 0 2400 1200 0
184 5 5 "Other Hay179" 240.628 -137.263 -197.638 900 540 1.5 540 0.687 0 2400 1200 0
185 5 5 "Other Hay179" 240.628 -137.263 -197.638 900 540 1.5 540 0.687 0 2400 1200 0
186 5 5 "Other Hay179" 240.628 -137.263 -197.638 900 540 1.5 540 0.687 0 2400 1200 0
187 5 5 "Other Hay179" 240.628 -137.263 -197.638 900 540 1.5 540 0.687 0 2400 1200 0
188 5 5 "Other Hay179" 240.628 -137.263 -197.638 900 540 1.5 540 0.687 0 2400 1200 0
189 5 5 "Other Hay179" 240.628 -137.263 -197.638 900 540 1.5 540 0.687 0 2400 1200 0
190 5 5 "Other Hay179" 240.628 -137.263 -197.638 900 540 1.5 540 0.687 0 2400 1200 0
191 5 5 "Other Hay179" 240.628 -137.263 -197.638 900 540 1.5 540 0.687 0 2400 1200 0
192 5 5 "Other Hay179" 240.628 -137.263 -197.638 900 540 1.5 540 0.687 0 2400 1200 0
193 5 5 "Other Hay179" 240.628 -137.263 -197.638 900 540 1.5 540 0.687 0 2400 1200 0
194 5 5 "Other Hay179" 240.628 -137.263 -197.638 900 540 1.5 540 0.687 0 2400 1200 0
195 5 5 "Other Hay179" 240.628 -137.263 -197.638 900 540 1.5 540 0.687 0 2400 1200 0
196 5 5 "Other Hay179" 240.628 -137.263 -197.638 900 540 1.5 540 0.687 0 2400 1200 0
197 5 5 "Other Hay179" 240.628 -137.263 -197.638 900 540 1.5 540 0.687 0 2400 1200 0
198 5 5 "Other Hay179" 240.628 -137.263 -197.638 900 540 1.5 540 0.687 0 2400 1200 0
199 5 5 "Other Hay179" 240.628 -137.263 -197.638 900 540 1.5 540 0.687 0 2400 1200 0
200 5 5 "Other Hay179" 240.628 -137.263 -197.638 900 540 1.5 540 0.687 0 2400 1200 0
201 5 5 "Other Hay179" 240.628 -137.263 -197.638 900 540 1.5 540 0.687 0 2400 1200 0
202 5 5 "Other Hay179" 240.628 -137.263 -197.638 900 540 1.5 540 0.687 0 2400 1200 0
203 5 5 "Other Hay179" 240.628 -137.263 -197.638 900 540 1.5 540 0.687 0 2400 1200 0
204 5 5 "Other Hay179" 240.628 -137.263 -197.638 900 540 1.5 540 0.687 0 2400 1200 0
205 5 5 "Other Hay179" 240.628 -137.263 -197.638 900 540 1.5 540 0.687 0 2400 1200 0
206 5 5 "Other Hay179" 240.628 -137.263 -197.638 900 540 1.5 540 0.687 0 2400 1200 0
207 5 5 "Other Hay179" 240.628 -137.263 -197.638 900 540 1.5 540 0.687 0 2400 1200 0
208 5 5 "Other Hay179" 240.628 -137.263 -197.638 900 540 1.5 540 0.687 0 2400 1200 0
209 5 5 "Other Hay179" 240.628 -137.263 -197.638 900 540 1.5 540 0.687 0 2400 1200 0
210 5 5 "Other Hay179" 240.628 -137.263 -197.638 900 540 1.5 540 0.687 0 2400 1200 0
211 5 5 "Other Hay179" 240.628 -137.263 -197.638 900 540 1.5 540 0.687 0 2400 1200 0
212 5 5 "Other Hay179" 240.628 -137.263 -197.638 900 540 1.5 540 0.687 0 2400 1200 0
213 5 5 "Other Hay179" 240.628 -137.263 -197.638 900 540 1.5 540 0.687 0 2400 1200 0
214 5 5 "Other Hay179" 240.628 -137.263 -197.638 900 540 1.5 540 0.687 0 2400 1200 0
215 5 5 "Other Hay179" 240.628 -137.263 -197.638 900 540 1.5 540 0.687 0 2400 1200 0
216 5 5 "Other Hay179" 240.628 -137.263 -197.638 900 540 1.5 540 0.687 0 2400 1200 0
217 5 5 "Other Hay179" 240.628 -137.263 -197.638 900 540 1.5 540 0.687 0 2400 1200 0
218 5 5 "Other Hay179" 240.628 -137.263 -197.638 900 540 1.5 540 0.687 0 2400 1200 0
219 5 5 "Other Hay179" 240.628 -137.263 -197.638 900 540 1.5 540 0.687 0 2400 1200 0
220 5 5 "Other Hay179" 240.628 -137.263 -197.638 900 540 1.5 540 0.687 0 2400 1200 0
221 5 5 "Other Hay179" 240.628 -137.263 -197.638 900 540 1.5 540 0.687 0 2400 1200 0
222 5 5 "Other Hay179" 240.628 -137.263 -197.638 900 540 1.5 540 0.687 0 2400 1200 0
223 5 5 "Other Hay179" 240.628 -137.263 -197.638 900 540 1.5 540 0.687 0 2400 1200 0
224 5 5 "Other Hay179" 240.628 -137.263 -197.638 900 540 1.5 540 0.687 0 2400 1200 0
225 5 5 "Other Hay179" 240.628 -137.263 -197.638 900 540 1.5 540 0.687 0 2400 1200 0
226 5 5 "Other Hay179" 240.628 -137.263 -197.638 900 540 1.5 540 0.687 0 2400 1200 0
227 5 5 "Other Hay179" 240.628 -137.263 -197.638 900 540 1.5 540 0.687 0 2400 1200 0
228 5 5 "Other Hay179" 240.628 -137.263 -197.638 900 540 1.5 540 0.687 0 2400 1200 0
229 5 5 "Other Hay179" 240.628 -137.263 -197.638 900 540 1.5 540 0.687 0 2400 1200 0
230 5 5 "Other Hay179" 240.628 -137.263 -197.638 900 540 1.5 540 0.687 0 2400 1200 0
231 5 5 "Other Hay179" 240.628 -137.263 -197.638 900 540 1.5 540 0.687 0 2400 1200 0
232 5 5 "Other Hay179" 240.628 -137.263 -197.638 900 540 1.5 540 0.687 0 2400 1200 0
233 5 5 "Other Hay179" 240.628 -137.263 -197.638 900 540 1.5 540 0.687 0 2400 1200 0
234 5 5 "Other Hay179" 240.628 -137.263 -197.638 900 540 1.5 540 0.687 0 2400 1200 0
235 5 5 "Other Hay179" 240.628 -137.263 -197.638 900 540 1.5 540 0.687 0 2400 1200 0
236 5 5 "Other Hay179" 240.628 -137.263 -197.638 900 540 1.5 540 0.687 0 2400 1200 0
237 5 5 "Other Hay179" 240.628 -137.263 -197.638 900 540 1.5 540 0.687 0 2400 1200 0
238 5 5 "Other Hay179" 240.628 -137.263 -197.638 900 540 1.5 540 0.687 0 2400 1200 0
239 5 5 "Other Hay179" 240.628 -137.263 -197.638 900 540 1.5 540 0.687 0 2400 1200 0
240 5 5 "Other Hay179" 240.628 -137.263 -197.638 900 540 1.5 540 0.687 0 2400 1200 0
241 5 5 "Other Hay179" 240.628 -137.263 -197.638 900 540 1.5 540 0.687 0 2400 1200 0
242 5 5 "Other Hay179" 240.628 -137.263 -197.638 900 540 1.5 540 0.687 0 2400 1200 0
243 5 5 "Other Hay179" 240.628 -137.263 -197.638 900 540 1.5 540 0.687 0 2400 1200 0
244 5 5 "Other Hay179" 240.628 -137.263 -197.638 900 540 1.5 540 0.687 0 2400 1200 0
245 5 5 "Other Hay179" 240.628 -137.263 -197.638 900 540 1.5 540 0.687 0 2400 1200 0
246 5 5 "Other Hay179" 240.628 -137.263 -197.638 900 540 1.5 540 0.687 0 2400 1200 0
247 5 5 "Other Hay179" 240.628 -137.263 -197.638 900 540 1.5 540 0.687 0 2400 1200 0
248 5 5 "Other Hay179" 240.628 -137.263 -197.638 900 540 1.5 540 0.687 0 2400 1200 0
249 5 5 "Other Hay179" 240.628 -137.263 -197.638 900 540 1.5 540 0.687 0 2400 1200 0
250 5 5 "Other Hay179" 240.628 -137.263 -197.638 900 540 1.5 540 0.687 0 2400 1200 0
251 5 5 "Other Hay179" 240.628 -137.263 -197.638 900 540 1.5 540 0.687 0 2400 1200 0
252 5 5 "Other Hay179" 240.628 -137.263 -197.638 900 540 1.5 540 0.687 0 2400 1200 0
253 5 5 "Other Hay179" 240.628 -137.263 -197.638 900 540 1.5 540 0.687 0 2400 1200 0
254 5 5 "Other Hay179" 240.628 -137.263 -197.638 900 540 1.5 540 0.687 0 2400 1200 0
255 5 5 "Other Hay179" 240.628 -137.263 -197.638 900 540 1.5 540 0.687 0 2400 1200 0
256 5 5 "Other Hay179" 240.628 -137.263 -197.638 900 540 1.5 540 0.687 0 2400 1200 0
257 5 5 "Other Hay179" 240.628 -137.263 -197.638 900 540 1.5 540 0.687 0 2400 1200 0
258 5 5 "Other Hay179" 240.628 -137.263 -197.638 900 540 1.5 540 0.687 0 2400 1200 0
259 5 5 "Other Hay179" 240.628 -137.263 -197.638 900 540 1.5 540 0.687 0 2400 1200 0
260 5 5 "Other Hay179" 240.628 -137.263 -197.638 900 540 1.5 540 0.687 0 2400 1200 0
261 5 5 "Other Hay179" 240.628 -137.263 -197.638 900 540 1.5 540 0.687 0 2400 1200 0
262 5 5 "Other Hay179" 240.628 -137.263 -197.638 900 540 1.5 540 0.687 0 2400 1200 0
263 5 5 "Other Hay179" 240.628 -137.263 -197.638 900 540 1.5 540 0.687 0 2400 1200 0
264 5 5 "Other Hay179" 240.628 -137.263 -197.638 900 540 1.5 540 0.687 0 2400 1200 0
265 5 5 "Other Hay179" 240.628 -137.263 -197.638 900 540 1.5 540 0.687 0 2400 1200 0
266 5 5 "Other Hay179" 240.628 -137.263 -197.638 900 540 1.5 540 0.687 0 2400 1200 0
267 5 5 "Other Hay179" 240.628 -137.263 -197.638 900 540 1.5 540 0.687 0 2400 1200 0
268 5 5 "Other Hay179" 240.628 -137.263 -197.638 900 540 1.5 540 0.687 0 2400 1200 0
269 5 5 "Other Hay179" 240.628 -137.263 -197.638 900 540 1.5 540 0.687 0 2400 1200 0
270 5 5 "Other Hay179" 240.628 -137.263 -197.638 900 540 1.5 540 0.687 0 2400 1200 0
271 5 5 "Other Hay179" 240.628 -137.263 -197.638 900 540 1.5 540 0.687 0 2400 1200 0
272 5 5 "Other Hay179" 240.628 -137.263 -197.638 900 540 1.5 540 0.687 0 2400 1200 0
273 5 5 "Other Hay179" 240.628 -137.263 -197.638 900 540 1.5 540 0.687 0 2400 1200 0
274 5 5 "Other Hay179" 240.628 -137.263 -197.638 900 360 1.5 360 0.687 0 2400 1200 0
275 5 5 "Other Hay179" 240.628 -137.263 -197.638 900 360 1.5 360 0.687 0 2400 1200 0
276 5 5 "Other Hay179" 240.628 -137.263 -197.638 900 360 1.5 360 0.687 0 2400 1200 0
277 5 5 "Other Hay179" 240.628 -137.263 -197.638 900 360 1.5 360 0.687 0 2400 1200 0
278 5 5 "Other Hay179" 240.628 -137.263 -197.638 900 360 1.5 360 0.687 0 2400 1200 0
279 5 5 "Other Hay179" 240.628 -137.263 -197.638 900 360 1.5 360 0.687 0 2400 1200 0
280 5 5 "Other Hay179" 240.628 -137.263 -197.638 900 360 1.5 360 0.687 0 2400 1200 0
281 5 5 "Other Hay179" 240.628 -137.263 -197.638 900 360 1.5 360 0.687 0 2400 1200 0
282 5 5 "Other Hay179" 240.628 -137.263 -197.638 900 360 1.5 360 0.687 0 2400 1200 0
283 5 5 "Other Hay179" 240.628 -137.263 -197.638 900 360 1.5 360 0.687 0 2400 1200 0
284 5 5 "Other Hay179" 240.628 -137.263 -197.638 900 360 1.5 360 0.687 0 2400 1200 0
285 5 5 "Other Hay179" 240.628 -137.263 -197.638 900 360 1.5 360 0.687 0 2400 1200 0
286 5 5 "Other Hay179" 240.628 -137.263 -197.638 900 360 1.5 360 0.687 0 2400 1200 0
287 5 5 "Other Hay179" 240.628 -137.263 -197.638 900 360 1.5 360 0.687 0 2400 1200 0
288 5 5 "Other Hay179" 240.628 -137.263 -197.638 900 360 1.5 360 0.687 0 2400 1200 0
289 5 5 "Other Hay179" 240.628 -137.263 -197.638 900 360 1.5 360 0.687 0 2400 1200 0
290 5 5 "Other Hay179" 240.628 -137.263 -197.638 900 360 1.5 360 0.687 0 2400 1200 0
291 5 5 "Other Hay179" 240.628 -137.263 -197.638 900 360 1.5 360 0.687 0 2400 1200 0
292 5 5 "Other Hay179" 240.628 -137.263 -197.638 900 360 1.5 360 0.687 0 2400 1200 0
293 5 5 "Other Hay179" 240.628 -137.263 -197.638 900 360 1.5 360 0.687 0 2400 1200 0
294 5 5 "Other Hay179" 240.628 -137.263 -197.638 900 360 1.5 360 0.687 0 2400 1200 0
295 5 5 "Other Hay179" 240.628 -137.263 -197.638 900 360 1.5 360 0.687 0 2400 1200 0
296 5 5 "Other Hay179" 240.628 -137.263 -197.638 900 360 1.5 360 0.687 0 2400 1200 0
297 5 5 "Other Hay179" 240.628 -137.263 -197.638 900 360 1.5 360 0.687 0 2400 1200 0
298 5 5 "Other Hay179" 240.628 -137.263 -197.638 900 360 1.5 360 0.687 0 2400 1200 0
299 5 5 "Other Hay179" 240.628 -137.263 -197.638 900 360 1.5 360 0.687 0 2400 1200 0
300 5 5 "Other Hay179" 240.628 -137.263 -197.638 900 360 1.5 360 0.687 0 2400 1200 0
301 5 5 "Other Hay179" 240.628 -137.263 -197.638 900 360 1.5 360 0.687 0 2400 1200 0
302 5 5 "Other Hay179" 240.628 -137.263 -197.638 900 360 1.5 360 0.687 0 2400 1200 0
303 5 5 "Other Hay179" 240.628 -137.263 -197.638 900 360 1.5 360 0.687 0 2400 1200 0
304 5 5 "Other Hay179" 240.628 -137.263 -197.638 900 360 1.5 360 0.687 0 2400 1200 0
305 5 5 "Other Hay179" 240.628 -137.263 -197.638 900 180 1.5 180 0.687 0 2400 1200 0
306 5 5 "Other Hay179" 240.628 -137.263 -197.638 900 180 1.5 180 0.687 0 2400 1200 0
307 5 5 "Other Hay179" 240.628 -137.263 -197.638 900 180 1.5 180 0.687 0 2400 1200 0
308 5 5 "Other Hay179" 240.628 -137.263 -197.638 900 180 1.5 180 0.687 0 2400 1200 0
309 5 5 "Other Hay179" 240.628 -137.263 -197.638 900 180 1.5 180 0.687 0 2400 1200 0
310 5 5 "Other Hay179" 240.628 -137.263 -197.638 900 180 1.5 180 0.687 0 2400 1200 0
311 5 5 "Other Hay179" 240.628 -137.263 -197.638 900 180 1.5 180 0.687 0 2400 1200 0
312 5 5 "Other Hay179" 240.628 -137.263 -197.638 900 180 1.5 180 0.687 0 2400 1200 0
313 5 5 "Other Hay179" 240.628 -137.263 -197.638 900 180 1.5 180 0.687 0 2400 1200 0
314 5 5 "Other Hay179" 240.628 -137.263 -197.638 900 180 1.5 180 0.687 0 2400 1200 0
315 5 5 "Other Hay179" 240.628 -137.263 -197.638 900 180 1.5 180 0.687 0 2400 1200 0
316 5 5 "Other Hay179" 240.628 -137.263 -197.638 900 180 1.5 180 0.687 0 2400 1200 0
317 5 5 "Other Hay179" 240.628 -137.263 -197.638 900 180 1.5 180 0.687 0 2400 1200 0
318 5 5 "Other Hay179" 240.628 -137.263 -197.638 900 180 1.5 180 0.687 0 2400 1200 0
319 5 5 "Other Hay179" 240.628 -137.263 -197.638 900 180 1.5 180 0.687 0 2400 1200 0
320 5 5 "Other Hay179" 240.628 -137.263 -197.638 900 180 1.5 180 0.687 0 2400 1200 0
321 5 5 "Other Hay179" 240.628 -137.263 -197.638 900 180 1.5 180 0.687 0 2400 1200 0
322 5 5 "Other Hay179" 240.628 -137.263 -197.638 900 180 1.5 180 0.687 0 2400 1200 0
323 5 5 "Other Hay179" 240.628 -137.263 -197.638 900 180 1.5 180 0.687 0 2400 1200 0
324 5 5 "Other Hay179" 240.628 -137.263 -197.638 900 180 1.5 180 0.687 0 2400 1200 0
325 5 5 "Other Hay179" 240.628 -137.263 -197.638 900 180 1.5 180 0.687 0 2400 1200 0
326 5 5 "Other Hay179" 240.628 -137.263 -197.638 900 180 1.5 180 0.687 0 2400 1200 0
327 5 5 "Other Hay179" 240.628 -137.263 -197.638 900 180 1.5 180 0.687 0 2400 1200 0
328 5 5 "Other Hay179" 240.628 -137.263 -197.638 900 180 1.5 180 0.687 0 2400 1200 0
329 5 5 "Other Hay179" 240.628 -137.263 -197.638 900 180 1.5 180 0.687 0 2400 1200 0
330 5 5 "Other Hay179" 240.628 -137.263 -197.638 900 180 1.5 180 0.687 0 2400 1200 0
331 5 5 "Other Hay179" 240.628 -137.263 -197.638 900 180 1.5 180 0.687 0 2400 1200 0
332 5 5 "Other Hay179" 240.628 -137.263 -197.638 900 180 1.5 180 0.687 0 2400 1200 0
333 5 5 "Other Hay179" 240.628 -137.263 -197.638 900 180 1.5 180 0.687 0 2400 1200 0
334 5 5 "Other Hay179" 240.628 -137.263 -197.638 900 180 1.5 180 0.687 0 2400 1200 0
335 5 5 "Other Hay179" 240.628 -137.263 -197.638 900 180 1.5 180 0.687 0 2400 1200 0
336 5 5 "Other Hay179" 240.628 -137.263 -197.638 900 180 1.5 180 0.687 0 2400 1200 0
337 5 5 "Other Hay179" 240.628 -137.263 -197.638 900 180 1.5 180 0.687 0 2400 1200 0
338 5 5 "Other Hay179" 240.628 -137.263 -197.638 900 180 1.5 180 0.687 0 2400 1200 0
339 5 5 "Other Hay179" 240.628 -137.263 -197.638 900 180 1.5 180 0.687 0 2400 1200 0
340 5 5 "Other Hay179" 240.628 -137.263 -197.638 900 180 1.5 180 0.687 0 2400 1200 0
341 5 5 "Other Hay179" 240.628 -137.263 -197.638 900 180 1.5 180 0.687 0 2400 1200 0
342 5 5 "Other Hay179" 240.628 -137.263 -197.638 900 180 1.5 180 0.687 0 2400 1200 0
343 5 5 "Other Hay179" 240.628 -137.263 -197.638 900 180 1.5 180 0.687 0 2400 1200 0
344 5 5 "Other Hay179" 240.628 -137.263 -197.638 900 180 1.5 180 0.687 0 2400 1200 0
345 5 5 "Other Hay179" 240.628 -137.263 -197.638 900 180 1.5 180 0.687 0 2400 1200 0
346 5 5 "Other Hay179" 240.628 -137.263 -197.638 900 180 1.5 180 0.687 0 2400 1200 0
347 5 5 "Other Hay179" 240.628 -137.263 -197.638 900 180 1.5 180 0.687 0 2400 1200 0
348 5 5 "Other Hay179" 240.628 -137.263 -197.638 900 180 1.5 180 0.687 0 2400 1200 0
349 5 5 "Other Hay179" 240.628 -137.263 -197.638 900 180 1.5 180 0.687 0 2400 1200 0
350 5 5 "Other Hay179" 240.628 -137.263 -197.638 900 180 1.5 180 0.687 0 2400 1200 0
351 5 5 "Other Hay179" 240.628 -137.263 -197.638 900 180 1.5 180 0.687 0 2400 1200 0
352 5 5 "Other Hay179" 240.628 -137.263 -197.638 900 180 1.5 180 0.687 0 2400 1200 0
353 5 5 "Other Hay179" 240.628 -137.263 -197.638 900 180 1.5 180 0.687 0 2400 1200 0
354 5 5 "Other Hay179" 240.628 -137.263 -197.638 900 180 1.5 180 0.687 0 2400 1200 0
355 5 5 "Other Hay179" 240.628 -137.263 -197.638 900 180 1.5 180 0.687 0 2400 1200 0
356 5 5 "Other Hay179" 240.628 -137.263 -197.638 900 180 1.5 180 0.687 0 2400 1200 0
357 5 5 "Other Hay179" 240.628 -137.263 -197.638 900 180 1.5 180 0.687 0 2400 1200 0
358 5 5 "Other Hay179" 240.628 -137.263 -197.638 900 180 1.5 180 0.687 0 2400 1200 0
359 5 5 "Other Hay179" 240.628 -137.263 -197.638 900 180 1.5 180 0.687 0 2400 1200 0
360 5 5 "Other Hay179" 240.628 -137.263 -197.638 900 180 1.5 180 0.687 0 2400 1200 0
361 5 5 "Other Hay179" 240.628 -137.263 -197.638 900 180 1.5 180 0.687 0 2400 1200 0
362 5 5 "Other Hay179" 240.628 -137.263 -197.638 900 180 1.5 180 0.687 0 2400 1200 0
363 5 5 "Other Hay179" 240.628 -137.263 -197.638 900 180 1.5 180 0.687 0 2400 1200 0
364 5 5 "Other Hay179" 240.628 -137.263 -197.638 900 180 1.5 180 0.687 0 2400 1200 0
365 5 5 "Other Hay179" 240.628 -137.263 -197.638 900 180 1.5 180 0.687 0 2400 1200 0
1 6 6 "Deciduous Forest191" 244.306 145.455 196.286 900 0 1.5 0 0.683 0 2400 1200 0
2 6 6 "Deciduous Forest191" 244.306 145.455 196.286 900 0 1.5 0 0.683 0 2400 1200 0
3 6 6 "Deciduous Forest191" 244.306 145.455 196.286 900 0 1.5 0 0.683 0 2400 1200 0
4 6 6 "Deciduous Forest191" 244.306 145.455 196.286 900 0 1.5 0 0.683 0 2400 1200 0
5 6 6 "Deciduous Forest191" 244.306 145.455 196.286 900 0 1.5 0 0.683 0 2400 1200 0
6 6 6 "Deciduous Forest191" 244.306 145.455 196.286 900 0 1.5 0 0.683 0 2400 1200 0
7 6 6 "Deciduous Forest191" 244.306 145.455 196.286 900 0 1.5 0 0.683 0 2400 1200 0
8 6 6 "Deciduous Forest191" 244.306 145.455 196.286 900 0 1.5 0 0.683 0 2400 1200 0
9 6 6 "Deciduous Forest191" 244.306 145.455 196.286 900 0 1.5 0 0.683 0 2400 1200 0
10 6 6 "Deciduous Forest191" 244.306 145.455 196.286 900 0 1.5 0 0.683 0 2400 1200 0
11 6 6 "Deciduous Forest191" 244.306 145.455 196.286 900 0 1.5 0 0.683 0 2400 1200 0
12 6 6 "Deciduous Forest191" 244.306 145.455 196.286 900 0 1.5 0 0.683 0 2400 1200 0
13 6 6 "Deciduous Forest191" 244.306 145.455 196.286 900 0 1.5 0 0.683 0 2400 1200 0
14 6 6 "Deciduous Forest191" 244.306 145.455 196.286 900 0 1.5 0 0.683 0 2400 1200 0
15 6 6 "Deciduous Forest191" 244.306 145.455 196.286 900 0 1.5 0 0.683 0 2400 1200 0
16 6 6 "Deciduous Forest191" 244.306 145.455 196.286 900 0 1.5 0 0.683 0 2400 1200 0
17 6 6 "Deciduous Forest191" 244.306 145.455 196.286 900 0 1.5 0 0.683 0 2400 1200 0
18 6 6 "Deciduous Forest191" 244.306 145.455 196.286 900 0 1.5 0 0.683 0 2400 1200 0
19 6 6 "Deciduous Forest191" 244.306 145.455 196.286 900 0 1.5 0 0.683 0 2400 1200 0
20 6 6 "Deciduous Forest191" 244.306 145.455 196.286 900 0 1.5 0 0.683 0 2400 1200 0
21 6 6 "Deciduous Forest191" 244.306 145.455 196.286 900 0 1.5 0 0.683 0 2400 1200 0
22 6 6 "Deciduous Forest191" 244.306 145.455 196.286 900 0 1.5 0 0.683 0 2400 1200 0
23 6 6 "Deciduous Forest191" 244.306 145.455 196.286 900 0 1.5 0 0.683 0 2400 1200 0
24 6 6 "Deciduous Forest191" 244.306 145.455 196.286 900 0 1.5 0 0.683 0 2400 1200 0
25 6 6 "Deciduous Forest191" 244.306 145.455 196.286 900 0 1.5 0 0.683 0 2400 1200 0
26 6 6 "Deciduous Forest191" 244.306 145.455 196.286 900 0 1.5 0 0.683 0 2400 1200 0
27 6 6 "Deciduous Forest191" 244.306 145.455 196.286 900 0 1.5 0 0.683 0 2400 1200 0
28 6 6 "Deciduous Forest191" 244.306 145.455 196.286 900 0 1.5 0 0.683 0 2400 1200 0
29 6 6 "Deciduous Forest191" 244.306 145.455 196.286 900 0 1.5 0 0.683 0 2400 1200 0
30 6 6 "Deciduous Forest191" 244.306 145.455 196.286 900 0 1.5 0 0.683 0 2400 1200 0
31 6 6 "Deciduous Forest191" 244.306 145.455 196.286 900 0 1.5 0 0.683 0 2400 1200 0
32 6 6 "Deciduous Forest191" 244.306 145.455 196.286 900 0 1.5 0 0.683 0 2400 1200 0
33 6 6 "Deciduous Forest191" 244.306 145.455 196.286 900 0 1.5 0 0.683 0 2400 1200 0
34 6 6 "Deciduous Forest191" 244.306 145.455 196.286 900 0 1.5 0 0.683 0 2400 1200 0
35 6 6 "Deciduous Forest191" 244.306 145.455 196.286 900 0 1.5 0 0.683 0 2400 1200 0
36 6 6 "Deciduous Forest191" 244.306 145.455 196.286 900 0 1.5 0 0.683 0 2400 1200 0
37 6 6 "Deciduous Forest191" 244.306 145.455 196.286 900 0 1.5 0 0.683 0 2400 1200 0
38 6 6 "Deciduous Forest191" 244.306 145.455 196.286 900 0 1.5 0 0.683 0 2400 1200 0
39 6 6 "Deciduous Forest191" 244.306 145.455 196.286 900 0 1.5 0 0.683 0 2400 1200 0
40 6 6 "Deciduous Forest191" 244.306 145.455 196.286 900 0 1.5 0 0.683 0 2400 1200 0
41 6 6 "Deciduous Forest191" 244.306 145.455 196.286 900 0 1.5 0 0.683 0 2400 1200 0
42 6 6 "Deciduous Forest191" 244.306 145.455 196.286 900 0 1.5 0 0.683 0 2400 1200 0
43 6 6 "Deciduous Forest191" 244.306 145.455 196.286 900 0 1.5 0 0.683 0 2400 1200 0
44 6 6 "Deciduous Forest191" 244.306 145.455 196.286 900 0 1.5 0 0.683 0 2400 1200 0
45 6 6 "Deciduous Forest191" 244.306 145.455 196.286 900 0 1.5 0 0.683 0 2400 1200 0
46 6 6 "Deciduous Forest191" 244.306 145.455 196.286 900 0 1.5 0 0.683 0 2400 1200 0
47 6 6 "Deciduous Forest191" 244.306 145.455 196.286 900 0 1.5 0 0.683 0 2400 1200 0
48 6 6 "Deciduous Forest191" 244.306 145.455 196.286 900 0 1.5 0 0.683 0 2400 1200 0
49 6 6 "Deciduous Forest191" 244.306 145.455 196.286 900 0 1.5 0 0.683 0 2400 1200 0
50 6 6 "Deciduous Forest191" 244.306 145.455 196.286 900 0 1.5 0 0.683 0 2400 1200 0
51 6 6 "Deciduous Forest191" 244.306 145.455 196.286 900 0 1.5 0 0.683 0 2400 1200 0
52 6 6 "Deciduous Forest191" 244.306 145.455 196.286 900 0 1.5 0 0.683 0 2400 1200 0
53 6 6 "Deciduous Forest191" 244.306 145.455 196.286 900 0 1.5 0 0.683 0 2400 1200 0
54 6 6 "Deciduous Forest191" 244.306 145.455 196.286 900 0 1.5 0 0.683 0 2400 1200 0
55 6 6 "Deciduous Forest191" 244.306 145.455 196.286 900 0 1.5 0 0.683 0 2400 1200 0
56 6 6 "Deciduous Forest191" 244.306 145.455 196.286 900 0 1.5 0 0.683 0 2400 1200 0
57 6 6 "Deciduous Forest191" 244.306 145.455 196.286 900 0 1.5 0 0.683 0 2400 1200 0
58 6 6 "Deciduous Forest191" 244.306 145.455 196.286 900 0 1.5 0 0.683 0 2400 1200 0
59 6 6 "Deciduous Forest191" 244.306 145.455 196.286 900 0 1.5 0 0.683 0 2400 1200 0
60 6 6 "Deciduous Forest191" 244.306 145.455 196.286 900 0 1.5 0 0.683 0 2400 1200 0
61 6 6 "Deciduous Forest191" 244.306 145.455 196.286 900 0 1.5 0 0.683 0 2400 1200 0
62 6 6 "Deciduous Forest191" 244.306 145.455 196.286 900 0 1.5 0 0.683 0 2400 1200 0
63 6 6 "Deciduous Forest191" 244.306 145.455 196.286 900 0 1.5 0 0.683 0 2400 1200 0
64 6 6 "Deciduous Forest191" 244.306 145.455 196.286 900 0 1.5 0 0.683 0 2400 1200 0
65 6 6 "Deciduous Forest191" 244.306 145.455 196.286 900 0 1.5 0 0.683 0 2400 1200 0
66 6 6 "Deciduous Forest191" 244.306 145.455 196.286 900 0 1.5 0 0.683 0 2400 1200 0
67 6 6 "Deciduous Forest191" 244.306 145.455 196.286 900 0 1.5 0 0.683 0 2400 1200 0
68 6 6 "Deciduous Forest191" 244.306 145.455 196.286 900 0 1.5 0 0.683 0 2400 1200 0
69 6 6 "Deciduous Forest191" 244.306 145.455 196.286 900 0 1.5 0 0.683 0 2400 1200 0
70 6 6 "Deciduous Forest191" 244.306 145.455 196.286 900 0 1.5 0 0.683 0 2400 1200 0
71 6 6 "Deciduous Forest191" 244.306 145.455 196.286 900 0 1.5 0 0.683 0 2400 1200 0
72 6 6 "Deciduous Forest191" 244.306 145.455 196.286 900 0 1.5 0 0.683 0 2400 1200 0
73 6 6 "Deciduous Forest191" 244.306 145.455 196.286 900 0 1.5 0 0.683 0 2400 1200 0
74 6 6 "Deciduous Forest191" 244.306 145.455 196.286 900 0 1.5 0 0.683 0 2400 1200 0
75 6 6 "Deciduous Forest191" 244.306 145.455 196.286 900 0 1.5 0 0.683 0 2400 1200 0
76 6 6 "Deciduous Forest191" 244.306 145.455 196.286 900 0 1.5 0 0.683 0 2400 1200 0
77 6 6 "Deciduous Forest191" 244.306 145.455 196.286 900 0 1.5 0 0.683 0 2400 1200 0
78 6 6 "Deciduous Forest191" 244.306 145.455 196.286 900 0 1.5 0 0.683 0 2400 1200 0
79 6 6 "Deciduous Forest191" 244.306 145.455 196.286 900 0 1.5 0 0.683 0 2400 1200 0
80 6 6 "Deciduous Forest191" 244.306 145.455 196.286 900 0 1.5 0 0.683 0 2400 1200 0
81 6 6 "Deciduous Forest191" 244.306 145.455 196.286 900 0 1.5 0 0.683 0 2400 1200 0
82 6 6 "Deciduous Forest191" 244.306 145.455 196.286 900 0 1.5 0 0.683 0 2400 1200 0
83 6 6 "Deciduous Forest191" 244.306 145.455 196.286 900 0 1.5 0 0.683 0 2400 1200 0
84 6 6 "Deciduous Forest191" 244.306 145.455 196.286 900 0 1.5 0 0.683 0 2400 1200 0
85 6 6 "Deciduous Forest191" 244.306 145.455 196.286 900 0 1.5 0 0.683 0 2400 1200 0
86 6 6 "Deciduous Forest191" 244.306 145.455 196.286 900 0 1.5 0 0.683 0 2400 1200 0
87 6 6 "Deciduous Forest191" 244.306 145.455 196.286 900 0 1.5 0 0.683 0 2400 1200 0
88 6 6 "Deciduous Forest191" 244.306 145.455 196.286 900 0 1.5 0 0.683 0 2400 1200 0
89 6 6 "Deciduous Forest191" 244.306 145.455 196.286 900 0 1.5 0 0.683 0 2400 1200 0
90 6 6 "Deciduous Forest191" 244.306 145.455 196.286 900 0 1.5 0 0.683 0 2400 1200 0
91 6 6 "Deciduous Forest191" 244.306 145.455 196.286 900 180 1.5 180 0.683 0 2400 1200 0
92 6 6 "Deciduous Forest191" 244.306 145.455 196.286 900 180 1.5 180 0.683 0 2400 1200 0
93 6 6 "Deciduous Forest191" 244.306 145.455 196.286 900 180 1.5 180 0.683 0 2400 1200 0
94 6 6 "Deciduous Forest191" 244.306 145.455 196.286 900 180 1.5 180 0.683 0 2400 1200 0
95 6 6 "Deciduous Forest191" 244.306 145.455 196.286 900 180 1.5 180 0.683 0 2400 1200 0
96 6 6 "Deciduous Forest191" 244.306 145.455 196.286 900 180 1.5 180 0.683 0 2400 1200 0
97 6 6 "Deciduous Forest191" 244.306 145.455 196.286 900 180 1.5 180 0.683 0 2400 1200 0
98 6 6 "Deciduous Forest191" 244.306 145.455 196.286 900 180 1.5 180 0.683 0 2400 1200 0
99 6 6 "Deciduous Forest191" 244.306 145.455 196.286 900 180 1.5 180 0.683 0 2400 1200 0
100 6 6 "Deciduous Forest191" 244.306 145.455 196.286 900 180 1.5 180 0.683 0 2400 1200 0
101 6 6 "Deciduous Forest191" 244.306 145.455 196.286 900 180 1.5 180 0.683 0 2400 1200 0
102 6 6 "Deciduous Forest191" 244.306 145.455 196.286 900 180 1.5 180 0.683 0 2400 1200 0
103 6 6 "Deciduous Forest191" 244.306 145.455 196.286 900 180 1.5 180 0.683 0 2400 1200 0
104 6 6 "Deciduous Forest191" 244.306 145.455 196.286 900 180 1.5 180 0.683 0 2400 1200 0
105 6 6 "Deciduous Forest191" 244.306 145.455 196.286 900 180 1.5 180 0.683 0 2400 1200 0
106 6 6 "Deciduous Forest191" 244.306 145.455 196.286 900 180 1.5 180 0.683 0 2400 1200 0
107 6 6 "Deciduous Forest191" 244.306 145.455 196.286 900 180 1.5 180 0.683 0 2400 1200 0
108 6 6 "Deciduous Forest191" 244.306 145.455 196.286 900 180 1.5 180 0.683 0 2400 1200 0
109 6 6 "Deciduous Forest191" 244.306 145.455 196.286 900 180 1.5 180 0.683 0 2400 1200 0
110 6 6 "Deciduous Forest191" 244.306 145.455 196.286 900 180 1.5 180 0.683 0 2400 1200 0
111 6 6 "Deciduous Forest191" 244.306 145.455 196.286 900 180 1.5 180 0.683 0 2400 1200 0
112 6 6 "Deciduous Forest191" 244.306 145.455 196.286 900 180 1.5 180 0.683 0 2400 1200 0
113 6 6 "Deciduous Forest191" 244.306 145.455 196.286 900 180 1.5 180 0.683 0 2400 1200 0
114 6 6 "Deciduous Forest191" 244.306 145.455 196.286 900 180 1.5 180 0.683 0 2400 1200 0
115 6 6 "Deciduous Forest191" 244.306 145.455 196.286 900 180 1.5 180 0.683 0 2400 1200 0
116 6 6 "Deciduous Forest191" 244.306 145.455 196.286 900 180 1.5 180 0.683 0 2400 1200 0
117 6 6 "Deciduous Forest191" 244.306 145.455 196.286 900 180 1.5 180 0.683 0 2400 1200 0
118 6 6 "Deciduous Forest191" 244.306 145.455 196.286 900 180 1.5 180 0.683 0 2400 1200 0
119 6 6 "Deciduous Forest191" 244.306 145.455 196.286 900 180 1.5 180 0.683 0 2400 1200 0
120 6 6 "Deciduous Forest191" 244.306 145.455 196.286 900 180 1.5 180 0.683 0 2400 1200 0
121 6 6 "Deciduous Forest191" 244.306 145.455 196.286 900 180 1.5 180 0.683 0 2400 1200 0
122 6 6 "Deciduous Forest191" 244.306 145.455 196.286 900 180 1.5 180 0.683 0 2400 1200 0
123 6 6 "Deciduous Forest191" 244.306 145.455 196.286 900 180 1.5 180 0.683 0 2400 1200 0
124 6 6 "Deciduous Forest191" 244.306 145.455 196.286 900 180 1.5 180 0.683 0 2400 1200 0
125 6 6 "Deciduous Forest191" 244.306 145.455 196.286 900 180 1.5 180 0.683 0 2400 1200 0
126 6 6 "Deciduous Forest191" 244.306 145.455 196.286 900 180 1.5 180 0.683 0 2400 1200 0
127 6 6 "Deciduous Forest191" 244.306 145.455 196.286 900 180 1.5 180 0.683 0 2400 1200 0
128 6 6 "Deciduous Forest191" 244.306 145.455 196.286 900 180 1.5 180 0.683 0 2400 1200 0
129 6 6 "Deciduous Forest191" 244.306 145.455 196.286 900 180 1.5 180 0.683 0 2400 1200 0
130 6 6 "Deciduous Forest191" 244.306 145.455 196.286 900 180 1.5 180 0.683 0 2400 1200 0
131 6 6 "Deciduous Forest191" 244.306 145.455 196.286 900 180 1.5 180 0.683 0 2400 1200 0
132 6 6 "Deciduous Forest191" 244.306 145.455 196.286 900 180 1.5 180 0.683 0 2400 1200 0
133 6 6 "Deciduous Forest191" 244.306 145.455 196.286 900 180 1.5 180 0.683 0 2400 1200 0
134 6 6 "Deciduous Forest191" 244.306 145.455 196.286 900 180 1.5 180 0.683 0 2400 1200 0
135 6 6 "Deciduous Forest191" 244.306 145.455 196.286 900 180 1.5 180 0.683 0 2400 1200 0
136 6 6 "Deciduous Forest191" 244.306 145.455 196.286 900 180 1.5 180 0.683 0 2400 1200 0
137 6 6 "Deciduous Forest191" 244.306 145.455 196.286 900 180 1.5 180 0.683 0 2400 1200 0
138 6 6 "Deciduous Forest191" 244.306 145.455 196.286 900 180 1.5 180 0.683 0 2400 1200 0
139 6 6 "Deciduous Forest191" 244.306 145.455 196.286 900 180 1.5 180 0.683 0 2400 1200 0
140 6 6 "Deciduous Forest191" 244.306 145.455 196.286 900 180 1.5 180 0.683 0 2400 1200 0
141 6 6 "Deciduous Forest191" 244.306 145.455 196.286 900 180 1.5 180 0.683 0 2400 1200 0
142 6 6 "Deciduous Forest191" 244.306 145.455 196.286 900 180 1.5 180 0.683 0 2400 1200 0
143 6 6 "Deciduous Forest191" 244.306 145.455 196.286 900 180 1.5 180 0.683 0 2400 1200 0
144 6 6 "Deciduous Forest191" 244.306 145.455 196.286 900 180 1.5 180 0.683 0 2400 1200 0
145 6 6 "Deciduous Forest191" 244.306 145.455 196.286 900 180 1.5 180 0.683 0 2400 1200 0
146 6 6 "Deciduous Forest191" 244.306 145.455 196.286 900 180 1.5 180 0.683 0 2400 1200 0
147 6 6 "Deciduous Forest191" 244.306 145.455 196.286 900 180 1.5 180 0.683 0 2400 1200 0
148 6 6 "Deciduous Forest191" 244.306 145.455 196.286 900 180 1.5 180 0.683 0 2400 1200 0
149 6 6 "Deciduous Forest191" 244.306 145.455 196.286 900 180 1.5 180 0.683 0 2400 1200 0
150 6 6 "Deciduous Forest191" 244.306 145.455 196.286 900 180 1.5 180 0.683 0 2400 1200 0
151 6 6 "Deciduous Forest191" 244.306 145.455 196.286 900 180 1.5 180 0.683 0 2400 1200 0
152 6 6 "Deciduous Forest191" 244.306 145.455 196.286 900 180 1.5 180 0.683 0 2400 1200 0
153 6 6 "Deciduous Forest191" 244.306 145.455 196.286 900 180 1.5 180 0.683 0 2400 1200 0
154 6 6 "Deciduous Forest191" 244.306 145.455 196.286 900 180 1.5 180 0.683 0 2400 1200 0
155 6 6 "Deciduous Forest191" 244.306 145.455 196.286 900 180 1.5 180 0.683 0 2400 1200 0
156 6 6 "Deciduous Forest191" 244.306 145.455 196.286 900 180 1.5 180 0.683 0 2400 1200 0
157 6 6 "Deciduous Forest191" 244.306 145.455 196.286 900 180 1.5 180 0.683 0 2400 1200 0
158 6 6 "Deciduous Forest191" 244.306 145.455 196.286 900 180 1.5 180 0.683 0 2400 1200 0
159 6 6 "Deciduous Forest191" 244.306 145.455 196.286 900 180 1.5 180 0.683 0 2400 1200 0
160 6 6 "Deciduous Forest191" 244.306 145.455 196.286 900 180 1.5 180 0.683 0 2400 1200 0
161 6 6 "Deciduous Forest191" 244.306 145.455 196.286 900 180 1.5 180 0.683 0 2400 1200 0
162 6 6 "Deciduous Forest191" 244.306 145.455 196.286 900 180 1.5 180 0.683 0 2400 1200 0
163 6 6 "Deciduous Forest191" 244.306 145.455 196.286 900 180 1.5 180 0.683 0 2400 1200 0
164 6 6 "Deciduous Forest191" 244.306 145.455 196.286 900 180 1.5 180 0.683 0 2400 1200 0
165 6 6 "Deciduous Forest191" 244.306 145.455 196.286 900 180 1.5 180 0.683 0 2400 1200 0
166 6 6 "Deciduous Forest191" 244.306 145.455 196.286 900 180 1.5 180 0.683 0 2400 1200 0
167 6 6 "Deciduous Forest191" 244.306 145.455 196.286 900 180 1.5 180 0.683 0 2400 1200 0
168 6 6 "Deciduous Forest191" 244.306 145.455 196.286 900 180 1.5 180 0.683 0 2400 1200 0
169 6 6 "Deciduous Forest191" 244.306 145.455 196.286 900 180 1.5 180 0.683 0 2400 1200 0
170 6 6 "Deciduous Forest191" 244.306 145.455 196.286 900 180 1.5 180 0.683 0 2400 1200 0
171 6 6 "Deciduous Forest191" 244.306 145.455 196.286 900 180 1.5 180 0.683 0 2400 1200 0
172 6 6 "Deciduous Forest191" 244.306 145.455 196.286 900 180 1.5 180 0.683 0 2400 1200 0
173 6 6 "Deciduous Forest191" 244.306 145.455 196.286 900 180 1.5 180 0.683 0 2400 1200 0
174 6 6 "Deciduous Forest191" 244.306 145.455 196.286 900 180 1.5 180 0.683 0 2400 1200 0
175 6 6 "Deciduous Forest191" 244.306 145.455 196.286 900 180 1.5 180 0.683 0 2400 1200 0
176 6 6 "Deciduous Forest191" 244.306 145.455 196.286 900 180 1.5 180 0.683 0 2400 1200 0
177 6 6 "Deciduous Forest191" 244.306 145.455 196.286 900 180 1.5 180 0.683 0 2400 1200 0
178 6 6 "Deciduous Forest191" 244.306 145.455 196.286 900 180 1.5 180 0.683 0 2400 1200 0
179 6 6 "Deciduous Forest191" 244.306 145.455 196.286 900 180 1.5 180 0.683 0 2400 1200 0
180 6 6 "Deciduous Forest191" 244.306 145.455 196.286 900 180 1.5 180 0.683 0 2400 1200 0
181 6 6 "Deciduous Forest191" 244.306 145.455 196.286 900 180 1.5 180 0.683 0 2400 1200 0
182 6 6 "Deciduous Forest191" 244.306 145.455 196.286 900 360 1.5 360 0.683 0 2400 1200 0
183 6 6 "Deciduous Forest191" 244.306 145.455 196.286 900 360 1.5 360 0.683 0 2400 1200 0
184 6 6 "Deciduous Forest191" 244.306 145.455 196.286 900 360 1.5 360 0.683 0 2400 1200 0
185 6 6 "Deciduous Forest191" 244.306 145.455 196.286 900 360 1.5 360 0.683 0 2400 1200 0
186 6 6 "Deciduous Forest191" 244.306 145.455 196.286 900 360 1.5 360 0.683 0 2400 1200 0
187 6 6 "Deciduous Forest191" 244.306 145.455 196.286 900 360 1.5 360 0.683 0 2400 1200 0
188 6 6 "Deciduous Forest191" 244.306 145.455 196.286 900 360 1.5 360 0.683 0 2400 1200 0
189 6 6 "Deciduous Forest191" 244.306 145.455 196.286 900 360 1.5 360 0.683 0 2400 1200 0
190 6 6 "Deciduous Forest191" 244.306 145.455 196.286 900 360 1.5 360 0.683 0 2400 1200 0
191 6 6 "Deciduous Forest191" 244.306 145.455 196.286 900 360 1.5 360 0.683 0 2400 1200 0
192 6 6 "Deciduous Forest191" 244.306 145.455 196.286 900 360 1.5 360 0.683 0 2400 1200 0
193 6 6 "Deciduous Forest191" 244.306 145.455 196.286 900 360 1.5 360 0.683 0 2400 1200 0
194 6 6 "Deciduous Forest191" 244.306 145.455 196.286 900 360 1.5 360 0.683 0 2400 1200 0
195 6 6 "Deciduous Forest191" 244.306 145.455 196.286 900 360 1.5 360 0.683 0 2400 1200 0
196 6 6 "Deciduous Forest191" 244.306 145.455 196.286 900 360 1.5 360 0.683 0 2400 1200 0
197 6 6 "Deciduous Forest191" 244.306 145.455 196.286 900 360 1.5 360 0.683 0 2400 1200 0
198 6 6 "Deciduous Forest191" 244.306 145.455 196.286 900 360 1.5 360 0.683 0 2400 1200 0
199 6 6 "Deciduous Forest191" 244.306 145.455 196.286 900 360 1.5 360 0.683 0 2400 1200 0
200 6 6 "Deciduous Forest191" 244.306 145.455 196.286 900 360 1.5 360 0.683 0 2400 1200 0
201 6 6 "Deciduous Forest191" 244.306 145.455 196.286 900 360 1.5 360 0.683 0 2400 1200 0
202 6 6 "Deciduous Forest191" 244.306 145.455 196.286 900 360 1.5 360 0.683 0 2400 1200 0
203 6 6 "Deciduous Forest191" 244.306 145.455 196.286 900 360 1.5 360 0.683 0 2400 1200 0
204 6 6 "Deciduous Forest191" 244.306 145.455 196.286 900 360 1.5 360 0.683 0 2400 1200 0
205 6 6 "Deciduous Forest191" 244.306 145.455 196.286 900 360 1.5 360 0.683 0 2400 1200 0
206 6 6 "Deciduous Forest191" 244.306 145.455 196.286 900 360 1.5 360 0.683 0 2400 1200 0
207 6 6 "Deciduous Forest191" 244.306 145.455 196.286 900 360 1.5 360 0.683 0 2400 1200 0
208 6 6 "Deciduous Forest191" 244.306 145.455 196.286 900 360 1.5 360 0.683 0 2400 1200 0
209 6 6 "Deciduous Forest191" 244.306 145.455 196.286 900 360 1.5 360 0.683 0 2400 1200 0
210 6 6 "Deciduous Forest191" 244.306 145.455 196.286 900 360 1.5 360 0.683 0 2400 1200 0
211 6 6 "Deciduous Forest191" 244.306 145.455 196.286 900 360 1.5 360 0.683 0 2400 1200 0
212 6 6 "Deciduous Forest191" 244.306 145.455 196.286 900 360 1.5 360 0.683 0 2400 1200 0
213 6 6 "Deciduous Forest191" 244.306 145.455 196.286 900 180 1.5 180 0.683 0 2400 1200 0
214 6 6 "Deciduous Forest191" 244.306 145.455 196.286 900 180 1.5 180 0.683 0 2400 1200 0
215 6 6 "Deciduous Forest191" 244.306 145.455 196.286 900 180 1.5 180 0.683 0 2400 1200 0
216 6 6 "Deciduous Forest191" 244.306 145.455 196.286 900 180 1.5 180 0.683 0 2400 1200 0
217 6 6 "Deciduous Forest191" 244.306 145.455 196.286 900 180 1.5 180 0.683 0 2400 1200 0
218 6 6 "Deciduous Forest191" 244.306 145.455 196.286 900 180 1.5 180 0.683 0 2400 1200 0
219 6 6 "Deciduous Forest191" 244.306 145.455 196.286 900 180 1.5 180 0.683 0 2400 1200 0
220 6 6 "Deciduous Forest191" 244.306 145.455 196.286 900 180 1.5 180 0.683 0 2400 1200 0
221 6 6 "Deciduous Forest191" 244.306 145.455 196.286 900 180 1.5 180 0.683 0 2400 1200 0
222 6 6 "Deciduous Forest191" 244.306 145.455 196.286 900 180 1.5 180 0.683 0 2400 1200 0
223 6 6 "Deciduous Forest191" 244.306 145.455 196.286 900 180 1.5 180 0.683 0 2400 1200 0
224 6 6 "Deciduous Forest191" 244.306 145.455 196.286 900 180 1.5 180 0.683 0 2400 1200 0
225 6 6 "Deciduous Forest191" 244.306 145.455 196.286 900 180 1.5 180 0.683 0 2400 1200 0
226 6 6 "Deciduous Forest191" 244.306 145.455 196.286 900 180 1.5 180 0.683 0 2400 1200 0
227 6 6 "Deciduous Forest191" 244.306 145.455 196.286 900 180 1.5 180 0.683 0 2400 1200 0
228 6 6 "Deciduous Forest191" 244.306 145.455 196.286 900 180 1.5 180 0.683 0 2400 1200 0
229 6 6 "Deciduous Forest191" 244.306 145.455 196.286 900 180 1.5 180 0.683 0 2400 1200 0
230 6 6 "Deciduous Forest191" 244.306 145.455 196.286 900 180 1.5 180 0.683 0 2400 1200 0
231 6 6 "Deciduous Forest191" 244.306 145.455 196.286 900 180 1.5 180 0.683 0 2400 1200 0
232 6 6 "Deciduous Forest191" 244.306 145.455 196.286 900 180 1.5 180 0.683 0 2400 1200 0
233 6 6 "Deciduous Forest191" 244.306 145.455 196.286 900 180 1.5 180 0.683 0 2400 1200 0
234 6 6 "Deciduous Forest191" 244.306 145.455 196.286 900 180 1.5 180 0.683 0 2400 1200 0
235 6 6 "Deciduous Forest191" 244.306 145.455 196.286 900 180 1.5 180 0.683 0 2400 1200 0
236 6 6 "Deciduous Forest191" 244.306 145.455 196.286 900 180 1.5 180 0.683 0 2400 1200 0
237 6 6 "Deciduous Forest191" 244.306 145.455 196.286 900 180 1.5 180 0.683 0 2400 1200 0
238 6 6 "Deciduous Forest191" 244.306 145.455 196.286 900 180 1.5 180 0.683 0 2400 1200 0
239 6 6 "Deciduous Forest191" 244.306 145.455 196.286 900 180 1.5 180 0.683 0 2400 1200 0
240 6 6 "Deciduous Forest191" 244.306 145.455 196.286 900 180 1.5 180 0.683 0 2400 1200 0
241 6 6 "Deciduous Forest191" 244.306 145.455 196.286 900 180 1.5 180 0.683 0 2400 1200 0
242 6 6 "Deciduous Forest191" 244.306 145.455 196.286 900 180 1.5 180 0.683 0 2400 1200 0
243 6 6 "Deciduous Forest191" 244.306 145.455 196.286 900 180 1.5 180 0.683 0 2400 1200 0
244 6 6 "Deciduous Forest191" 244.306 145.455 196.286 900 180 1.5 180 0.683 0 2400 1200 0
245 6 6 "Deciduous Forest191" 244.306 145.455 196.286 900 180 1.5 180 0.683 0 2400 1200 0
246 6 6 "Deciduous Forest191" 244.306 145.455 196.286 900 180 1.5 180 0.683 0 2400 1200 0
247 6 6 "Deciduous Forest191" 244.306 145.455 196.286 900 180 1.5 180 0.683 0 2400 1200 0
248 6 6 "Deciduous Forest191" 244.306 145.455 196.286 900 180 1.5 180 0.683 0 2400 1200 0
249 6 6 "Deciduous Forest191" 244.306 145.455 196.286 900 180 1.5 180 0.683 0 2400 1200 0
250 6 6 "Deciduous Forest191" 244.306 145.455 196.286 900 180 1.5 180 0.683 0 2400 1200 0
251 6 6 "Deciduous Forest191" 244.306 145.455 196.286 900 180 1.5 180 0.683 0 2400 1200 0
252 6 6 "Deciduous Forest191" 244.306 145.455 196.286 900 180 1.5 180 0.683 0 2400 1200 0
253 6 6 "Deciduous Forest191" 244.306 145.455 196.286 900 180 1.5 180 0.683 0 2400 1200 0
254 6 6 "Deciduous Forest191" 244.306 145.455 196.286 900 180 1.5 180 0.683 0 2400 1200 0
255 6 6 "Deciduous Forest191" 244.306 145.455 196.286 900 180 1.5 180 0.683 0 2400 1200 0
256 6 6 "Deciduous Forest191" 244.306 145.455 196.286 900 180 1.5 180 0.683 0 2400 1200 0
257 6 6 "Deciduous Forest191" 244.306 145.455 196.286 900 180 1.5 180 0.683 0 2400 1200 0
258 6 6 "Deciduous Forest191" 244.306 145.455 196.286 900 180 1.5 180 0.683 0 2400 1200 0
259 6 6 "Deciduous Forest191" 244.306 145.455 196.286 900 180 1.5 180 0.683 0 2400 1200 0
260 6 6 "Deciduous Forest191" 244.306 145.455 196.286 900 180 1.5 180 0.683 0 2400 1200 0
261 6 6 "Deciduous Forest191" 244.306 145.455 196.286 900 180 1.5 180 0.683 0 2400 1200 0
262 6 6 "Deciduous Forest191" 244.306 145.455 196.286 900 180 1.5 180 0.683 0 2400 1200 0
263 6 6 "Deciduous Forest191" 244.306 145.455 196.286 900 180 1.5 180 0.683 0 2400 1200 0
264 6 6 "Deciduous Forest191" 244.306 145.455 196.286 900 180 1.5 180 0.683 0 2400 1200 0
265 6 6 "Deciduous Forest191" 244.306 145.455 196.286 900 180 1.5 180 0.683 0 2400 1200 0
266 6 6 "Deciduous Forest191" 244.306 145.455 196.286 900 180 1.5 180 0.683 0 2400 1200 0
267 6 6 "Deciduous Forest191" 244.306 145.455 196.286 900 180 1.5 180 0.683 0 2400 1200 0
268 6 6 "Deciduous Forest191" 244.306 145.455 196.286 900 180 1.5 180 0.683 0 2400 1200 0
269 6 6 "Deciduous Forest191" 244.306 145.455 196.286 900 180 1.5 180 0.683 0 2400 1200 0
270 6 6 "Deciduous Forest191" 244.306 145.455 196.286 900 180 1.5 180 0.683 0 2400 1200 0
271 6 6 "Deciduous Forest191" 244.306 145.455 196.286 900 180 1.5 180 0.683 0 2400 1200 0
272 6 6 "Deciduous Forest191" 244.306 145.455 196.286 900 180 1.5 180 0.683 0 2400 1200 0
273 6 6 "Deciduous Forest191" 244.306 145.455 196.286 900 180 1.5 180 0.683 0 2400 1200 0
274 6 6 "Deciduous Forest191" 244.306 145.455 196.286 900 180 1.5 180 0.683 0 2400 1200 0
275 6 6 "Deciduous Forest191" 244.306 145.455 196.286 900 180 1.5 180 0.683 0 2400 1200 0
276 6 6 "Deciduous Forest191" 244.306 145.455 196.286 900 180 1.5 180 0.683 0 2400 1200 0
277 6 6 "Deciduous Forest191" 244.306 145.455 196.286 900 180 1.5 180 0.683 0 2400 1200 0
278 6 6 "Deciduous Forest191" 244.306 145.455 196.286 900 180 1.5 180 0.683 0 2400 1200 0
279 6 6 "Deciduous Forest191" 244.306 145.455 196.286 900 180 1.5 180 0.683 0 2400 1200 0
280 6 6 "Deciduous Forest191" 244.306 145.455 196.286 900 180 1.5 180 0.683 0 2400 1200 0
281 6 6 "Deciduous Forest191" 244.306 145.455 196.286 900 180 1.5 180 0.683 0 2400 1200 0
282 6 6 "Deciduous Forest191" 244.306 145.455 196.286 900 180 1.5 180 0.683 0 2400 1200 0
283 6 6 "Deciduous Forest191" 244.306 145.455 196.286 900 180 1.5 180 0.683 0 2400 1200 0
284 6 6 "Deciduous Forest191" 244.306 145.455 196.286 900 180 1.5 180 0.683 0 2400 1200 0
285 6 6 "Deciduous Forest191" 244.306 145.455 196.286 900 180 1.5 180 0.683 0 2400 1200 0
286 6 6 "Deciduous Forest191" 244.306 145.455 196.286 900 180 1.5 180 0.683 0 2400 1200 0
287 6 6 "Deciduous Forest191" 244.306 145.455 196.286 900 180 1.5 180 0.683 0 2400 1200 0
288 6 6 "Deciduous Forest191" 244.306 145.455 196.286 900 180 1.5 180 0.683 0 2400 1200 0
289 6 6 "Deciduous Forest191" 244.306 145.455 196.286 900 180 1.5 180 0.683 0 2400 1200 0
290 6 6 "Deciduous Forest191" 244.306 145.455 196.286 900 180 1.5 180 0.683 0 2400 1200 0
291 6 6 "Deciduous Forest191" 244.306 145.455 196.286 900 180 1.5 180 0.683 0 2400 1200 0
292 6 6 "Deciduous Forest191" 244.306 145.455 196.286 900 180 1.5 180 0.683 0 2400 1200 0
293 6 6 "Deciduous Forest191" 244.306 145.455 196.286 900 180 1.5 180 0.683 0 2400 1200 0
294 6 6 "Deciduous Forest191" 244.306 145.455 196.286 900 180 1.5 180 0.683 0 2400 1200 0
295 6 6 "Deciduous Forest191" 244.306 145.455 196.286 900 180 1.5 180 0.683 0 2400 1200 0
296 6 6 "Deciduous Forest191" 244.306 145.455 196.286 900 180 1.5 180 0.683 0 2400 1200 0
297 6 6 "Deciduous Forest191" 244.306 145.455 196.286 900 180 1.5 180 0.683 0 2400 1200 0
298 6 6 "Deciduous Forest191" 244.306 145.455 196.286 900 180 1.5 180 0.683 0 2400 1200 0
299 6 6 "Deciduous Forest191" 244.306 145.455 196.286 900 180 1.5 180 0.683 0 2400 1200 0
300 6 6 "Deciduous Forest191" 244.306 145.455 196.286 900 180 1.5 180 0.683 0 2400 1200 0
301 6 6 "Deciduous Forest191" 244.306 145.455 196.286 900 180 1.5 180 0.683 0 2400 1200 0
302 6 6 "Deciduous Forest191" 244.306 145.455 196.286 900 180 1.5 180 0.683 0 2400 1200 0
303 6 6 "Deciduous Forest191" 244.306 145.455 196.286 900 180 1.5 180 0.683 0 2400 1200 0
304 6 6 "Deciduous Forest191" 244.306 145.455 196.286 900 180 1.5 180 0.683 0 2400 1200 0
305 6 6 "Deciduous Forest191" 244.306 145.455 196.286 900 0 1.5 0 0.683 0 2400 1200 0
306 6 6 "Deciduous Forest191" 244.306 145.455 196.286 900 0 1.5 0 0.683 0 2400 1200 0
307 6 6 "Deciduous Forest191" 244.306 145.455 196.286 900 0 1.5 0 0.683 0 2400 1200 0
308 6 6 "Deciduous Forest191" 244.306 145.455 196.286 900 0 1.5 0 0.683 0 2400 1200 0
309 6 6 "Deciduous Forest191" 244.306 145.455 196.286 900 0 1.5 0 0.683 0 2400 1200 0
310 6 6 "Deciduous Forest191" 244.306 145.455 196.286 900 0 1.5 0 0.683 0 2400 1200 0
311 6 6 "Deciduous Forest191" 244.306 145.455 196.286 900 0 1.5 0 0.683 0 2400 1200 0
312 6 6 "Deciduous Forest191" 244.306 145.455 196.286 900 0 1.5 0 0.683 0 2400 1200 0
313 6 6 "Deciduous Forest191" 244.306 145.455 196.286 900 0 1.5 0 0.683 0 2400 1200 0
314 6 6 "Deciduous Forest191" 244.306 145.455 196.286 900 0 1.5 0 0.683 0 2400 1200 0
315 6 6 "Deciduous Forest191" 244.306 145.455 196.286 900 0 1.5 0 0.683 0 2400 1200 0
316 6 6 "Deciduous Forest191" 244.306 145.455 196.286 900 0 1.5 0 0.683 0 2400 1200 0
317 6 6 "Deciduous Forest191" 244.306 145.455 196.286 900 0 1.5 0 0.683 0 2400 1200 0
318 6 6 "Deciduous Forest191" 244.306 145.455 196.286 900 0 1.5 0 0.683 0 2400 1200 0
319 6 6 "Deciduous Forest191" 244.306 145.455 196.286 900 0 1.5 0 0.683 0 2400 1200 0
320 6 6 "Deciduous Forest191" 244.306 145.455 196.286 900 0 1.5 0 0.683 0 2400 1200 0
321 6 6 "Deciduous Forest191" 244.306 145.455 196.286 900 0 1.5 0 0.683 0 2400 1200 0
322 6 6 "Deciduous Forest191" 244.306 145.455 196.286 900 0 1.5 0 0.683 0 2400 1200 0
323 6 6 "Deciduous Forest191" 244.306 145.455 196.286 900 0 1.5 0 0.683 0 2400 1200 0
324 6 6 "Deciduous Forest191" 244.306 145.455 196.286 900 0 1.5 0 0.683 0 2400 1200 0
325 6 6 "Deciduous Forest191" 244.306 145.455 196.286 900 0 1.5 0 0.683 0 2400 1200 0
326 6 6 "Deciduous Forest191" 244.306 145.455 196.286 900 0 1.5 0 0.683 0 2400 1200 0
327 6 6 "Deciduous Forest191" 244.306 145.455 196.286 900 0 1.5 0 0.683 0 2400 1200 0
328 6 6 "Deciduous Forest191" 244.306 145.455 196.286 900 0 1.5 0 0.683 0 2400 1200 0
329 6 6 "Deciduous Forest191" 244.306 145.455 196.286 900 0 1.5 0 0.683 0 2400 1200 0
330 6 6 "Deciduous Forest191" 244.306 145.455 196.286 900 0 1.5 0 0.683 0 2400 1200 0
331 6 6 "Deciduous Forest191" 244.306 145.455 196.286 900 0 1.5 0 0.683 0 2400 1200 0
332 6 6 "Deciduous Forest191" 244.306 145.455 196.286 900 0 1.5 0 0.683 0 2400 1200 0
333 6 6 "Deciduous Forest191" 244.306 145.455 196.286 900 0 1.5 0 0.683 0 2400 1200 0
334 6 6 "Deciduous Forest191" 244.306 145.455 196.286 900 0 1.5 0 0.683 0 2400 1200 0
335 6 6 "Deciduous Forest191" 244.306 145.455 196.286 900 0 1.5 0 0.683 0 2400 1200 0
336 6 6 "Deciduous Forest191" 244.306 145.455 196.286 900 0 1.5 0 0.683 0 2400 1200 0
337 6 6 "Deciduous Forest191" 244.306 145.455 196.286 900 0 1.5 0 0.683 0 2400 1200 0
338 6 6 "Deciduous Forest191" 244.306 145.455 196.286 900 0 1.5 0 0.683 0 2400 1200 0
339 6 6 "Deciduous Forest191" 244.306 145.455 196.286 900 0 1.5 0 0.683 0 2400 1200 0
340 6 6 "Deciduous Forest191" 244.306 145.455 196.286 900 0 1.5 0 0.683 0 2400 1200 0
341 6 6 "Deciduous Forest191" 244.306 145.455 196.286 900 0 1.5 0 0.683 0 2400 1200 0
342 6 6 "Deciduous Forest191" 244.306 145.455 196.286 900 0 1.5 0 0.683 0 2400 1200 0
343 6 6 "Deciduous Forest191" 244.306 145.455 196.286 900 0 1.5 0 0.683 0 2400 1200 0
344 6 6 "Deciduous Forest191" 244.306 145.455 196.286 900 0 1.5 0 0.683 0 2400 1200 0
345 6 6 "Deciduous Forest191" 244.306 145.455 196.286 900 0 1.5 0 0.683 0 2400 1200 0
346 6 6 "Deciduous Forest191" 244.306 145.455 196.286 900 0 1.5 0 0.683 0 2400 1200 0
347 6 6 "Deciduous Forest191" 244.306 145.455 196.286 900 0 1.5 0 0.683 0 2400 1200 0
348 6 6 "Deciduous Forest191" 244.306 145.455 196.286 900 0 1.5 0 0.683 0 2400 1200 0
349 6 6 "Deciduous Forest191" 244.306 145.455 196.286 900 0 1.5 0 0.683 0 2400 1200 0
350 6 6 "Deciduous Forest191" 244.306 145.455 196.286 900 0 1.5 0 0.683 0 2400 1200 0
351 6 6 "Deciduous Forest191" 244.306 145.455 196.286 900 0 1.5 0 0.683 0 2400 1200 0
352 6 6 "Deciduous Forest191" 244.306 145.455 196.286 900 0 1.5 0 0.683 0 2400 1200 0
353 6 6 "Deciduous Forest191" 244.306 145.455 196.286 900 0 1.5 0 0.683 0 2400 1200 0
354 6 6 "Deciduous Forest191" 244.306 145.455 196.286 900 0 1.5 0 0.683 0 2400 1200 0
355 6 6 "Deciduous Forest191" 244.306 145.455 196.286 900 0 1.5 0 0.683 0 2400 1200 0
356 6 6 "Deciduous Forest191" 244.306 145.455 196.286 900 0 1.5 0 0.683 0 2400 1200 0
357 6 6 "Deciduous Forest191" 244.306 145.455 196.286 900 0 1.5 0 0.683 0 2400 1200 0
358 6 6 "Deciduous Forest191" 244.306 145.455 196.286 900 0 1.5 0 0.683 0 2400 1200 0
359 6 6 "Deciduous Forest191" 244.306 145.455 196.286 900 0 1.5 0 0.683 0 2400 1200 0
360 6 6 "Deciduous Forest191" 244.306 145.455 196.286 900 0 1.5 0 0.683 0 2400 1200 0
361 6 6 "Deciduous Forest191" 244.306 145.455 196.286 900 0 1.5 0 0.683 0 2400 1200 0
362 6 6 "Deciduous Forest191" 244.306 145.455 196.286 900 0 1.5 0 0.683 0 2400 1200 0
363 6 6 "Deciduous Forest191" 244.306 145.455 196.286 900 0 1.5 0 0.683 0 2400 1200 0
364 6 6 "Deciduous Forest191" 244.306 145.455 196.286 900 0 1.5 0 0.683 0 2400 1200 0
365 6 6 "Deciduous Forest191" 244.306 145.455 196.286 900 0 1.5 0 0.683 0 2400 1200 0
1 7 7 "Alfalfa182" 251.948 195.933 -158.392 900 0 1.25 0 0.675 0 1200 600 0
2 7 7 "Alfalfa182" 251.948 195.933 -158.392 900 0 1.25 0 0.675 0 1200 600 0
3 7 7 "Alfalfa182" 251.948 195.933 -158.392 900 0 1.25 0 0.675 0 1200 600 0
4 7 7 "Alfalfa182" 251.948 195.933 -158.392 900 0 1.25 0 0.675 0 1200 600 0
5 7 7 "Alfalfa182" 251.948 195.933 -158.392 900 0 1.25 0 0.675 0 1200 600 0
6 7 7 "Alfalfa182" 251.948 195.933 -158.392 900 0 1.25 0 0.675 0 1200 600 0
7 7 7 "Alfalfa182" 251.948 195.933 -158.392 900 0 1.25 0 0.675 0 1200 600 0
8 7 7 "Alfalfa182" 251.948 195.933 -158.392 900 0 1.25 0 0.675 0 1200 600 0
9 7 7 "Alfalfa182" 251.948 195.933 -158.392 900 0 1.25 0 0.675 0 1200 600 0
10 7 7 "Alfalfa182" 251.948 195.933 -158.392 900 0 1.25 0 0.675 0 1200 600 0
11 7 7 "Alfalfa182" 251.948 195.933 -158.392 900 0 1.25 0 0.675 0 1200 600 0
12 7 7 "Alfalfa182" 251.948 195.933 -158.392 900 0 1.25 0 0.675 0 1200 600 0
13 7 7 "Alfalfa182" 251.948 195.933 -158.392 900 0 1.25 0 0.675 0 1200 600 0
14 7 7 "Alfalfa182" 251.948 195.933 -158.392 900 0 1.25 0 0.675 0 1200 600 0
15 7 7 "Alfalfa182" 251.948 195.933 -158.392 900 0 1.25 0 0.675 0 1200 600 0
16 7 7 "Alfalfa182" 251.948 195.933 -158.392 900 0 1.25 0 0.675 0 1200 600 0
17 7 7 "Alfalfa182" 251.948 195.933 -158.392 900 0 1.25 0 0.675 0 1200 600 0
18 7 7 "Alfalfa182" 251.948 195.933 -158.392 900 0 1.25 0 0.675 0 1200 600 0
19 7 7 "Alfalfa182" 251.948 195.933 -158.392 900 0 1.25 0 0.675 0 1200 600 0
20 7 7 "Alfalfa182" 251.948 195.933 -158.392 900 0 1.25 0 0.675 0 1200 600 0
21 7 7 "Alfalfa182" 251.948 195.933 -158.392 900 0 1.25 0 0.675 0 1200 600 0
22 7 7 "Alfalfa182" 251.948 195.933 -158.392 900 0 1.25 0 0.675 0 1200 600 0
23 7 7 "Alfalfa182" 251.948 195.933 -158.392 900 0 1.25 0 0.675 0 1200 600 0
24 7 7 "Alfalfa182" 251.948 195.933 -158.392 900 0 1.25 0 0.675 0 1200 600 0
25 7 7 "Alfalfa182" 251.948 195.933 -158.392 900 0 1.25 0 0.675 0 1200 600 0
26 7 7 "Alfalfa182" 251.948 195.933 -158.392 900 0 1.25 0 0.675 0 1200 600 0
27 7 7 "Alfalfa182" 251.948 195.933 -158.392 900 0 1.25 0 0.675 0 1200 600 0
28 7 7 "Alfalfa182" 251.948 195.933 -158.392 900 0 1.25 0 0.675 0 1200 600 0
29 7 7 "Alfalfa182" 251.948 195.933 -158.392 900 0 1.25 0 0.675 0 1200 600 0
30 7 7 "Alfalfa182" 251.948 195.933 -158.392 900 0 1.25 0 0.675 0 1200 600 0
31 7 7 "Alfalfa182" 251.948 195.933 -158.392 900 0 1.25 0 0.675 0 1200 600 0
32 7 7 "Alfalfa182" 251.948 195.933 -158.392 900 0 1.25 0 0.675 0 1200 600 0
33 7 7 "Alfalfa182" 251.948 195.933 -158.392 900 0 1.25 0 0.675 0 1200 600 0
34 7 7 "Alfalfa182" 251.948 195.933 -158.392 900 0 1.25 0 0.675 0 1200 600 0
35 7 7 "Alfalfa182" 251.948 195.933 -158.392 900 0 1.25 0 0.675 0 1200 600 0
36 7 7 "Alfalfa182" 251.948 195.933 -158.392 900 0 1.25 0 0.675 0 1200 600 0
37 7 7 "Alfalfa182" 251.948 195.933 -158.392 900 0 1.25 0 0.675 0 1200 600 0
38 7 7 "Alfalfa182" 251.948 195.933 -158.392 900 0 1.25 0 0.675 0 1200 600 0
39 7 7 "Alfalfa182" 251.948 195.933 -158.392 900 0 1.25 0 0.675 0 1200 600 0
40 7 7 "Alfalfa182" 251.948 195.933 -158.392 900 0 1.25 0 0.675 0 1200 600 0
41 7 7 "Alfalfa182" 251.948 195.933 -158.392 900 0 1.25 0 0.675 0 1200 600 0
42 7 7 "Alfalfa182" 251.948 195.933 -158.392 900 0 1.25 0 0.675 0 1200 600 0
43 7 7 "Alfalfa182" 251.948 195.933 -158.392 900 0 1.25 0 0.675 0 1200 600 0
44 7 7 "Alfalfa182" 251.948 195.933 -158.392 900 0 1.25 0 0.675 0 1200 600 0
45 7 7 "Alfalfa182" 251.948 195.933 -158.392 900 0 1.25 0 0.675 0 1200 600 0
46 7 7 "Alfalfa182" 251.948 195.933 -158.392 900 0 1.25 0 0.675 0 1200 600 0
47 7 7 "Alfalfa182" 251.948 195.933 -158.392 900 0 1.25 0 0.675 0 1200 600 0
48 7 7 "Alfalfa182" 251.948 195.933 -158.392 900 0 1.25 0 0.675 0 1200 600 0
49 7 7 "Alfalfa182" 251.948 195.933 -158.392 900 0 1.25 0 0.675 0 1200 600 0
50 7 7 "Alfalfa182" 251.948 195.933 -158.392 900 0 1.25 0 0.675 0 1200 600 0
51 7 7 "Alfalfa182" 251.948 195.933 -158.392 900 0 1.25 0 0.675 0 1200 600 0
52 7 7 "Alfalfa182" 251.948 195.933 -158.392 900 0 1.25 0 0.675 0 1200 600 0
53 7 7 "Alfalfa182" 251.948 195.933 -158.392 900 0 1.25 0 0.675 0 1200 600 0
54 7 7 "Alfalfa182" 251.948 195.933 -158.392 900 0 1.25 0 0.675 0 1200 600 0
55 7 7 "Alfalfa182" 251.948 195.933 -158.392 900 0 1.25 0 0.675 0 1200 600 0
56 7 7 "Alfalfa182" 251.948 195.933 -158.392 900 0 1.25 0 0.675 0 1200 600 0
57 7 7 "Alfalfa182" 251.948 195.933 -158.392 900 0 1.25 0 0.675 0 1200 600 0
58 7 7 "Alfalfa182" 251.948 195.933 -158.392 900 0 1.25 0 0.675 0 1200 600 0
59 7 7 "Alfalfa182" 251.948 195.933 -158.392 900 0 1.25 0 0.675 0 1200 600 0
60 7 7 "Alfalfa182" 251.948 195.933 -158.392 900 0 1.25 0 0.675 0 1200 600 0
61 7 7 "Alfalfa182" 251.948 195.933 -158.392 900 0 1.25 0 0.675 0 1200 600 0
62 7 7 "Alfalfa182" 251.948 195.933 -158.392 900 0 1.25 0 0.675 0 1200 600 0
63 7 7 "Alfalfa182" 251.948 195.933 -158.392 900 0 1.25 0 0.675 0 1200 600 0
64 7 7 "Alfalfa182" 251.948 195.933 -158.392 900 0 1.25 0 0.675 0 1200 600 0
65 7 7 "Alfalfa182" 251.948 195.933 -158.392 900 0 1.25 0 0.675 0 1200 600 0
66 7 7 "Alfalfa182" 251.948 195.933 -158.392 900 0 1.25 0 0.675 0 1200 600 0
67 7 7 "Alfalfa182" 251.948 195.933 -158.392 900 0 1.25 0 0.675 0 1200 600 0
68 7 7 "Alfalfa182" 251.948 195.933 -158.392 900 0 1.25 0 0.675 0 1200 600 0
69 7 7 "Alfalfa182" 251.948 195.933 -158.392 900 0 1.25 0 0.675 0 1200 600 0
70 7 7 "Alfalfa182" 251.948 195.933 -158.392 900 0 1.25 0 0.675 0 1200 600 0
71 7 7 "Alfalfa182" 251.948 195.933 -158.392 900 0 1.25 0 0.675 0 1200 600 0
72 7 7 "Alfalfa182" 251.948 195.933 -158.392 900 0 1.25 0 0.675 0 1200 600 0
73 7 7 "Alfalfa182" 251.948 195.933 -158.392 900 0 1.25 0 0.675 0 1200 600 0
74 7 7 "Alfalfa182" 251.948 195.933 -158.392 900 0 1.25 0 0.675 0 1200 600 0
75 7 7 "Alfalfa182" 251.948 195.933 -158.392 900 0 1.25 0 0.675 0 1200 600 0
76 7 7 "Alfalfa182" 251.948 195.933 -158.392 900 0 1.25 0 0.675 0 1200 600 0
77 7 7 "Alfalfa182" 251.948 195.933 -158.392 900 0 1.25 0 0.675 0 1200 600 0
78 7 7 "Alfalfa182" 251.948 195.933 -158.392 900 0 1.25 0 0.675 0 1200 600 0
79 7 7 "Alfalfa182" 251.948 195.933 -158.392 900 0 1.25 0 0.675 0 1200 600 0
80 7 7 "Alfalfa182" 251.948 195.933 -158.392 900 0 1.25 0 0.675 0 1200 600 0
81 7 7 "Alfalfa182" 251.948 195.933 -158.392 900 0 1.25 0 0.675 0 1200 600 0
82 7 7 "Alfalfa182" 251.948 195.933 -158.392 900 0 1.25 0 0.675 0 1200 600 0
83 7 7 "Alfalfa182" 251.948 195.933 -158.392 900 0 1.25 0 0.675 0 1200 600 0
84 7 7 "Alfalfa182" 251.948 195.933 -158.392 900 0 1.25 0 0.675 0 1200 600 0
85 7 7 "Alfalfa182" 251.948 195.933 -158.392 900 0 1.25 0 0.675 0 1200 600 0
86 7 7 "Alfalfa182" 251.948 195.933 -158.392 900 0 1.25 0 0.675 0 1200 600 0
87 7 7 "Alfalfa182" 251.948 195.933 -158.392 900 0 1.25 0 0.675 0 1200 600 0
88 7 7 "Alfalfa182" 251.948 195.933 -158.392 900 0 1.25 0 0.675 0 1200 600 0
89 7 7 "Alfalfa182" 251.948 195.933 -158.392 900 0 1.25 0 0.675 0 1200 600 0
90 7 7 "Alfalfa182" 251.948 195.933 -158.392 900 0 1.25 0 0.675 0 1200 600 0
91 7 7 "Alfalfa182" 251.948 195.933 -158.392 900 0 1.25 0 0.675 0 1200 600 0
92 7 7 "Alfalfa182" 251.948 195.933 -158.392 900 0 1.25 0 0.675 0 1200 600 0
93 7 7 "Alfalfa182" 251.948 195.933 -158.392 900 0 1.25 0 0.675 0 1200 600 0
94 7 7 "Alfalfa182" 251.948 195.933 -158.392 900 0 1.25 0 0.675 0 1200 600 0
95 7 7 "Alfalfa182" 251.948 195.933 -158.392 900 0 1.25 0 0.675 0 1200 600 0
96 7 7 "Alfalfa182" 251.948 195.933 -158.392 900 0 1.25 0 0.675 0 1200 600 0
97 7 7 "Alfalfa182" 251.948 195.933 -158.392 900 0 1.25 0 0.675 0 1200 600 0
98 7 7 "Alfalfa182" 251.948 195.933 -158.392 900 0 1.25 0 0.675 0 1200 600 0
99 7 7 "Alfalfa182" 251.948 195.933 -158.392 900 0 1.25 0 0.675 0 1200 600 0
100 7 7 "Alfalfa182" 251.948 195.933 -158.392 900 0 1.25 0 0.675 0 1200 600 0
101 7 7 "Alfalfa182" 251.948 195.933 -158.392 900 0 1.25 0 0.675 0 1200 600 0
102 7 7 "Alfalfa182" 251.948 195.933 -158.392 900 0 1.25 0 0.675 0 1200 600 0
103 7 7 "Alfalfa182" 251.948 195.933 -158.392 900 0 1.25 0 0.675 0 1200 600 0
104 7 7 "Alfalfa182" 251.948 195.933 -158.392 900 0 1.25 0 0.675 0 1200 600 0
105 7 7 "Alfalfa182" 251.948 195.933 -158.392 900 0 1.25 0 0.675 0 1200 600 0
106 7 7 "Alfalfa182" 251.948 195.933 -158.392 900 0 1.25 0 0.675 0 1200 600 0
107 7 7 "Alfalfa182" 251.948 195.933 -158.392 900 0 1.25 0 0.675 0 1200 600 0
108 7 7 "Alfalfa182" 251.948 195.933 -158.392 900 0 1.25 0 0.675 0 1200 600 0
109 7 7 "Alfalfa182" 251.948 195.933 -158.392 900 0 1.25 0 0.675 0 1200 600 0
110 7 7 "Alfalfa182" 251.948 195.933 -158.392 900 0 1.25 0 0.675 0 1200 600 0
111 7 7 "Alfalfa182" 251.948 195.933 -158.392 900 0 1.25 0 0.675 0 1200 600 0
112 7 7 "Alfalfa182" 251.948 195.933 -158.392 900 0 1.25 0 0.675 0 1200 600 0
113 7 7 "Alfalfa182" 251.948 195.933 -158.392 900 0 1.25 0 0.675 0 1200 600 0
114 7 7 "Alfalfa182" 251.948 195.933 -158.392 900 0 1.25 0 0.675 0 1200 600 0
115 7 7 "Alfalfa182" 251.948 195.933 -158.392 900 0 1.25 0 0.675 0 1200 600 0
116 7 7 "Alfalfa182" 251.948 195.933 -158.392 900 0 1.25 0 0.675 0 1200 600 0
117 7 7 "Alfalfa182" 251.948 195.933 -158.392 900 0 1.25 0 0.675 0 1200 600 0
118 7 7 "Alfalfa182" 251.948 195.933 -158.392 900 0 1.25 0 0.675 0 1200 600 0
119 7 7 "Alfalfa182" 251.948 195.933 -158.392 900 0 1.25 0 0.675 0 1200 600 0
120 7 7 "Alfalfa182" 251.948 195.933 -158.392 900 0 1.25 0 0.675 0 1200 600 0
121 7 7 "Alfalfa182" 251.948 195.933 -158.392 900 0 1.25 0 0.675 0 1200 600 0
122 7 7 "Alfalfa182" 251.948 195.933 -158.392 900 0 1.25 0 0.675 0 1200 600 0
123 7 7 "Alfalfa182" 251.948 195.933 -158.392 900 0 1.25 0 0.675 0 1200 600 0
124 7 7 "Alfalfa182" 251.948 195.933 -158.392 900 0 1.25 0 0.675 0 1200 600 0
125 7 7 "Alfalfa182" 251.948 195.933 -158.392 900 0 1.25 0 0.675 0 1200 600 0
126 7 7 "Alfalfa182" 251.948 195.933 -158.392 900 0 1.25 0 0.675 0 1200 600 0
127 7 7 "Alfalfa182" 251.948 195.933 -158.392 900 0 1.25 0 0.675 0 1200 600 0
128 7 7 "Alfalfa182" 251.948 195.933 -158.392 900 0 1.25 0 0.675 0 1200 600 0
129 7 7 "Alfalfa182" 251.948 195.933 -158.392 900 0 1.25 0 0.675 0 1200 600 0
130 7 7 "Alfalfa182" 251.948 195.933 -158.392 900 0 1.25 0 0.675 0 1200 600 0
131 7 7 "Alfalfa182" 251.948 195.933 -158.392 900 0 1.25 0 0.675 0 1200 600 0
132 7 7 "Alfalfa182" 251.948 195.933 -158.392 900 0 1.25 0 0.675 0 1200 600 0
133 7 7 "Alfalfa182" 251.948 195.933 -158.392 900 0 1.25 0 0.675 0 1200 600 0
134 7 7 "Alfalfa182" 251.948 195.933 -158.392 900 0 1.25 0 0.675 0 1200 600 0
135 7 7 "Alfalfa182" 251.948 195.933 -158.392 900 0 1.25 0 0.675 0 1200 600 0
136 7 7 "Alfalfa182" 251.948 195.933 -158.392 900 0 1.25 0 0.675 0 1200 600 0
137 7 7 "Alfalfa182" 251.948 195.933 -158.392 900 0 1.25 0 0.675 0 1200 600 0
138 7 7 "Alfalfa182" 251.948 195.933 -158.392 900 0 1.25 0 0.675 0 1200 600 0
139 7 7 "Alfalfa182" 251.948 195.933 -158.392 900 0 1.25 0 0.675 0 1200 600 0
140 7 7 "Alfalfa182" 251.948 195.933 -158.392 900 0 1.25 0 0.675 0 1200 600 0
141 7 7 "Alfalfa182" 251.948 195.933 -158.392 900 0 1.25 0 0.675 0 1200 600 0
142 7 7 "Alfalfa182" 251.948 195.933 -158.392 900 0 1.25 0 0.675 0 1200 600 0
143 7 7 "Alfalfa182" 251.948 195.933 -158.392 900 0 1.25 0 0.675 0 1200 600 0
144 7 7 "Alfalfa182" 251.948 195.933 -158.392 900 0 1.25 0 0.675 0 1200 600 0
145 7 7 "Alfalfa182" 251.948 195.933 -158.392 900 0 1.25 0 0.675 0 1200 600 0
146 7 7 "Alfalfa182" 251.948 195.933 -158.392 900 0 1.25 0 0.675 0 1200 600 0
147 7 7 "Alfalfa182" 251.948 195.933 -158.392 900 0 1.25 0 0.675 0 1200 600 0
148 7 7 "Alfalfa182" 251.948 195.933 -158.392 900 0 1.25 0 0.675 0 1200 600 0
149 7 7 "Alfalfa182" 251.948 195.933 -158.392 900 0 1.25 0 0.675 0 1200 600 0
150 7 7 "Alfalfa182" 251.948 195.933 -158.392 900 0 1.25 0 0.675 0 1200 600 0
151 7 7 "Alfalfa182" 251.948 195.933 -158.392 900 0 1.25 0 0.675 0 1200 600 0
152 7 7 "Alfalfa182" 251.948 195.933 -158.392 900 170.453 1.25 0.65 0.675 0 1200 600 0
153 7 7 "Alfalfa182" 251.948 195.933 -158.392 900 170.453 1.25 0.65 0.675 0 1200 600 0
154 7 7 "Alfalfa182" 251.948 195.933 -158.392 900 170.453 1.25 0.65 0.675 0 1200 600 0
155 7 7 "Alfalfa182" 251.948 195.933 -158.392 900 170.453 1.25 0.65 0.675 0 1200 600 0
156 7 7 "Alfalfa182" 251.948 195.933 -158.392 900 170.453 1.25 0.65 0.675 0 1200 600 0
157 7 7 "Alfalfa182" 251.948 195.933 -158.392 900 170.453 1.25 0.65 0.675 0 1200 600 0
158 7 7 "Alfalfa182" 251.948 195.933 -158.392 900 170.453 1.25 0.65 0.675 0 1200 600 0
159 7 7 "Alfalfa182" 251.948 195.933 -158.392 900 170.453 1.25 0.65 0.675 0 1200 600 0
160 7 7 "Alfalfa182" 251.948 195.933 -158.392 900 170.453 1.25 0.65 0.675 0 1200 600 0
161 7 7 "Alfalfa182" 251.948 195.933 -158.392 900 170.453 1.25 0.65 0.675 0 1200 600 0
162 7 7 "Alfalfa182" 251.948 195.933 -158.392 900 170.453 1.25 0.65 0.675 0 1200 600 0
163 7 7 "Alfalfa182" 251.948 195.933 -158.392 900 170.453 1.25 0.65 0.675 0 1200 600 0
164 7 7 "Alfalfa182" 251.948 195.933 -158.392 900 170.453 1.25 0.65 0.675 0 1200 600 0
165 7 7 "Alfalfa182" 251.948 195.933 -158.392 900 170.453 1.25 0.65 0.675 0 1200 600 0
166 7 7 "Alfalfa182" 251.948 195.933 -158.392 900 170.453 1.25 0.65 0.675 0 1200 600 0
167 7 7 "Alfalfa182" 251.948 195.933 -158.392 900 170.453 1.25 0.65 0.675 0 1200 600 0
168 7 7 "Alfalfa182" 251.948 195.933 -158.392 900 170.453 1.25 0.65 0.675 0 1200 600 0
169 7 7 "Alfalfa182" 251.948 195.933 -158.392 900 170.453 1.25 0.65 0.675 0 1200 600 0
170 7 7 "Alfalfa182" 251.948 195.933 -158.392 900 170.453 1.25 0.65 0.675 0 1200 600 0
171 7 7 "Alfalfa182" 251.948 195.933 -158.392 900 170.453 1.25 0.65 0.675 0 1200 600 0
172 7 7 "Alfalfa182" 251.948 195.933 -158.392 900 170.453 1.25 0.65 0.675 0 1200 600 0
173 7 7 "Alfalfa182" 251.948 195.933 -158.392 900 170.453 1.25 0.65 0.675 0 1200 600 0
174 7 7 "Alfalfa182" 251.948 195.933 -158.392 900 170.453 1.25 0.65 0.675 0 1200 600 0
175 7 7 "Alfalfa182" 251.948 195.933 -158.392 900 170.453 1.25 0.65 0.675 0 1200 600 0
176 7 7 "Alfalfa182" 251.948 195.933 -158.392 900 170.453 1.25 0.65 0.675 0 1200 600 0
177 7 7 "Alfalfa182" 251.948 195.933 -158.392 900 170.453 1.25 0.65 0.675 0 1200 600 0
178 7 7 "Alfalfa182" 251.948 195.933 -158.392 900 170.453 1.25 0.65 0.675 0 1200 600 0
179 7 7 "Alfalfa182" 251.948 195.933 -158.392 900 170.453 1.25 0.65 0.675 0 1200 600 0
180 7 7 "Alfalfa182" 251.948 195.933 -158.392 900 170.453 1.25 0.65 0.675 0 1200 600 0
181 7 7 "Alfalfa182" 251.948 195.933 -158.392 900 170.453 1.25 0.65 0.675 0 1200 600 0
182 7 7 "Alfalfa182" 251.948 195.933 -158.392 900 170.453 1.25 0.65 0.675 0 1200 600 0
183 7 7 "Alfalfa182" 251.948 195.933 -158.392 900 170.453 1.25 0.65 0.675 0 1200 600 0
184 7 7 "Alfalfa182" 251.948 195.933 -158.392 900 170.453 1.25 0.65 0.675 0 1200 600 0
185 7 7 "Alfalfa182" 251.948 195.933 -158.392 900 170.453 1.25 0.65 0.675 0 1200 600 0
186 7 7 "Alfalfa182" 251.948 195.933 -158.392 900 170.453 1.25 0.65 0.675 0 1200 600 0
187 7 7 "Alfalfa182" 251.948 195.933 -158.392 900 170.453 1.25 0.65 0.675 0 1200 600 0
188 7 7 "Alfalfa182" 251.948 195.933 -158.392 900 170.453 1.25 0.65 0.675 0 1200 600 0
189 7 7 "Alfalfa182" 251.948 195.933 -158.392 900 170.453 1.25 0.65 0.675 0 1200 600 0
190 7 7 "Alfalfa182" 251.948 195.933 -158.392 900 170.453 1.25 0.65 0.675 0 1200 600 0
191 7 7 "Alfalfa182" 251.948 195.933 -158.392 900 170.453 1.25 0.65 0.675 0 1200 600 0
192 7 7 "Alfalfa182" 251.948 195.933 -158.392 900 170.453 1.25 0.65 0.675 0 1200 600 0
193 7 7 "Alfalfa182" 251.948 195.933 -158.392 900 170.453 1.25 0.65 0.675 0 1200 600 0
194 7 7 "Alfalfa182" 251.948 195.933 -158.392 900 170.453 1.25 0.65 0.675 0 1200 600 0
195 7 7 "Alfalfa182" 251.948 195.933 -158.392 900 170.453 1.25 0.65 0.675 0 1200 600 0
196 7 7 "Alfalfa182" 251.948 195.933 -158.392 900 170.453 1.25 0.65 0.675 0 1200 600 0
197 7 7 "Alfalfa182" 251.948 195.933 -158.392 900 170.453 1.25 0.65 0.675 0 1200 600 0
198 7 7 "Alfalfa182" 251.948 195.933 -158.392 900 170.453 1.25 0.65 0.675 0 1200 600 0
199 7 7 "Alfalfa182" 251.948 195.933 -158.392 900 170.453 1.25 0.65 0.675 0 1200 600 0
200 7 7 "Alfalfa182" 251.948 195.933 -158.392 900 170.453 1.25 0.65 0.675 0 1200 600 0
201 7 7 "Alfalfa182" 251.948 195.933 -158.392 900 170.453 1.25 0.65 0.675 0 1200 600 0
202 7 7 "Alfalfa182" 251.948 195.933 -158.392 900 170.453 1.25 0.65 0.675 0 1200 600 0
203 7 7 "Alfalfa182" 251.948 195.933 -158.392 900 170.453 1.25 0.65 0.675 0 1200 600 0
204 7 7 "Alfalfa182" 251.948 195.933 -158.392 900 170.453 1.25 0.65 0.675 0 1200 600 0
205 7 7 "Alfalfa182" 251.948 195.933 -158.392 900 170.453 1.25 0.65 0.675 0 1200 600 0
206 7 7 "Alfalfa182" 251.948 195.933 -158.392 900 170.453 1.25 0.65 0.675 0 1200 600 0
207 7 7 "Alfalfa182" 251.948 195.933 -158.392 900 170.453 1.25 0.65 0.675 0 1200 600 0
208 7 7 "Alfalfa182" 251.948 195.933 -158.392 900 170.453 1.25 0.65 0.675 0 1200 600 0
209 7 7 "Alfalfa182" 251.948 195.933 -158.392 900 170.453 1.25 0.65 0.675 0 1200 600 0
210 7 7 "Alfalfa182" 251.948 195.933 -158.392 900 170.453 1.25 0.65 0.675 0 1200 600 0
211 7 7 "Alfalfa182" 251.948 195.933 -158.392 900 170.453 1.25 0.65 0.675 0 1200 600 0
212 7 7 "Alfalfa182" 251.948 195.933 -158.392 900 170.453 1.25 0.65 0.675 0 1200 600 0
213 7 7 "Alfalfa182" 251.948 195.933 -158.392 900 170.453 1.25 0.65 0.675 0 1200 600 0
214 7 7 "Alfalfa182" 251.948 195.933 -158.392 900 170.453 1.25 0.65 0.675 0 1200 600 0
215 7 7 "Alfalfa182" 251.948 195.933 -158.392 900 170.453 1.25 0.65 0.675 0 1200 600 0
216 7 7 "Alfalfa182" 251.948 195.933 -158.392 900 170.453 1.25 0.65 0.675 0 1200 600 0
217 7 7 "Alfalfa182" 251.948 195.933 -158.392 900 170.453 1.25 0.65 0.675 0 1200 600 0
218 7 7 "Alfalfa182" 251.948 195.933 -158.392 900 170.453 1.25 0.65 0.675 0 1200 600 0
219 7 7 "Alfalfa182" 251.948 195.933 -158.392 900 170.453 1.25 0.65 0.675 0 1200 600 0
220 7 7 "Alfalfa182" 251.948 195.933 -158.392 900 170.453 1.25 0.65 0.675 0 1200 600 0
221 7 7 "Alfalfa182" 251.948 195.933 -158.392 900 170.453 1.25 0.65 0.675 0 1200 600 0
222 7 7 "Alfalfa182" 251.948 195.933 -158.392 900 170.453 1.25 0.65 0.675 0 1200 600 0
223 7 7 "Alfalfa182" 251.948 195.933 -158.392 900 170.453 1.25 0.65 0.675 0 1200 600 0
224 7 7 "Alfalfa182" 251.948 195.933 -158.392 900 170.453 1.25 0.65 0.675 0 1200 600 0
225 7 7 "Alfalfa182" 251.948 195.933 -158.392 900 170.453 1.25 0.65 0.675 0 1200 600 0
226 7 7 "Alfalfa182" 251.948 195.933 -158.392 900 170.453 1.25 0.65 0.675 0 1200 600 0
227 7 7 "Alfalfa182" 251.948 195.933 -158.392 900 170.453 1.25 0.65 0.675 0 1200 600 0
228 7 7 "Alfalfa182" 251.948 195.933 -158.392 900 170.453 1.25 0.65 0.675 0 1200 600 0
229 7 7 "Alfalfa182" 251.948 195.933 -158.392 900 170.453 1.25 0.65 0.675 0 1200 600 0
230 7 7 "Alfalfa182" 251.948 195.933 -158.392 900 170.453 1.25 0.65 0.675 0 1200 600 0
231 7 7 "Alfalfa182" 251.948 195.933 -158.392 900 170.453 1.25 0.65 0.675 0 1200 600 0
232 7 7 "Alfalfa182" 251.948 195.933 -158.392 900 170.453 1.25 0.65 0.675 0 1200 600 0
233 7 7 "Alfalfa182" 251.948 195.933 -158.392 900 170.453 1.25 0.65 0.675 0 1200 600 0
234 7 7 "Alfalfa182" 251.948 195.933 -158.392 900 170.453 1.25 0.65 0.675 0 1200 600 0
235 7 7 "Alfalfa182" 251.948 195.933 -158.392 900 170.453 1.25 0.65 0.675 0 1200 600 0
236 7 7 "Alfalfa182" 251.948 195.933 -158.392 900 170.453 1.25 0.65 0.675 0 1200 600 0
237 7 7 "Alfalfa182" 251.948 195.933 -158.392 900 170.453 1.25 0.65 0.675 0 1200 600 0
238 7 7 "Alfalfa182" 251.948 195.933 -158.392 900 170.453 1.25 0.65 0.675 0 1200 600 0
239 7 7 "Alfalfa182" 251.948 195.933 -158.392 900 170.453 1.25 0.65 0.675 0 1200 600 0
240 7 7 "Alfalfa182" 251.948 195.933 -158.392 900 170.453 1.25 0.65 0.675 0 1200 600 0
241 7 7 "Alfalfa182" 251.948 195.933 -158.392 900 170.453 1.25 0.65 0.675 0 1200 600 0
242 7 7 "Alfalfa182" 251.948 195.933 -158.392 900 170.453 1.25 0.65 0.675 0 1200 600 0
243 7 7 "Alfalfa182" 251.948 195.933 -158.392 900 170.453 1.25 0.65 0.675 0 1200 600 0
244 7 7 "Alfalfa182" 251.948 195.933 -158.392 900 170.453 1.25 0.65 0.675 0 1200 600 0
245 7 7 "Alfalfa182" 251.948 195.933 -158.392 900 170.453 1.25 0.65 0.675 0 1200 600 0
246 7 7 "Alfalfa182" 251.948 195.933 -158.392 900 170.453 1.25 0.65 0.675 0 1200 600 0
247 7 7 "Alfalfa182" 251.948 195.933 -158.392 900 170.453 1.25 0.65 0.675 0 1200 600 0
248 7 7 "Alfalfa182" 251.948 195.933 -158.392 900 170.453 1.25 0.65 0.675 0 1200 600 0
249 7 7 "Alfalfa182" 251.948 195.933 -158.392 900 170.453 1.25 0.65 0.675 0 1200 600 0
250 7 7 "Alfalfa182" 251.948 195.933 -158.392 900 170.453 1.25 0.65 0.675 0 1200 600 0
251 7 7 "Alfalfa182" 251.948 195.933 -158.392 900 170.453 1.25 0.65 0.675 0 1200 600 0
252 7 7 "Alfalfa182" 251.948 195.933 -158.392 900 170.453 1.25 0.65 0.675 0 1200 600 0
253 7 7 "Alfalfa182" 251.948 195.933 -158.392 900 170.453 1.25 0.65 0.675 0 1200 600 0
254 7 7 "Alfalfa182" 251.948 195.933 -158.392 900 170.453 1.25 0.65 0.675 0 1200 600 0
255 7 7 "Alfalfa182" 251.948 195.933 -158.392 900 170.453 1.25 0.65 0.675 0 1200 600 0
256 7 7 "Alfalfa182" 251.948 195.933 -158.392 900 170.453 1.25 0.65 0.675 0 1200 600 0
257 7 7 "Alfalfa182" 251.948 195.933 -158.392 900 170.453 1.25 0.65 0.675 0 1200 600 0
258 7 7 "Alfalfa182" 251.948 195.933 -158.392 900 170.453 1.25 0.65 0.675 0 1200 600 0
259 7 7 "Alfalfa182" 251.948 195.933 -158.392 900 170.453 1.25 0.65 0.675 0 1200 600 0
260 7 7 "Alfalfa182" 251.948 195.933 -158.392 900 170.453 1.25 0.65 0.675 0 1200 600 0
261 7 7 "Alfalfa182" 251.948 195.933 -158.392 900 170.453 1.25 0.65 0.675 0 1200 600 0
262 7 7 "Alfalfa182" 251.948 195.933 -158.392 900 170.453 1.25 0.65 0.675 0 1200 600 0
263 7 7 "Alfalfa182" 251.948 195.933 -158.392 900 170.453 1.25 0.65 0.675 0 1200 600 0
264 7 7 "Alfalfa182" 251.948 195.933 -158.392 900 170.453 1.25 0.65 0.675 0 1200 600 0
265 7 7 "Alfalfa182" 251.948 195.933 -158.392 900 170.453 1.25 0.65 0.675 0 1200 600 0
266 7 7 "Alfalfa182" 251.948 195.933 -158.392 900 170.453 1.25 0.65 0.675 0 1200 600 0
267 7 7 "Alfalfa182" 251.948 195.933 -158.392 900 170.453 1.25 0.65 0.675 0 1200 600 0
268 7 7 "Alfalfa182" 251.948 195.933 -158.392 900 170.453 1.25 0.65 0.675 0 1200 600 0
269 7 7 "Alfalfa182" 251.948 195.933 -158.392 900 170.453 1.25 0.65 0.675 0 1200 600 0
270 7 7 "Alfalfa182" 251.948 195.933 -158.392 900 170.453 1.25 0.65 0.675 0 1200 600 0
271 7 7 "Alfalfa182" 251.948 195.933 -158.392 900 0 1.25 0 0.675 0 1200 600 0
272 7 7 "Alfalfa182" 251.948 195.933 -158.392 900 0 1.25 0 0.675 0 1200 600 0
273 7 7 "Alfalfa182" 251.948 195.933 -158.392 900 0 1.25 0 0.675 0 1200 600 0
274 7 7 "Alfalfa182" 251.948 195.933 -158.392 900 0 1.25 0 0.675 0 1200 600 0
275 7 7 "Alfalfa182" 251.948 195.933 -158.392 900 0 1.25 0 0.675 0 1200 600 0
276 7 7 "Alfalfa182" 251.948 195.933 -158.392 900 0 1.25 0 0.675 0 1200 600 0
277 7 7 "Alfalfa182" 251.948 195.933 -158.392 900 0 1.25 0 0.675 0 1200 600 0
278 7 7 "Alfalfa182" 251.948 195.933 -158.392 900 0 1.25 0 0.675 0 1200 600 0
279 7 7 "Alfalfa182" 251.948 195.933 -158.392 900 0 1.25 0 0.675 0 1200 600 0
280 7 7 "Alfalfa182" 251.948 195.933 -158.392 900 0 1.25 0 0.675 0 1200 600 0
281 7 7 "Alfalfa182" 251.948 195.933 -158.392 900 0 1.25 0 0.675 0 1200 600 0
282 7 7 "Alfalfa182" 251.948 195.933 -158.392 900 0 1.25 0 0.675 0 1200 600 0
283 7 7 "Alfalfa182" 251.948 195.933 -158.392 900 0 1.25 0 0.675 0 1200 600 0
284 7 7 "Alfalfa182" 251.948 195.933 -158.392 900 0 1.25 0 0.675 0 1200 600 0
285 7 7 "Alfalfa182" 251.948 195.933 -158.392 900 0 1.25 0 0.675 0 1200 600 0
286 7 7 "Alfalfa182" 251.948 195.933 -158.392 900 0 1.25 0 0.675 0 1200 600 0
287 7 7 "Alfalfa182" 251.948 195.933 -158.392 900 0 1.25 0 0.675 0 1200 600 0
288 7 7 "Alfalfa182" 251.948 195.933 -158.392 900 0 1.25 0 0.675 0 1200 600 0
289 7 7 "Alfalfa182" 251.948 195.933 -158.392 900 0 1.25 0 0.675 0 1200 600 0
290 7 7 "Alfalfa182" 251.948 195.933 -158.392 900 0 1.25 0 0.675 0 1200 600 0
291 7 7 "Alfalfa182" 251.948 195.933 -158.392 900 0 1.25 0 0.675 0 1200 600 0
292 7 7 "Alfalfa182" 251.948 195.933 -158.392 900 0 1.25 0 0.675 0 1200 600 0
293 7 7 "Alfalfa182" 251.948 195.933 -158.392 900 0 1.25 0 0.675 0 1200 600 0
294 7 7 "Alfalfa182" 251.948 195.933 -158.392 900 0 1.25 0 0.675 0 1200 600 0
295 7 7 "Alfalfa182" 251.948 195.933 -158.392 900 0 1.25 0 0.675 0 1200 600 0
296 7 7 "Alfalfa182" 251.948 195.933 -158.392 900 0 1.25 0 0.675 0 1200 600 0
297 7 7 "Alfalfa182" 251.948 195.933 -158.392 900 0 1.25 0 0.675 0 1200 600 0
298 7 7 "Alfalfa182" 251.948 195.933 -158.392 900 0 1.25 0 0.675 0 1200 600 0
299 7 7 "Alfalfa182" 251.948 195.933 -158.392 900 0 1.25 0 0.675 0 1200 600 0
300 7 7 "Alfalfa182" 251.948 195.933 -158.392 900 0 1.25 0 0.675 0 1200 600 0
301 7 7 "Alfalfa182" 251.948 195.933 -158.392 900 0 1.25 0 0.675 0 1200 600 0
302 7 7 "Alfalfa182" 251.948 195.933 -158.392 900 0 1.25 0 0.675 0 1200 600 0
303 7 7 "Alfalfa182" 251.948 195.933 -158.392 900 0 1.25 0 0.675 0 1200 600 0
304 7 7 "Alfalfa182" 251.948 195.933 -158.392 900 0 1.25 0 0.675 0 1200 600 0
305 7 7 "Alfalfa182" 251.948 195.933 -158.392 900 0 1.25 0 0.675 0 1200 600 0
306 7 7 "Alfalfa182" 251.948 195.933 -158.392 900 0 1.25 0 0.675 0 1200 600 0
307 7 7 "Alfalfa182" 251.948 195.933 -158.392 900 0 1.25 0 0.675 0 1200 600 0
308 7 7 "Alfalfa182" 251.948 195.933 -158.392 900 0 1.25 0 0.675 0 1200 600 0
309 7 7 "Alfalfa182" 251.948 195.933 -158.392 900 0 1.25 0 0.675 0 1200 600 0
310 7 7 "Alfalfa182" 251.948 195.933 -158.392 900 0 1.25 0 0.675 0 1200 600 0
311 7 7 "Alfalfa182" 251.948 195.933 -158.392 900 0 1.25 0 0.675 0 1200 600 0
312 7 7 "Alfalfa182" 251.948 195.933 -158.392 900 0 1.25 0 0.675 0 1200 600 0
313 7 7 "Alfalfa182" 251.948 195.933 -158.392 900 0 1.25 0 0.675 0 1200 600 0
314 7 7 "Alfalfa182" 251.948 195.933 -158.392 900 0 1.25 0 0.675 0 1200 600 0
315 7 7 "Alfalfa182" 251.948 195.933 -158.392 900 0 1.25 0 0.675 0 1200 600 0
316 7 7 "Alfalfa182" 251.948 195.933 -158.392 900 0 1.25 0 0.675 0 1200 600 0
317 7 7 "Alfalfa182" 251.948 195.933 -158.392 900 0 1.25 0 0.675 0 1200 600 0
318 7 7 "Alfalfa182" 251.948 195.933 -158.392 900 0 1.25 0 0.675 0 1200 600 0
319 7 7 "Alfalfa182" 251.948 195.933 -158.392 900 0 1.25 0 0.675 0 1200 600 0
320 7 7 "Alfalfa182" 251.948 195.933 -158.392 900 0 1.25 0 0.675 0 1200 600 0
321 7 7 "Alfalfa182" 251.948 195.933 -158.392 900 0 1.25 0 0.675 0 1200 600 0
322 7 7 "Alfalfa182" 251.948 195.933 -158.392 900 0 1.25 0 0.675 0 1200 600 0
323 7 7 "Alfalfa182" 251.948 195.933 -158.392 900 0 1.25 0 0.675 0 1200 600 0
324 7 7 "Alfalfa182" 251.948 195.933 -158.392 900 0 1.25 0 0.675 0 1200 600 0
325 7 7 "Alfalfa182" 251.948 195.933 -158.392 900 0 1.25 0 0.675 0 1200 600 0
326 7 7 "Alfalfa182" 251.948 195.933 -158.392 900 0 1.25 0 0.675 0 1200 600 0
327 7 7 "Alfalfa182" 251.948 195.933 -158.392 900 0 1.25 0 0.675 0 1200 600 0
328 7 7 "Alfalfa182" 251.948 195.933 -158.392 900 0 1.25 0 0.675 0 1200 600 0
329 7 7 "Alfalfa182" 251.948 195.933 -158.392 900 0 1.25 0 0.675 0 1200 600 0
330 7 7 "Alfalfa182" 251.948 195.933 -158.392 900 0 1.25 0 0.675 0 1200 600 0
331 7 7 "Alfalfa182" 251.948 195.933 -158.392 900 0 1.25 0 0.675 0 1200 600 0
332 7 7 "Alfalfa182" 251.948 195.933 -158.392 900 0 1.25 0 0.675 0 1200 600 0
333 7 7 "Alfalfa182" 251.948 195.933 -158.392 900 0 1.25 0 0.675 0 1200 600 0
334 7 7 "Alfalfa182" 251.948 195.933 -158.392 900 0 1.25 0 0.675 0 1200 600 0
335 7 7 "Alfalfa182" 251.948 195.933 -158.392 900 0 1.25 0 0.675 0 1200 600 0
336 7 7 "Alfalfa182" 251.948 195.933 -158.392 900 0 1.25 0 0.675 0 1200 600 0
337 7 7 "Alfalfa182" 251.948 195.933 -158.392 900 0 1.25 0 0.675 0 1200 600 0
338 7 7 "Alfalfa182" 251.948 195.933 -158.392 900 0 1.25 0 0.675 0 1200 600 0
339 7 7 "Alfalfa182" 251.948 195.933 -158.392 900 0 1.25 0 0.675 0 1200 600 0
340 7 7 "Alfalfa182" 251.948 195.933 -158.392 900 0 1.25 0 0.675 0 1200 600 0
341 7 7 "Alfalfa182" 251.948 195.933 -158.392 900 0 1.25 0 0.675 0 1200 600 0
342 7 7 "Alfalfa182" 251.948 195.933 -158.392 900 0 1.25 0 0.675 0 1200 600 0
343 7 7 "Alfalfa182" 251.948 195.933 -158.392 900 0 1.25 0 0.675 0 1200 600 0
344 7 7 "Alfalfa182" 251.948 195.933 -158.392 900 0 1.25 0 0.675 0 1200 600 0
345 7 7 "Alfalfa182" 251.948 195.933 -158.392 900 0 1.25 0 0.675 0 1200 600 0
346 7 7 "Alfalfa182" 251.948 195.933 -158.392 900 0 1.25 0 0.675 0 1200 600 0
347 7 7 "Alfalfa182" 251.948 195.933 -158.392 900 0 1.25 0 0.675 0 1200 600 0
348 7 7 "Alfalfa182" 251.948 195.933 -158.392 900 0 1.25 0 0.675 0 1200 600 0
349 7 7 "Alfalfa182" 251.948 195.933 -158.392 900 0 1.25 0 0.675 0 1200 600 0
350 7 7 "Alfalfa182" 251.948 195.933 -158.392 900 0 1.25 0 0.675 0 1200 600 0
351 7 7 "Alfalfa182" 251.948 195.933 -158.392 900 0 1.25 0 0.675 0 1200 600 0
352 7 7 "Alfalfa182" 251.948 195.933 -158.392 900 0 1.25 0 0.675 0 1200 600 0
353 7 7 "Alfalfa182" 251.948 195.933 -158.392 900 0 1.25 0 0.675 0 1200 600 0
354 7 7 "Alfalfa182" 251.948 195.933 -158.392 900 0 1.25 0 0.675 0 1200 600 0
355 7 7 "Alfalfa182" 251.948 195.933 -158.392 900 0 1.25 0 0.675 0 1200 600 0
356 7 7 "Alfalfa182" 251.948 195.933 -158.392 900 0 1.25 0 0.675 0 1200 600 0
357 7 7 "Alfalfa182" 251.948 195.933 -158.392 900 0 1.25 0 0.675 0 1200 600 0
358 7 7 "Alfalfa182" 251.948 195.933 -158.392 900 0 1.25 0 0.675 0 1200 600 0
359 7 7 "Alfalfa182" 251.948 195.933 -158.392 900 0 1.25 0 0.675 0 1200 600 0
360 7 7 "Alfalfa182" 251.948 195.933 -158.392 900 0 1.25 0 0.675 0 1200 600 0
361 7 7 "Alfalfa182" 251.948 195.933 -158.392 900 0 1.25 0 0.675 0 1200 600 0
362 7 7 "Alfalfa182" 251.948 195.933 -158.392 900 0 1.25 0 0.675 0 1200 600 0
363 7 7 "Alfalfa182" 251.948 195.933 -158.392 900 0 1.25 0 0.675 0 1200 600 0
364 7 7 "Alfalfa182" 251.948 195.933 -158.392 900 0 1.25 0 0.675 0 1200 600 0
365 7 7 "Alfalfa182" 251.948 195.933 -158.392 900 0 1.25 0 0.675 0 1200 600 0
1 8 8 "Corn173" 254.071 -111.06 228.512 16120.3 0 0 0 0.673 0 1200 600 0
2 8 8 "Corn173" 254.071 -111.06 228.512 16120.3 0 0 0 0.673 0 1200 600 0
3 8 8 "Corn173" 254.071 -111.06 228.512 16120.3 0 0 0 0.673 0 1200 600 0
4 8 8 "Corn173" 254.071 -111.06 228.512 16120.3 0 0 0 0.673 0 1200 600 0
5 8 8 "Corn173" 254.071 -111.06 228.512 16120.3 0 0 0 0.673 0 1200 600 0
6 8 8 "Corn173" 254.071 -111.06 228.512 16120.3 0 0 0 0.673 0 1200 600 0
7 8 8 "Corn173" 254.071 -111.06 228.512 16120.3 0 0 0 0.673 0 1200 600 0
8 8 8 "Corn173" 254.071 -111.06 228.512 16120.3 0 0 0 0.673 0 1200 600 0
9 8 8 "Corn173" 254.071 -111.06 228.512 16120.3 0 0 0 0.673 0 1200 600 0
10 8 8 "Corn173" 254.071 -111.06 228.512 16120.3 0 0 0 0.673 0 1200 600 0
11 8 8 "Corn173" 254.071 -111.06 228.512 16120.3 0 0 0 0.673 0 1200 600 0
12 8 8 "Corn173" 254.071 -111.06 228.512 16120.3 0 0 0 0.673 0 1200 600 0
13 8 8 "Corn173" 254.071 -111.06 228.512 16120.3 0 0 0 0.673 0 1200 600 0
14 8 8 "Corn173" 254.071 -111.06 228.512 16120.3 0 0 0 0.673 0 1200 600 0
15 8 8 "Corn173" 254.071 -111.06 228.512 16120.3 0 0 0 0.673 0 1200 600 0
16 8 8 "Corn173" 254.071 -111.06 228.512 16120.3 0 0 0 0.673 0 1200 600 0
17 8 8 "Corn173" 254.071 -111.06 228.512 16120.3 0 0 0 0.673 0 1200 600 0
18 8 8 "Corn173" 254.071 -111.06 228.512 16120.3 0 0 0 0.673 0 1200 600 0
19 8 8 "Corn173" 254.071 -111.06 228.512 16120.3 0 0 0 0.673 0 1200 600 0
20 8 8 "Corn173" 254.071 -111.06 228.512 16120.3 0 0 0 0.673 0 1200 600 0
21 8 8 "Corn173" 254.071 -111.06 228.512 16120.3 0 0 0 0.673 0 1200 600 0
22 8 8 "Corn173" 254.071 -111.06 228.512 16120.3 0 0 0 0.673 0 1200 600 0
23 8 8 "Corn173" 254.071 -111.06 228.512 16120.3 0 0 0 0.673 0 1200 600 0
24 8 8 "Corn173" 254.071 -111.06 228.512 16120.3 0 0 0 0.673 0 1200 600 0
25 8 8 "Corn173" 254.071 -111.06 228.512 16120.3 0 0 0 0.673 0 1200 600 0
26 8 8 "Corn173" 254.071 -111.06 228.512 16120.3 0 0 0 0.673 0 1200 600 0
27 8 8 "Corn173" 254.071 -111.06 228.512 16120.3 0 0 0 0.673 0 1200 600 0
28 8 8 "Corn173" 254.071 -111.06 228.512 16120.3 0 0 0 0.673 0 1200 600 0
29 8 8 "Corn173" 254.071 -111.06 228.512 16120.3 0 0 0 0.673 0 1200 600 0
30 8 8 "Corn173" 254.071 -111.06 228.512 16120.3 0 0 0 0.673 0 1200 600 0
31 8 8 "Corn173" 254.071 -111.06 228.512 16120.3 0 0 0 0.673 0 1200 600 0
32 8 8 "Corn173" 254.071 -111.06 228.512 16120.3 0 0 0 0.673 0 1200 600 0
33 8 8 "Corn173" 254.071 -111.06 228.512 16120.3 0 0 0 0.673 0 1200 600 0
34 8 8 "Corn173" 254.071 -111.06 228.512 16120.3 0 0 0 0.673 0 1200 600 0
35 8 8 "Corn173" 254.071 -111.06 228.512 16120.3 0 0 0 0.673 0 1200 600 0
36 8 8 "Corn173" 254.071 -111.06 228.512 16120.3 0 0 0 0.673 0 1200 600 0
37 8 8 "Corn173" 254.071 -111.06 228.512 16120.3 0 0 0 0.673 0 1200 600 0
38 8 8 "Corn173" 254.071 -111.06 228.512 16120.3 0 0 0 0.673 0 1200 600 0
39 8 8 "Corn173" 254.071 -111.06 228.512 16120.3 0 0 0 0.673 0 1200 600 0
40 8 8 "Corn173" 254.071 -111.06 228.512 16120.3 0 0 0 0.673 0 1200 600 0
41 8 8 "Corn173" 254.071 -111.06 228.512 16120.3 0 0 0 0.673 0 1200 600 0
42 8 8 "Corn173" 254.071 -111.06 228.512 16120.3 0 0 0 0.673 0 1200 600 0
43 8 8 "Corn173" 254.071 -111.06 228.512 16120.3 0 0 0 0.673 0 1200 600 0
44 8 8 "Corn173" 254.071 -111.06 228.512 16120.3 0 0 0 0.673 0 1200 600 0
45 8 8 "Corn173" 254.071 -111.06 228.512 16120.3 0 0 0 0.673 0 1200 600 0
46 8 8 "Corn173" 254.071 -111.06 228.512 16120.3 0 0 0 0.673 0 1200 600 0
47 8 8 "Corn173" 254.071 -111.06 228.512 16120.3 0 0 0 0.673 0 1200 600 0
48 8 8 "Corn173" 254.071 -111.06 228.512 16120.3 0 0 0 0.673 0 1200 600 0
49 8 8 "Corn173" 254.071 -111.06 228.512 16120.3 0 0 0 0.673 0 1200 600 0
50 8 8 "Corn173" 254.071 -111.06 228.512 16120.3 0 0 0 0.673 0 1200 600 0
51 8 8 "Corn173" 254.071 -111.06 228.512 16120.3 0 0 0 0.673 0 1200 600 0
52 8 8 "Corn173" 254.071 -111.06 228.512 16120.3 0 0 0 0.673 0 1200 600 0
53 8 8 "Corn173" 254.071 -111.06 228.512 16120.3 0 0 0 0.673 0 1200 600 0
54 8 8 "Corn173" 254.071 -111.06 228.512 16120.3 0 0 0 0.673 0 1200 600 0
55 8 8 "Corn173" 254.071 -111.06 228.512 16120.3 0 0 0 0.673 0 1200 600 0
56 8 8 "Corn173" 254.071 -111.06 228.512 16120.3 0 0 0 0.673 0 1200 600 0
57 8 8 "Corn173" 254.071 -111.06 228.512 16120.3 0 0 0 0.673 0 1200 600 0
58 8 8 "Corn173" 254.071 -111.06 228.512 16120.3 0 0 0 0.673 0 1200 600 0
59 8 8 "Corn173" 254.071 -111.06 228.512 16120.3 0 0 0 0.673 0 1200 600 0
60 8 8 "Corn173" 254.071 -111.06 228.512 16120.3 0 0 0 0.673 0 1200 600 0
61 8 8 "Corn173" 254.071 -111.06 228.512 16120.3 0 0 0 0.673 0 1200 600 0
62 8 8 "Corn173" 254.071 -111.06 228.512 16120.3 0 0 0 0.673 0 1200 600 0
63 8 8 "Corn173" 254.071 -111.06 228.512 16120.3 0 0 0 0.673 0 1200 600 0
64 8 8 "Corn173" 254.071 -111.06 228.512 16120.3 0 0 0 0.673 0 1200 600 0
65 8 8 "Corn173" 254.071 -111.06 228.512 16120.3 0 0 0 0.673 0 1200 600 0
66 8 8 "Corn173" 254.071 -111.06 228.512 16120.3 0 0 0 0.673 0 1200 600 0
67 8 8 "Corn173" 254.071 -111.06 228.512 16120.3 0 0 0 0.673 0 1200 600 0
68 8 8 "Corn173" 254.071 -111.06 228.512 16120.3 0 0 0 0.673 0 1200 600 0
69 8 8 "Corn173" 254.071 -111.06 228.512 16120.3 0 0 0 0.673 0 1200 600 0
70 8 8 "Corn173" 254.071 -111.06 228.512 16120.3 0 0 0 0.673 0 1200 600 0
71 8 8 "Corn173" 254.071 -111.06 228.512 16120.3 0 0 0 0.673 0 1200 600 0
72 8 8 "Corn173" 254.071 -111.06 228.512 16120.3 0 0 0 0.673 0 1200 600 0
73 8 8 "Corn173" 254.071 -111.06 228.512 16120.3 0 0 0 0.673 0 1200 600 0
74 8 8 "Corn173" 254.071 -111.06 228.512 16120.3 0 0 0 0.673 0 1200 600 0
75 8 8 "Corn173" 254.071 -111.06 228.512 16120.3 0 0 0 0.673 0 1200 600 0
76 8 8 "Corn173" 254.071 -111.06 228.512 16120.3 0 0 0 0.673 0 1200 600 0
77 8 8 "Corn173" 254.071 -111.06 228.512 16120.3 0 0 0 0.673 0 1200 600 0
78 8 8 "Corn173" 254.071 -111.06 228.512 16120.3 0 0 0 0.673 0 1200 600 0
79 8 8 "Corn173" 254.071 -111.06 228.512 16120.3 0 0 0 0.673 0 1200 600 0
80 8 8 "Corn173" 254.071 -111.06 228.512 16120.3 0 0 0 0.673 0 1200 600 0
81 8 8 "Corn173" 254.071 -111.06 228.512 16120.3 0 0 0 0.673 0 1200 600 0
82 8 8 "Corn173" 254.071 -111.06 228.512 16120.3 0 0 0 0.673 0 1200 600 0
83 8 8 "Corn173" 254.071 -111.06 228.512 16120.3 0 0 0 0.673 0 1200 600 0
84 8 8 "Corn173" 254.071 -111.06 228.512 16120.3 0 0 0 0.673 0 1200 600 0
85 8 8 "Corn173" 254.071 -111.06 228.512 16120.3 0 0 0 0.673 0 1200 600 0
86 8 8 "Corn173" 254.071 -111.06 228.512 16120.3 0 0 0 0.673 0 1200 600 0
87 8 8 "Corn173" 254.071 -111.06 228.512 16120.3 0 0 0 0.673 0 1200 600 0
88 8 8 "Corn173" 254.071 -111.06 228.512 16120.3 0 0 0 0.673 0 1200 600 0
89 8 8 "Corn173" 254.071 -111.06 228.512 16120.3 0 0 0 0.673 0 1200 600 0
90 8 8 "Corn173" 254.071 -111.06 228.512 16120.3 0 0 0 0.673 0 1200 600 0
91 8 8 "Corn173" 254.071 -111.06 228.512 16120.3 0 0 0 0.673 0 1200 600 0
92 8 8 "Corn173" 254.071 -111.06 228.512 16120.3 0 0 0 0.673 0 1200 600 0
93 8 8 "Corn173" 254.071 -111.06 228.512 16120.3 0 0 0 0.673 0 1200 600 0
94 8 8 "Corn173" 254.071 -111.06 228.512 16120.3 0 0 0 0.673 0 1200 600 0
95 8 8 "Corn173" 254.071 -111.06 228.512 16120.3 0 0 0 0.673 0 1200 600 0
96 8 8 "Corn173" 254.071 -111.06 228.512 16120.3 0 0 0 0.673 0 1200 600 0
97 8 8 "Corn173" 254.071 -111.06 228.512 16120.3 0 0 0 0.673 0 1200 600 0
98 8 8 "Corn173" 254.071 -111.06 228.512 16120.3 0 0 0 0.673 0 1200 600 0
99 8 8 "Corn173" 254.071 -111.06 228.512 16120.3 0 0 0 0.673 0 1200 600 0
100 8 8 "Corn173" 254.071 -111.06 228.512 16120.3 0 0 0 0.673 0 1200 600 0
101 8 8 "Corn173" 254.071 -111.06 228.512 16120.3 0 0 0 0.673 0 1200 600 0
102 8 8 "Corn173" 254.071 -111.06 228.512 16120.3 0 0 0 0.673 0 1200 600 0
103 8 8 "Corn173" 254.071 -111.06 228.512 16120.3 0 0 0 0.673 0 1200 600 0
104 8 8 "Corn173" 254.071 -111.06 228.512 16120.3 0 0 0 0.673 0 1200 600 0
105 8 8 "Corn173" 254.071 -111.06 228.512 16120.3 0 0 0 0.673 0 1200 600 0
106 8 8 "Corn173" 254.071 -111.06 228.512 16120.3 0 0 0 0.673 0 1200 600 0
107 8 8 "Corn173" 254.071 -111.06 228.512 16120.3 0 0 0 0.673 0 1200 600 0
108 8 8 "Corn173" 254.071 -111.06 228.512 16120.3 0 0 0 0.673 0 1200 600 0
109 8 8 "Corn173" 254.071 -111.06 228.512 16120.3 0 0 0 0.673 0 1200 600 0
110 8 8 "Corn173" 254.071 -111.06 228.512 16120.3 0 0 0 0.673 0 1200 600 0
111 8 8 "Corn173" 254.071 -111.06 228.512 16120.3 0 0 0 0.673 0 1200 600 0
112 8 8 "Corn173" 254.071 -111.06 228.512 16120.3 0 0 0 0.673 0 1200 600 0
113 8 8 "Corn173" 254.071 -111.06 228.512 16120.3 0 0 0 0.673 0 1200 600 0
114 8 8 "Corn173" 254.071 -111.06 228.512 16120.3 0 0 0 0.673 0 1200 600 0
115 8 8 "Corn173" 254.071 -111.06 228.512 16120.3 0 0 0 0.673 0 1200 600 0
116 8 8 "Corn173" 254.071 -111.06 228.512 16120.3 0 0 0 0.673 0 1200 600 0
117 8 8 "Corn173" 254.071 -111.06 228.512 16120.3 0 0 0 0.673 0 1200 600 0
118 8 8 "Corn173" 254.071 -111.06 228.512 16120.3 0 0 0 0.673 0 1200 600 0
119 8 8 "Corn173" 254.071 -111.06 228.512 16120.3 0 0 0 0.673 0 1200 600 0
120 8 8 "Corn173" 254.071 -111.06 228.512 16120.3 0 0 0 0.673 0 1200 600 0
121 8 8 "Corn173" 254.071 -111.06 228.512 16120.3 0 0 0 0.673 0 1200 600 0
122 8 8 "Corn173" 254.071 -111.06 228.512 16120.3 0 0 0 0.673 0 1200 600 0
123 8 8 "Corn173" 254.071 -111.06 228.512 16120.3 0 0 0 0.673 0 1200 600 0
124 8 8 "Corn173" 254.071 -111.06 228.512 16120.3 0 0 0 0.673 0 1200 600 0
125 8 8 "Corn173" 254.071 -111.06 228.512 16120.3 0 0 0 0.673 0 1200 600 0
126 8 8 "Corn173" 254.071 -111.06 228.512 16120.3 0 0 0 0.673 0 1200 600 0
127 8 8 "Corn173" 254.071 -111.06 228.512 16120.3 0 0 0 0.673 0 1200 600 0
128 8 8 "Corn173" 254.071 -111.06 228.512 16120.3 0 0 0 0.673 0 1200 600 0
129 8 8 "Corn173" 254.071 -111.06 228.512 16120.3 0 0 0 0.673 0 1200 600 0
130 8 8 "Corn173" 254.071 -111.06 228.512 16120.3 0 0 0 0.673 0 1200 600 0
131 8 8 "Corn173" 254.071 -111.06 228.512 16120.3 0 0 0 0.673 0 1200 600 0
132 8 8 "Corn173" 254.071 -111.06 228.512 16120.3 0 0 0 0.673 0 1200 600 0
133 8 8 "Corn173" 254.071 -111.06 228.512 16120.3 0 0 0 0.673 0 1200 600 0
134 8 8 "Corn173" 254.071 -111.06 228.512 16120.3 0 0 0 0.673 0 1200 600 0
135 8 8 "Corn173" 254.071 -111.06 228.512 16120.3 0 0 0 0.673 0 1200 600 0
136 8 8 "Corn173" 254.071 -111.06 228.512 16120.3 0 0 0 0.673 0 1200 600 0
137 8 8 "Corn173" 254.071 -111.06 228.512 16120.3 0 0 0 0.673 0 1200 600 0
138 8 8 "Corn173" 254.071 -111.06 228.512 16120.3 0 0 0 0.673 0 1200 600 0
139 8 8 "Corn173" 254.071 -111.06 228.512 16120.3 0 0 0 0.673 0 1200 600 0
140 8 8 "Corn173" 254.071 -111.06 228.512 16120.3 0 0 0 0.673 0 1200 600 0
141 8 8 "Corn173" 254.071 -111.06 228.512 16120.3 0 0 0 0.673 0 1200 600 0
142 8 8 "Corn173" 254.071 -111.06 228.512 16120.3 0 0 0 0.673 0 1200 600 0
143 8 8 "Corn173" 254.071 -111.06 228.512 16120.3 0 0 0 0.673 0 1200 600 0
144 8 8 "Corn173" 254.071 -111.06 228.512 16120.3 0 0 0 0.673 0 1200 600 0
145 8 8 "Corn173" 254.071 -111.06 228.512 16120.3 0 0 0 0.673 0 1200 600 0
146 8 8 "Corn173" 254.071 -111.06 228.512 16120.3 0 0 0 0.673 0 1200 600 0
147 8 8 "Corn173" 254.071 -111.06 228.512 16120.3 0 0 0 0.673 0 1200 600 0
148 8 8 "Corn173" 254.071 -111.06 228.512 16120.3 0 0 0 0.673 0 1200 600 0
149 8 8 "Corn173" 254.071 -111.06 228.512 16120.3 0 0 0 0.673 0 1200 600 0
150 8 8 "Corn173" 254.071 -111.06 228.512 16120.3 0 0 0 0.673 0 1200 600 0
151 8 8 "Corn173" 254.071 -111.06 228.512 16120.3 0 0 0 0.673 0 1200 600 0
152 8 8 "Corn173" 254.071 -111.06 228.512 16120.3 0 0 0 0.673 0 1200 600 0
153 8 8 "Corn173" 254.071 -111.06 228.512 16120.3 0 0 0 0.673 0 1200 600 0
154 8 8 "Corn173" 254.071 -111.06 228.512 16120.3 0 0 0 0.673 0 1200 600 0
155 8 8 "Corn173" 254.071 -111.06 228.512 16120.3 0 0 0 0.673 0 1200 600 0
156 8 8 "Corn173" 254.071 -111.06 228.512 16120.3 0 0 0 0.673 0 1200 600 0
157 8 8 "Corn173" 254.071 -111.06 228.512 16120.3 0 0 0 0.673 0 1200 600 0
158 8 8 "Corn173" 254.071 -111.06 228.512 16120.3 0 0 0 0.673 0 1200 600 0
159 8 8 "Corn173" 254.071 -111.06 228.512 16120.3 0 0 0 0.673 0 1200 600 0
160 8 8 "Corn173" 254.071 -111.06 228.512 16120.3 0 0 0 0.673 0 1200 600 0
161 8 8 "Corn173" 254.071 -111.06 228.512 16120.3 0 0 0 0.673 0 1200 600 0
162 8 8 "Corn173" 254.071 -111.06 228.512 16120.3 0 0 0 0.673 0 1200 600 0
163 8 8 "Corn173" 254.071 -111.06 228.512 16120.3 0 0 0 0.673 0 1200 600 0
164 8 8 "Corn173" 254.071 -111.06 228.512 16120.3 0 0 0 0.673 0 1200 600 0
165 8 8 "Corn173" 254.071 -111.06 228.512 16120.3 0 0 0 0.673 0 1200 600 0
166 8 8 "Corn173" 254.071 -111.06 228.512 16120.3 0 0 0 0.673 0 1200 600 0
167 8 8 "Corn173" 254.071 -111.06 228.512 16120.3 0 0 0 0.673 0 1200 600 0
168 8 8 "Corn173" 254.071 -111.06 228.512 16120.3 0 0 0 0.673 0 1200 600 0
169 8 8 "Corn173" 254.071 -111.06 228.512 16120.3 0 0 0 0.673 0 1200 600 0
170 8 8 "Corn173" 254.071 -111.06 228.512 16120.3 0 0 0 0.673 0 1200 600 0
171 8 8 "Corn173" 254.071 -111.06 228.512 16120.3 0 0 0 0.673 0 1200 600 0
172 8 8 "Corn173" 254.071 -111.06 228.512 16120.3 0 0 0 0.673 0 1200 600 0
173 8 8 "Corn173" 254.071 -111.06 228.512 16120.3 0 0 0 0.673 0 1200 600 0
174 8 8 "Corn173" 254.071 -111.06 228.512 16120.3 0 0 0 0.673 0 1200 600 0
175 8 8 "Corn173" 254.071 -111.06 228.512 16120.3 0 0 0 0.673 0 1200 600 0
176 8 8 "Corn173" 254.071 -111.06 228.512 16120.3 0 0 0 0.673 0 1200 600 0
177 8 8 "Corn173" 254.071 -111.06 228.512 16120.3 0 0 0 0.673 0 1200 600 0
178 8 8 "Corn173" 254.071 -111.06 228.512 16120.3 0 0 0 0.673 0 1200 600 0
179 8 8 "Corn173" 254.071 -111.06 228.512 16120.3 0 0 0 0.673 0 1200 600 0
180 8 8 "Corn173" 254.071 -111.06 228.512 16120.3 0 0 0 0.673 0 1200 600 0
181 8 8 "Corn173" 254.071 -111.06 228.512 16120.3 0 0 0 0.673 0 1200 600 0
182 8 8 "Corn173" 254.071 -111.06 228.512 16120.3 0 0 0 0.673 0 1200 600 0
183 8 8 "Corn173" 254.071 -111.06 228.512 16120.3 0 0 0 0.673 0 1200 600 0
184 8 8 "Corn173" 254.071 -111.06 228.512 16120.3 0 0 0 0.673 0 1200 600 0
185 8 8 "Corn173" 254.071 -111.06 228.512 16120.3 0 0 0 0.673 0 1200 600 0
186 8 8 "Corn173" 254.071 -111.06 228.512 16120.3 0 0 0 0.673 0 1200 600 0
187 8 8 "Corn173" 254.071 -111.06 228.512 16120.3 0 0 0 0.673 0 1200 600 0
188 8 8 "Corn173" 254.071 -111.06 228.512 16120.3 0 0 0 0.673 0 1200 600 0
189 8 8 "Corn173" 254.071 -111.06 228.512 16120.3 0 0 0 0.673 0 1200 600 0
190 8 8 "Corn173" 254.071 -111.06 228.512 16120.3 0 0 0 0.673 0 1200 600 0
191 8 8 "Corn173" 254.071 -111.06 228.512 16120.3 0 0 0 0.673 0 1200 600 0
192 8 8 "Corn173" 254.071 -111.06 228.512 16120.3 0 0 0 0.673 0 1200 600 0
193 8 8 "Corn173" 254.071 -111.06 228.512 16120.3 0 0 0 0.673 0 1200 600 0
194 8 8 "Corn173" 254.071 -111.06 228.512 16120.3 0 0 0 0.673 0 1200 600 0
195 8 8 "Corn173" 254.071 -111.06 228.512 16120.3 0 0 0 0.673 0 1200 600 0
196 8 8 "Corn173" 254.071 -111.06 228.512 16120.3 0 0 0 0.673 0 1200 600 0
197 8 8 "Corn173" 254.071 -111.06 228.512 16120.3 0 0 0 0.673 0 1200 600 0
198 8 8 "Corn173" 254.071 -111.06 228.512 16120.3 0 0 0 0.673 0 1200 600 0
199 8 8 "Corn173" 254.071 -111.06 228.512 16120.3 0 0 0 0.673 0 1200 600 0
200 8 8 "Corn173" 254.071 -111.06 228.512 16120.3 0 0 0 0.673 0 1200 600 0
201 8 8 "Corn173" 254.071 -111.06 228.512 16120.3 0 0 0 0.673 0 1200 600 0
202 8 8 "Corn173" 254.071 -111.06 228.512 16120.3 0 0 0 0.673 0 1200 600 0
203 8 8 "Corn173" 254.071 -111.06 228.512 16120.3 0 0 0 0.673 0 1200 600 0
204 8 8 "Corn173" 254.071 -111.06 228.512 16120.3 55531.209 0 0 0.673 0 1200 600 0
205 8 8 "Corn173" 254.071 -111.06 228.512 16120.3 55531.209 0 0 0.673 0 1200 600 0
206 8 8 "Corn173" 254.071 -111.06 228.512 16120.3 55531.209 0 0 0.673 0 1200 600 0
207 8 8 "Corn173" 254.071 -111.06 228.512 16120.3 55531.209 0 0 0.673 0 1200 600 0
208 8 8 "Corn173" 254.071 -111.06 228.512 16120.3 55531.209 0 0 0.673 0 1200 600 0
209 8 8 "Corn173" 254.071 -111.06 228.512 16120.3 55531.209 0 0 0.673 0 1200 600 0
210 8 8 "Corn173" 254.071 -111.06 228.512 16120.3 55531.209 0 0 0.673 0 1200 600 0
211 8 8 "Corn173" 254.071 -111.06 228.512 16120.3 55531.209 0 0 0.673 0 1200 600 0
212 8 8 "Corn173" 254.071 -111.06 228.512 16120.3 55531.209 0 0 0.673 0 1200 600 0
213 8 8 "Corn173" 254.071 -111.06 228.512 16120.3 55531.209 0 0 0.673 0 1200 600 0
214 8 8 "Corn173" 254.071 -111.06 228.512 16120.3 55531.209 0 0 0.673 0 1200 600 0
215 8 8 "Corn173" 254.071 -111.06 228.512 16120.3 55531.209 0 0 0.673 0 1200 600 0
216 8 8 "Corn173" 254.071 -111.06 228.512 16120.3 55531.209 0 0 0.673 0 1200 600 0
217 8 8 "Corn173" 254.071 -111.06 228.512 16120.3 0 0 0 0.673 0 1200 600 0
218 8 8 "Corn173" 254.071 -111.06 228.512 16120.3 0 0 0 0.673 0 1200 600 0
219 8 8 "Corn173" 254.071 -111.06 228.512 16120.3 0 0 0 0.673 0 1200 600 0
220 8 8 "Corn173" 254.071 -111.06 228.512 16120.3 0 0 0 0.673 0 1200 600 0
221 8 8 "Corn173" 254.071 -111.06 228.512 16120.3 0 0 0 0.673 0 1200 600 0
222 8 8 "Corn173" 254.071 -111.06 228.512 16120.3 0 0 0 0.673 0 1200 600 0
223 8 8 "Corn173" 254.071 -111.06 228.512 16120.3 0 0 0 0.673 0 1200 600 0
224 8 8 "Corn173" 254.071 -111.06 228.512 16120.3 0 0 0 0.673 0 1200 600 0
225 8 8 "Corn173" 254.071 -111.06 228.512 16120.3 0 0 0 0.673 0 1200 600 0
226 8 8 "Corn173" 254.071 -111.06 228.512 16120.3 0 0 0 0.673 0 1200 600 0
227 8 8 "Corn173" 254.071 -111.06 228.512 16120.3 0 0 0 0.673 0 1200 600 0
228 8 8 "Corn173" 254.071 -111.06 228.512 16120.3 0 0 0 0.673 0 1200 600 0
229 8 8 "Corn173" 254.071 -111.06 228.512 16120.3 0 0 0 0.673 0 1200 600 0
230 8 8 "Corn173" 254.071 -111.06 228.512 16120.3 0 0 0 0.673 0 1200 600 0
231 8 8 "Corn173" 254.071 -111.06 228.512 16120.3 0 0 0 0.673 0 1200 600 0
232 8 8 "Corn173" 254.071 -111.06 228.512 16120.3 0 0 0 0.673 0 1200 600 0
233 8 8 "Corn173" 254.071 -111.06 228.512 16120.3 0 0 0 0.673 0 1200 600 0
234 8 8 "Corn173" 254.071 -111.06 228.512 16120.3 0 0 0 0.673 0 1200 600 0
235 8 8 "Corn173" 254.071 -111.06 228.512 16120.3 0 0 0 0.673 0 1200 600 0
236 8 8 "Corn173" 254.071 -111.06 228.512 16120.3 0 0 0 0.673 0 1200 600 0
237 8 8 "Corn173" 254.071 -111.06 228.512 16120.3 0 0 0 0.673 0 1200 600 0
238 8 8 "Corn173" 254.071 -111.06 228.512 16120.3 0 0 0 0.673 0 1200 600 0
239 8 8 "Corn173" 254.071 -111.06 228.512 16120.3 0 0 0 0.673 0 1200 600 0
240 8 8 "Corn173" 254.071 -111.06 228.512 16120.3 0 0 0 0.673 0 1200 600 0
241 8 8 "Corn173" 254.071 -111.06 228.512 16120.3 0 0 0 0.673 0 1200 600 0
242 8 8 "Corn173" 254.071 -111.06 228.512 16120.3 0 0 0 0.673 0 1200 600 0
243 8 8 "Corn173" 254.071 -111.06 228.512 16120.3 0 0 0 0.673 0 1200 600 0
244 8 8 "Corn173" 254.071 -111.06 228.512 16120.3 0 0 0 0.673 0 1200 600 0
245 8 8 "Corn173" 254.071 -111.06 228.512 16120.3 0 0 0 0.673 0 1200 600 0
246 8 8 "Corn173" 254.071 -111.06 228.512 16120.3 0 0 0 0.673 0 1200 600 0
247 8 8 "Corn173" 254.071 -111.06 228.512 16120.3 0 0 0 0.673 0 1200 600 0
248 8 8 "Corn173" 254.071 -111.06 228.512 16120.3 0 0 0 0.673 0 1200 600 0
249 8 8 "Corn173" 254.071 -111.06 228.512 16120.3 0 0 0 0.673 0 1200 600 0
250 8 8 "Corn173" 254.071 -111.06 228.512 16120.3 0 0 0 0.673 0 1200 600 0
251 8 8 "Corn173" 254.071 -111.06 228.512 16120.3 0 0 0 0.673 0 1200 600 0
252 8 8 "Corn173" 254.071 -111.06 228.512 16120.3 0 0 0 0.673 0 1200 600 0
253 8 8 "Corn173" 254.071 -111.06 228.512 16120.3 0 0 0 0.673 0 1200 600 0
254 8 8 "Corn173" 254.071 -111.06 228.512 16120.3 0 0 0 0.673 0 1200 600 0
255 8 8 "Corn173" 254.071 -111.06 228.512 16120.3 0 0 0 0.673 0 1200 600 0
256 8 8 "Corn173" 254.071 -111.06 228.512 16120.3 0 0 0 0.673 0 1200 600 0
257 8 8 "Corn173" 254.071 -111.06 228.512 16120.3 0 0 0 0.673 0 1200 600 0
258 8 8 "Corn173" 254.071 -111.06 228.512 16120.3 0 0 0 0.673 0 1200 600 0
259 8 8 "Corn173" 254.071 -111.06 228.512 16120.3 0 0 0 0.673 0 1200 600 0
260 8 8 "Corn173" 254.071 -111.06 228.512 16120.3 0 0 0 0.673 0 1200 600 0
261 8 8 "Corn173" 254.071 -111.06 228.512 16120.3 0 0 0 0.673 0 1200 600 0
262 8 8 "Corn173" 254.071 -111.06 228.512 16120.3 0 0 0 0.673 0 1200 600 0
263 8 8 "Corn173" 254.071 -111.06 228.512 16120.3 0 0 0 0.673 0 1200 600 0
264 8 8 "Corn173" 254.071 -111.06 228.512 16120.3 0 0 0 0.673 0 1200 600 0
265 8 8 "Corn173" 254.071 -111.06 228.512 16120.3 0 0 0 0.673 0 1200 600 0
266 8 8 "Corn173" 254.071 -111.06 228.512 16120.3 0 0 0 0.673 0 1200 600 0
267 8 8 "Corn173" 254.071 -111.06 228.512 16120.3 0 0 0 0.673 0 1200 600 0
268 8 8 "Corn173" 254.071 -111.06 228.512 16120.3 0 0 0 0.673 0 1200 600 0
269 8 8 "Corn173" 254.071 -111.06 228.512 16120.3 0 0 0 0.673 0 1200 600 0
270 8 8 "Corn173" 254.071 -111.06 228.512 16120.3 0 0 0 0.673 0 1200 600 0
271 8 8 "Corn173" 254.071 -111.06 228.512 16120.3 0 0 0 0.673 0 1200 600 0
272 8 8 "Corn173" 254.071 -111.06 228.512 16120.3 0 0 0 0.673 0 1200 600 0
273 8 8 "Corn173" 254.071 -111.06 228.512 16120.3 0 0 0 0.673 0 1200 600 0
274 8 8 "Corn173" 254.071 -111.06 228.512 16120.3 0 0 0 0.673 0 1200 600 0
275 8 8 "Corn173" 254.071 -111.06 228.512 16120.3 0 0 0 0.673 0 1200 600 0
276 8 8 "Corn173" 254.071 -111.06 228.512 16120.3 0 0 0 0.673 0 1200 600 0
277 8 8 "Corn173" 254.071 -111.06 228.512 16120.3 0 0 0 0.673 0 1200 600 0
278 8 8 "Corn173" 254.071 -111.06 228.512 16120.3 0 0 0 0.673 0 1200 600 0
279 8 8 "Corn173" 254.071 -111.06 228.512 16120.3 0 0 0 0.673 0 1200 600 0
280 8 8 "Corn173" 254.071 -111.06 228.512 16120.3 0 0 0 0.673 0 1200 600 0
281 8 8 "Corn173" 254.071 -111.06 228.512 16120.3 0 0 0 0.673 0 1200 600 0
282 8 8 "Corn173" 254.071 -111.06 228.512 16120.3 0 0 0 0.673 0 1200 600 0
283 8 8 "Corn173" 254.071 -111.06 228.512 16120.3 0 0 0 0.673 0 1200 600 0
284 8 8 "Corn173" 254.071 -111.06 228.512 16120.3 0 0 0 0.673 0 1200 600 0
285 8 8 "Corn173" 254.071 -111.06 228.512 16120.3 0 0 0 0.673 0 1200 600 0
286 8 8 "Corn173" 254.071 -111.06 228.512 16120.3 0 0 0 0.673 0 1200 600 0
287 8 8 "Corn173" 254.071 -111.06 228.512 16120.3 0 0 0 0.673 0 1200 600 0
288 8 8 "Corn173" 254.071 -111.06 228.512 16120.3 0 0 0 0.673 0 1200 600 0
289 8 8 "Corn173" 254.071 -111.06 228.512 16120.3 0 0 0 0.673 0 1200 600 0
290 8 8 "Corn173" 254.071 -111.06 228.512 16120.3 0 0 0 0.673 0 1200 600 0
291 8 8 "Corn173" 254.071 -111.06 228.512 16120.3 0 0 0 0.673 0 1200 600 0
292 8 8 "Corn173" 254.071 -111.06 228.512 16120.3 0 0 0 0.673 0 1200 600 0
293 8 8 "Corn173" 254.071 -111.06 228.512 16120.3 0 0 0 0.673 0 1200 600 0
294 8 8 "Corn173" 254.071 -111.06 228.512 16120.3 0 0 0 0.673 0 1200 600 0
295 8 8 "Corn173" 254.071 -111.06 228.512 16120.3 0 0 0 0.673 0 1200 600 0
296 8 8 "Corn173" 254.071 -111.06 228.512 16120.3 0 0 0 0.673 0 1200 600 0
297 8 8 "Corn173" 254.071 -111.06 228.512 16120.3 0 0 0 0.673 0 1200 600 0
298 8 8 "Corn173" 254.071 -111.06 228.512 16120.3 0 0 0 0.673 0 1200 600 0
299 8 8 "Corn173" 254.071 -111.06 228.512 16120.3 0 0 0 0.673 0 1200 600 0
300 8 8 "Corn173" 254.071 -111.06 228.512 16120.3 0 0 0 0.673 0 1200 600 0
301 8 8 "Corn173" 254.071 -111.06 228.512 16120.3 0 0 0 0.673 0 1200 600 0
302 8 8 "Corn173" 254.071 -111.06 228.512 16120.3 0 0 0 0.673 0 1200 600 0
303 8 8 "Corn173" 254.071 -111.06 228.512 16120.3 0 0 0 0.673 0 1200 600 0
304 8 8 "Corn173" 254.071 -111.06 228.512 16120.3 0 0 0 0.673 0 1200 600 0
305 8 8 "Corn173" 254.071 -111.06 228.512 16120.3 0 0 0 0.673 0 1200 600 0
306 8 8 "Corn173" 254.071 -111.06 228.512 16120.3 0 0 0 0.673 0 1200 600 0
307 8 8 "Corn173" 254.071 -111.06 228.512 16120.3 0 0 0 0.673 0 1200 600 0
308 8 8 "Corn173" 254.071 -111.06 228.512 16120.3 0 0 0 0.673 0 1200 600 0
309 8 8 "Corn173" 254.071 -111.06 228.512 16120.3 0 0 0 0.673 0 1200 600 0
310 8 8 "Corn173" 254.071 -111.06 228.512 16120.3 0 0 0 0.673 0 1200 600 0
311 8 8 "Corn173" 254.071 -111.06 228.512 16120.3 0 0 0 0.673 0 1200 600 0
312 8 8 "Corn173" 254.071 -111.06 228.512 16120.3 0 0 0 0.673 0 1200 600 0
313 8 8 "Corn173" 254.071 -111.06 228.512 16120.3 0 0 0 0.673 0 1200 600 0
314 8 8 "Corn173" 254.071 -111.06 228.512 16120.3 0 0 0 0.673 0 1200 600 0
315 8 8 "Corn173" 254.071 -111.06 228.512 16120.3 0 0 0 0.673 0 1200 600 0
316 8 8 "Corn173" 254.071 -111.06 228.512 16120.3 0 0 0 0.673 0 1200 600 0
317 8 8 "Corn173" 254.071 -111.06 228.512 16120.3 0 0 0 0.673 0 1200 600 0
318 8 8 "Corn173" 254.071 -111.06 228.512 16120.3 0 0 0 0.673 0 1200 600 0
319 8 8 "Corn173" 254.071 -111.06 228.512 16120.3 0 0 0 0.673 0 1200 600 0
320 8 8 "Corn173" 254.071 -111.06 228.512 16120.3 0 0 0 0.673 0 1200 600 0
321 8 8 "Corn173" 254.071 -111.06 228.512 16120.3 0 0 0 0.673 0 1200 600 0
322 8 8 "Corn173" 254.071 -111.06 228.512 16120.3 0 0 0 0.673 0 1200 600 0
323 8 8 "Corn173" 254.071 -111.06 228.512 16120.3 0 0 0 0.673 0 1200 600 0
324 8 8 "Corn173" 254.071 -111.06 228.512 16120.3 0 0 0 0.673 0 1200 600 0
325 8 8 "Corn173" 254.071 -111.06 228.512 16120.3 0 0 0 0.673 0 1200 600 0
326 8 8 "Corn173" 254.071 -111.06 228.512 16120.3 0 0 0 0.673 0 1200 600 0
327 8 8 "Corn173" 254.071 -111.06 228.512 16120.3 0 0 0 0.673 0 1200 600 0
328 8 8 "Corn173" 254.071 -111.06 228.512 16120.3 0 0 0 0.673 0 1200 600 0
329 8 8 "Corn173" 254.071 -111.06 228.512 16120.3 0 0 0 0.673 0 1200 600 0
330 8 8 "Corn173" 254.071 -111.06 228.512 16120.3 0 0 0 0.673 0 1200 600 0
331 8 8 "Corn173" 254.071 -111.06 228.512 16120.3 0 0 0 0.673 0 1200 600 0
332 8 8 "Corn173" 254.071 -111.06 228.512 16120.3 0 0 0 0.673 0 1200 600 0
333 8 8 "Corn173" 254.071 -111.06 228.512 16120.3 0 0 0 0.673 0 1200 600 0
334 8 8 "Corn173" 254.071 -111.06 228.512 16120.3 0 0 0 0.673 0 1200 600 0
335 8 8 "Corn173" 254.071 -111.06 228.512 16120.3 0 0 0 0.673 0 1200 600 0
336 8 8 "Corn173" 254.071 -111.06 228.512 16120.3 0 0 0 0.673 0 1200 600 0
337 8 8 "Corn173" 254.071 -111.06 228.512 16120.3 0 0 0 0.673 0 1200 600 0
338 8 8 "Corn173" 254.071 -111.06 228.512 16120.3 0 0 0 0.673 0 1200 600 0
339 8 8 "Corn173" 254.071 -111.06 228.512 16120.3 0 0 0 0.673 0 1200 600 0
340 8 8 "Corn173" 254.071 -111.06 228.512 16120.3 0 0 0 0.673 0 1200 600 0
341 8 8 "Corn173" 254.071 -111.06 228.512 16120.3 0 0 0 0.673 0 1200 600 0
342 8 8 "Corn173" 254.071 -111.06 228.512 16120.3 0 0 0 0.673 0 1200 600 0
343 8 8 "Corn173" 254.071 -111.06 228.512 16120.3 0 0 0 0.673 0 1200 600 0
344 8 8 "Corn173" 254.071 -111.06 228.512 16120.3 0 0 0 0.673 0 1200 600 0
345 8 8 "Corn173" 254.071 -111.06 228.512 16120.3 0 0 0 0.673 0 1200 600 0
346 8 8 "Corn173" 254.071 -111.06 228.512 16120.3 0 0 0 0.673 0 1200 600 0
347 8 8 "Corn173" 254.071 -111.06 228.512 16120.3 0 0 0 0.673 0 1200 600 0
348 8 8 "Corn173" 254.071 -111.06 228.512 16120.3 0 0 0 0.673 0 1200 600 0
349 8 8 "Corn173" 254.071 -111.06 228.512 16120.3 0 0 0 0.673 0 1200 600 0
350 8 8 "Corn173" 254.071 -111.06 228.512 16120.3 0 0 0 0.673 0 1200 600 0
351 8 8 "Corn173" 254.071 -111.06 228.512 16120.3 0 0 0 0.673 0 1200 600 0
352 8 8 "Corn173" 254.071 -111.06 228.512 16120.3 0 0 0 0.673 0 1200 600 0
353 8 8 "Corn173" 254.071 -111.06 228.512 16120.3 0 0 0 0.673 0 1200 600 0
354 8 8 "Corn173" 254.071 -111.06 228.512 16120.3 0 0 0 0.673 0 1200 600 0
355 8 8 "Corn173" 254.071 -111.06 228.512 16120.3 0 0 0 0.673 0 1200 600 0
356 8 8 "Corn173" 254.071 -111.06 228.512 16120.3 0 0 0 0.673 0 1200 600 0
357 8 8 "Corn173" 254.071 -111.06 228.512 16120.3 0 0 0 0.673 0 1200 600 0
358 8 8 "Corn173" 254.071 -111.06 228.512 16120.3 0 0 0 0.673 0 1200 600 0
359 8 8 "Corn173" 254.071 -111.06 228.512 16120.3 0 0 0 0.673 0 1200 600 0
360 8 8 "Corn173" 254.071 -111.06 228.512 16120.3 0 0 0 0.673 0 1200 600 0
361 8 8 "Corn173" 254.071 -111.06 228.512 16120.3 0 0 0 0.673 0 1200 600 0
362 8 8 "Corn173" 254.071 -111.06 228.512 16120.3 0 0 0 0.673 0 1200 600 0
363 8 8 "Corn173" 254.071 -111.06 228.512 16120.3 0 0 0 0.673 0 1200 600 0
364 8 8 "Corn173" 254.071 -111.06 228.512 16120.3 0 0 0 0.673 0 1200 600 0
365 8 8 "Corn173" 254.071 -111.06 228.512 16120.3 0 0 0 0.673 0 1200 600 0
1 9 9 "Herbaceous Wetlands178" 257.237 112.446 -231.359 900 0 1.5 0 0.669 0 2400 1200 0
2 9 9 "Herbaceous Wetlands178" 257.237 112.446 -231.359 900 0 1.5 0 0.669 0 2400 1200 0
3 9 9 "Herbaceous Wetlands178" 257.237 112.446 -231.359 900 0 1.5 0 0.669 0 2400 1200 0
4 9 9 "Herbaceous Wetlands178" 257.237 112.446 -231.359 900 0 1.5 0 0.669 0 2400 1200 0
5 9 9 "Herbaceous Wetlands178" 257.237 112.446 -231.359 900 0 1.5 0 0.669 0 2400 1200 0
6 9 9 "Herbaceous Wetlands178" 257.237 112.446 -231.359 900 0 1.5 0 0.669 0 2400 1200 0
7 9 9 "Herbaceous Wetlands178" 257.237 112.446 -231.359 900 0 1.5 0 0.669 0 2400 1200 0
8 9 9 "Herbaceous Wetlands178" 257.237 112.446 -231.359 900 0 1.5 0 0.669 0 2400 1200 0
9 9 9 "Herbaceous Wetlands178" 257.237 112.446 -231.359 900 0 1.5 0 0.669 0 2400 1200 0
10 9 9 "Herbaceous Wetlands178" 257.237 112.446 -231.359 900 0 1.5 0 0.669 0 2400 1200 0
11 9 9 "Herbaceous Wetlands178" 257.237 112.446 -231.359 900 0 1.5 0 0.669 0 2400 1200 0
12 9 9 "Herbaceous Wetlands178" 257.237 112.446 -231.359 900 0 1.5 0 0.669 0 2400 1200 0
13 9 9 "Herbaceous Wetlands178" 257.237 112.446 -231.359 900 0 1.5 0 0.669 0 2400 1200 0
14 9 9 "Herbaceous Wetlands178" 257.237 112.446 -231.359 900 0 1.5 0 0.669 0 2400 1200 0
15 9 9 "Herbaceous Wetlands178" 257.237 112.446 -231.359 900 0 1.5 0 0.669 0 2400 1200 0
16 9 9 "Herbaceous Wetlands178" 257.237 112.446 -231.359 900 0 1.5 0 0.669 0 2400 1200 0
17 9 9 "Herbaceous Wetlands178" 257.237 112.446 -231.359 900 0 1.5 0 0.669 0 2400 1200 0
18 9 9 "Herbaceous Wetlands178" 257.237 112.446 -231.359 900 0 1.5 0 0.669 0 2400 1200 0
19 9 9 "Herbaceous Wetlands178" 257.237 112.446 -231.359 900 0 1.5 0 0.669 0 2400 1200 0
20 9 9 "Herbaceous Wetlands178" 257.237 112.446 -231.359 900 0 1.5 0 0.669 0 2400 1200 0
21 9 9 "Herbaceous Wetlands178" 257.237 112.446 -231.359 900 0 1.5 0 0.669 0 2400 1200 0
22 9 9 "Herbaceous Wetlands178" 257.237 112.446 -231.359 900 0 1.5 0 0.669 0 2400 1200 0
23 9 9 "Herbaceous Wetlands178" 257.237 112.446 -231.359 900 0 1.5 0 0.669 0 2400 1200 0
24 9 9 "Herbaceous Wetlands178" 257.237 112.446 -231.359 900 0 1.5 0 0.669 0 2400 1200 0
25 9 9 "Herbaceous Wetlands178" 257.237 112.446 -231.359 900 0 1.5 0 0.669 0 2400 1200 0
26 9 9 "Herbaceous Wetlands178" 257.237 112.446 -231.359 900 0 1.5 0 0.669 0 2400 1200 0
27 9 9 "Herbaceous Wetlands178" 257.237 112.446 -231.359 900 0 1.5 0 0.669 0 2400 1200 0
28 9 9 "Herbaceous Wetlands178" 257.237 112.446 -231.359 900 0 1.5 0 0.669 0 2400 1200 0
29 9 9 "Herbaceous Wetlands178" 257.237 112.446 -231.359 900 0 1.5 0 0.669 0 2400 1200 0
30 9 9 "Herbaceous Wetlands178" 257.237 112.446 -231.359 900 0 1.5 0 0.669 0 2400 1200 0
31 9 9 "Herbaceous Wetlands178" 257.237 112.446 -231.359 900 0 1.5 0 0.669 0 2400 1200 0
32 9 9 "Herbaceous Wetlands178" 257.237 112.446 -231.359 900 0 1.5 0 0.669 0 2400 1200 0
33 9 9 "Herbaceous Wetlands178" 257.237 112.446 -231.359 900 0 1.5 0 0.669 0 2400 1200 0
34 9 9 "Herbaceous Wetlands178" 257.237 112.446 -231.359 900 0 1.5 0 0.669 0 2400 1200 0
35 9 9 "Herbaceous Wetlands178" 257.237 112.446 -231.359 900 0 1.5 0 0.669 0 2400 1200 0
36 9 9 "Herbaceous Wetlands178" 257.237 112.446 -231.359 900 0 1.5 0 0.669 0 2400 1200 0
37 9 9 "Herbaceous Wetlands178" 257.237 112.446 -231.359 900 0 1.5 0 0.669 0 2400 1200 0
38 9 9 "Herbaceous Wetlands178" 257.237 112.446 -231.359 900 0 1.5 0 0.669 0 2400 1200 0
39 9 9 "Herbaceous Wetlands178" 257.237 112.446 -231.359 900 0 1.5 0 0.669 0 2400 1200 0
40 9 9 "Herbaceous Wetlands178" 257.237 112.446 -231.359 900 0 1.5 0 0.669 0 2400 1200 0
41 9 9 "Herbaceous Wetlands178" 257.237 112.446 -231.359 900 0 1.5 0 0.669 0 2400 1200 0
42 9 9 "Herbaceous Wetlands178" 257.237 112.446 -231.359 900 0 1.5 0 0.669 0 2400 1200 0
43 9 9 "Herbaceous Wetlands178" 257.237 112.446 -231.359 900 0 1.5 0 0.669 0 2400 1200 0
44 9 9 "Herbaceous Wetlands178" 257.237 112.446 -231.359 900 0 1.5 0 0.669 0 2400 1200 0
45 9 9 "Herbaceous Wetlands178" 257.237 112.446 -231.359 900 0 1.5 0 0.669 0 2400 1200 0
46 9 9 "Herbaceous Wetlands178" 257.237 112.446 -231.359 900 0 1.5 0 0.669 0 2400 1200 0
47 9 9 "Herbaceous Wetlands178" 257.237 112.446 -231.359 900 0 1.5 0 0.669 0 2400 1200 0
48 9 9 "Herbaceous Wetlands178" 257.237 112.446 -231.359 900 0 1.5 0 0.669 0 2400 1200 0
49 9 9 "Herbaceous Wetlands178" 257.237 112.446 -231.359 900 0 1.5 0 0.669 0 2400 1200 0
50 9 9 "Herbaceous Wetlands178" 257.237 112.446 -231.359 900 0 1.5 0 0.669 0 2400 1200 0
51 9 9 "Herbaceous Wetlands178" 257.237 112.446 -231.359 900 0 1.5 0 0.669 0 2400 1200 0
52 9 9 "Herbaceous Wetlands178" 257.237 112.446 -231.359 900 0 1.5 0 0.669 0 2400 1200 0
53 9 9 "Herbaceous Wetlands178" 257.237 112.446 -231.359 900 0 1.5 0 0.669 0 2400 1200 0
54 9 9 "Herbaceous Wetlands178" 257.237 112.446 -231.359 900 0 1.5 0 0.669 0 2400 1200 0
55 9 9 "Herbaceous Wetlands178" 257.237 112.446 -231.359 900 0 1.5 0 0.669 0 2400 1200 0
56 9 9 "Herbaceous Wetlands178" 257.237 112.446 -231.359 900 0 1.5 0 0.669 0 2400 1200 0
57 9 9 "Herbaceous Wetlands178" 257.237 112.446 -231.359 900 0 1.5 0 0.669 0 2400 1200 0
58 9 9 "Herbaceous Wetlands178" 257.237 112.446 -231.359 900 0 1.5 0 0.669 0 2400 1200 0
59 9 9 "Herbaceous Wetlands178" 257.237 112.446 -231.359 900 0 1.5 0 0.669 0 2400 1200 0
60 9 9 "Herbaceous Wetlands178" 257.237 112.446 -231.359 900 0 1.5 0 0.669 0 2400 1200 0
61 9 9 "Herbaceous Wetlands178" 257.237 112.446 -231.359 900 0 1.5 0 0.669 0 2400 1200 0
62 9 9 "Herbaceous Wetlands178" 257.237 112.446 -231.359 900 0 1.5 0 0.669 0 2400 1200 0
63 9 9 "Herbaceous Wetlands178" 257.237 112.446 -231.359 900 0 1.5 0 0.669 0 2400 1200 0
64 9 9 "Herbaceous Wetlands178" 257.237 112.446 -231.359 900 0 1.5 0 0.669 0 2400 1200 0
65 9 9 "Herbaceous Wetlands178" 257.237 112.446 -231.359 900 0 1.5 0 0.669 0 2400 1200 0
66 9 9 "Herbaceous Wetlands178" 257.237 112.446 -231.359 900 0 1.5 0 0.669 0 2400 1200 0
67 9 9 "Herbaceous Wetlands178" 257.237 112.446 -231.359 900 0 1.5 0 0.669 0 2400 1200 0
68 9 9 "Herbaceous Wetlands178" 257.237 112.446 -231.359 900 0 1.5 0 0.669 0 2400 1200 0
69 9 9 "Herbaceous Wetlands178" 257.237 112.446 -231.359 900 0 1.5 0 0.669 0 2400 1200 0
70 9 9 "Herbaceous Wetlands178" 257.237 112.446 -231.359 900 0 1.5 0 0.669 0 2400 1200 0
71 9 9 "Herbaceous Wetlands178" 257.237 112.446 -231.359 900 0 1.5 0 0.669 0 2400 1200 0
72 9 9 "Herbaceous Wetlands178" 257.237 112.446 -231.359 900 0 1.5 0 0.669 0 2400 1200 0
73 9 9 "Herbaceous Wetlands178" 257.237 112.446 -231.359 900 0 1.5 0 0.669 0 2400 1200 0
74 9 9 "Herbaceous Wetlands178" 257.237 112.446 -231.359 900 0 1.5 0 0.669 0 2400 1200 0
75 9 9 "Herbaceous Wetlands178" 257.237 112.446 -231.359 900 0 1.5 0 0.669 0 2400 1200 0
76 9 9 "Herbaceous Wetlands178" 257.237 112.446 -231.359 900 0 1.5 0 0.669 0 2400 1200 0
77 9 9 "Herbaceous Wetlands178" 257.237 112.446 -231.359 900 0 1.5 0 0.669 0 2400 1200 0
78 9 9 "Herbaceous Wetlands178" 257.237 112.446 -231.359 900 0 1.5 0 0.669 0 2400 1200 0
79 9 9 "Herbaceous Wetlands178" 257.237 112.446 -231.359 900 0 1.5 0 0.669 0 2400 1200 0
80 9 9 "Herbaceous Wetlands178" 257.237 112.446 -231.359 900 0 1.5 0 0.669 0 2400 1200 0
81 9 9 "Herbaceous Wetlands178" 257.237 112.446 -231.359 900 0 1.5 0 0.669 0 2400 1200 0
82 9 9 "Herbaceous Wetlands178" 257.237 112.446 -231.359 900 0 1.5 0 0.669 0 2400 1200 0
83 9 9 "Herbaceous Wetlands178" 257.237 112.446 -231.359 900 0 1.5 0 0.669 0 2400 1200 0
84 9 9 "Herbaceous Wetlands178" 257.237 112.446 -231.359 900 0 1.5 0 0.669 0 2400 1200 0
85 9 9 "Herbaceous Wetlands178" 257.237 112.446 -231.359 900 0 1.5 0 0.669 0 2400 1200 0
86 9 9 "Herbaceous Wetlands178" 257.237 112.446 -231.359 900 0 1.5 0 0.669 0 2400 1200 0
87 9 9 "Herbaceous Wetlands178" 257.237 112.446 -231.359 900 0 1.5 0 0.669 0 2400 1200 0
88 9 9 "Herbaceous Wetlands178" 257.237 112.446 -231.359 900 0 1.5 0 0.669 0 2400 1200 0
89 9 9 "Herbaceous Wetlands178" 257.237 112.446 -231.359 900 0 1.5 0 0.669 0 2400 1200 0
90 9 9 "Herbaceous Wetlands178" 257.237 112.446 -231.359 900 0 1.5 0 0.669 0 2400 1200 0
91 9 9 "Herbaceous Wetlands178" 257.237 112.446 -231.359 900 0 1.5 0 0.669 0 2400 1200 0
92 9 9 "Herbaceous Wetlands178" 257.237 112.446 -231.359 900 0 1.5 0 0.669 0 2400 1200 0
93 9 9 "Herbaceous Wetlands178" 257.237 112.446 -231.359 900 0 1.5 0 0.669 0 2400 1200 0
94 9 9 "Herbaceous Wetlands178" 257.237 112.446 -231.359 900 0 1.5 0 0.669 0 2400 1200 0
95 9 9 "Herbaceous Wetlands178" 257.237 112.446 -231.359 900 0 1.5 0 0.669 0 2400 1200 0
96 9 9 "Herbaceous Wetlands178" 257.237 112.446 -231.359 900 0 1.5 0 0.669 0 2400 1200 0
97 9 9 "Herbaceous Wetlands178" 257.237 112.446 -231.359 900 0 1.5 0 0.669 0 2400 1200 0
98 9 9 "Herbaceous Wetlands178" 257.237 112.446 -231.359 900 0 1.5 0 0.669 0 2400 1200 0
99 9 9 "Herbaceous Wetlands178" 257.237 112.446 -231.359 900 0 1.5 0 0.669 0 2400 1200 0
100 9 9 "Herbaceous Wetlands178" 257.237 112.446 -231.359 900 0 1.5 0 0.669 0 2400 1200 0
101 9 9 "Herbaceous Wetlands178" 257.237 112.446 -231.359 900 0 1.5 0 0.669 0 2400 1200 0
102 9 9 "Herbaceous Wetlands178" 257.237 112.446 -231.359 900 0 1.5 0 0.669 0 2400 1200 0
103 9 9 "Herbaceous Wetlands178" 257.237 112.446 -231.359 900 0 1.5 0 0.669 0 2400 1200 0
104 9 9 "Herbaceous Wetlands178" 257.237 112.446 -231.359 900 0 1.5 0 0.669 0 2400 1200 0
105 9 9 "Herbaceous Wetlands178" 257.237 112.446 -231.359 900 0 1.5 0 0.669 0 2400 1200 0
106 9 9 "Herbaceous Wetlands178" 257.237 112.446 -231.359 900 0 1.5 0 0.669 0 2400 1200 0
107 9 9 "Herbaceous Wetlands178" 257.237 112.446 -231.359 900 0 1.5 0 0.669 0 2400 1200 0
108 9 9 "Herbaceous Wetlands178" 257.237 112.446 -231.359 900 0 1.5 0 0.669 0 2400 1200 0
109 9 9 "Herbaceous Wetlands178" 257.237 112.446 -231.359 900 0 1.5 0 0.669 0 2400 1200 0
110 9 9 "Herbaceous Wetlands178" 257.237 112.446 -231.359 900 0 1.5 0 0.669 0 2400 1200 0
111 9 9 "Herbaceous Wetlands178" 257.237 112.446 -231.359 900 0 1.5 0 0.669 0 2400 1200 0
112 9 9 "Herbaceous Wetlands178" 257.237 112.446 -231.359 900 0 1.5 0 0.669 0 2400 1200 0
113 9 9 "Herbaceous Wetlands178" 257.237 112.446 -231.359 900 0 1.5 0 0.669 0 2400 1200 0
114 9 9 "Herbaceous Wetlands178" 257.237 112.446 -231.359 900 0 1.5 0 0.669 0 2400 1200 0
115 9 9 "Herbaceous Wetlands178" 257.237 112.446 -231.359 900 0 1.5 0 0.669 0 2400 1200 0
116 9 9 "Herbaceous Wetlands178" 257.237 112.446 -231.359 900 0 1.5 0 0.669 0 2400 1200 0
117 9 9 "Herbaceous Wetlands178" 257.237 112.446 -231.359 900 0 1.5 0 0.669 0 2400 1200 0
118 9 9 "Herbaceous Wetlands178" 257.237 112.446 -231.359 900 0 1.5 0 0.669 0 2400 1200 0
119 9 9 "Herbaceous Wetlands178" 257.237 112.446 -231.359 900 0 1.5 0 0.669 0 2400 1200 0
120 9 9 "Herbaceous Wetlands178" 257.237 112.446 -231.359 900 0 1.5 0 0.669 0 2400 1200 0
121 9 9 "Herbaceous Wetlands178" 257.237 112.446 -231.359 900 180 1.5 180 0.669 0 2400 1200 0
122 9 9 "Herbaceous Wetlands178" 257.237 112.446 -231.359 900 180 1.5 180 0.669 0 2400 1200 0
123 9 9 "Herbaceous Wetlands178" 257.237 112.446 -231.359 900 180 1.5 180 0.669 0 2400 1200 0
124 9 9 "Herbaceous Wetlands178" 257.237 112.446 -231.359 900 180 1.5 180 0.669 0 2400 1200 0
125 9 9 "Herbaceous Wetlands178" 257.237 112.446 -231.359 900 180 1.5 180 0.669 0 2400 1200 0
126 9 9 "Herbaceous Wetlands178" 257.237 112.446 -231.359 900 180 1.5 180 0.669 0 2400 1200 0
127 9 9 "Herbaceous Wetlands178" 257.237 112.446 -231.359 900 180 1.5 180 0.669 0 2400 1200 0
128 9 9 "Herbaceous Wetlands178" 257.237 112.446 -231.359 900 180 1.5 180 0.669 0 2400 1200 0
129 9 9 "Herbaceous Wetlands178" 257.237 112.446 -231.359 900 180 1.5 180 0.669 0 2400 1200 0
130 9 9 "Herbaceous Wetlands178" 257.237 112.446 -231.359 900 180 1.5 180 0.669 0 2400 1200 0
131 9 9 "Herbaceous Wetlands178" 257.237 112.446 -231.359 900 180 1.5 180 0.669 0 2400 1200 0
132 9 9 "Herbaceous Wetlands178" 257.237 112.446 -231.359 900 180 1.5 180 0.669 0 2400 1200 0
133 9 9 "Herbaceous Wetlands178" 257.237 112.446 -231.359 900 180 1.5 180 0.669 0 2400 1200 0
134 9 9 "Herbaceous Wetlands178" 257.237 112.446 -231.359 900 180 1.5 180 0.669 0 2400 1200 0
135 9 9 "Herbaceous Wetlands178" 257.237 112.446 -231.359 900 180 1.5 180 0.669 0 2400 1200 0
136 9 9 "Herbaceous Wetlands178" 257.237 112.446 -231.359 900 180 1.5 180 0.669 0 2400 1200 0
137 9 9 "Herbaceous Wetlands178" 257.237 112.446 -231.359 900 180 1.5 180 0.669 0 2400 1200 0
138 9 9 "Herbaceous Wetlands178" 257.237 112.446 -231.359 900 180 1.5 180 0.669 0 2400 1200 0
139 9 9 "Herbaceous Wetlands178" 257.237 112.446 -231.359 900 180 1.5 180 0.669 0 2400 1200 0
140 9 9 "Herbaceous Wetlands178" 257.237 112.446 -231.359 900 180 1.5 180 0.669 0 2400 1200 0
141 9 9 "Herbaceous Wetlands178" 257.237 112.446 -231.359 900 180 1.5 180 0.669 0 2400 1200 0
142 9 9 "Herbaceous Wetlands178" 257.237 112.446 -231.359 900 180 1.5 180 0.669 0 2400 1200 0
143 9 9 "Herbaceous Wetlands178" 257.237 112.446 -231.359 900 180 1.5 180 0.669 0 2400 1200 0
144 9 9 "Herbaceous Wetlands178" 257.237 112.446 -231.359 900 180 1.5 180 0.669 0 2400 1200 0
145 9 9 "Herbaceous Wetlands178" 257.237 112.446 -231.359 900 180 1.5 180 0.669 0 2400 1200 0
146 9 9 "Herbaceous Wetlands178" 257.237 112.446 -231.359 900 180 1.5 180 0.669 0 2400 1200 0
147 9 9 "Herbaceous Wetlands178" 257.237 112.446 -231.359 900 180 1.5 180 0.669 0 2400 1200 0
148 9 9 "Herbaceous Wetlands178" 257.237 112.446 -231.359 900 180 1.5 180 0.669 0 2400 1200 0
149 9 9 "Herbaceous Wetlands178" 257.237 112.446 -231.359 900 180 1.5 180 0.669 0 2400 1200 0
150 9 9 "Herbaceous Wetlands178" 257.237 112.446 -231.359 900 180 1.5 180 0.669 0 2400 1200 0
151 9 9 "Herbaceous Wetlands178" 257.237 112.446 -231.359 900 180 1.5 180 0.669 0 2400 1200 0
152 9 9 "Herbaceous Wetlands178" 257.237 112.446 -231.359 900 180 1.5 180 0.669 0 2400 1200 0
153 9 9 "Herbaceous Wetlands178" 257.237 112.446 -231.359 900 180 1.5 180 0.669 0 2400 1200 0
154 9 9 "Herbaceous Wetlands178" 257.237 112.446 -231.359 900 180 1.5 180 0.669 0 2400 1200 0
155 9 9 "Herbaceous Wetlands178" 257.237 112.446 -231.359 900 180 1.5 180 0.669 0 2400 1200 0
156 9 9 "Herbaceous Wetlands178" 257.237 112.446 -231.359 900 180 1.5 180 0.669 0 2400 1200 0
157 9 9 "Herbaceous Wetlands178" 257.237 112.446 -231.359 900 180 1.5 180 0.669 0 2400 1200 0
158 9 9 "Herbaceous Wetlands178" 257.237 112.446 -231.359 900 180 1.5 180 0.669 0 2400 1200 0
159 9 9 "Herbaceous Wetlands178" 257.237 112.446 -231.359 900 180 1.5 180 0.669 0 2400 1200 0
160 9 9 "Herbaceous Wetlands178" 257.237 112.446 -231.359 900 180 1.5 180 0.669 0 2400 1200 0
161 9 9 "Herbaceous Wetlands178" 257.237 112.446 -231.359 900 180 1.5 180 0.669 0 2400 1200 0
162 9 9 "Herbaceous Wetlands178" 257.237 112.446 -231.359 900 180 1.5 180 0.669 0 2400 1200 0
163 9 9 "Herbaceous Wetlands178" 257.237 112.446 -231.359 900 180 1.5 180 0.669 0 2400 1200 0
164 9 9 "Herbaceous Wetlands178" 257.237 112.446 -231.359 900 180 1.5 180 0.669 0 2400 1200 0
165 9 9 "Herbaceous Wetlands178" 257.237 112.446 -231.359 900 180 1.5 180 0.669 0 2400 1200 0
166 9 9 "Herbaceous Wetlands178" 257.237 112.446 -231.359 900 180 1.5 180 0.669 0 2400 1200 0
167 9 9 "Herbaceous Wetlands178" 257.237 112.446 -231.359 900 180 1.5 180 0.669 0 2400 1200 0
168 9 9 "Herbaceous Wetlands178" 257.237 112.446 -231.359 900 180 1.5 180 0.669 0 2400 1200 0
169 9 9 "Herbaceous Wetlands178" 257.237 112.446 -231.359 900 180 1.5 180 0.669 0 2400 1200 0
170 9 9 "Herbaceous Wetlands178" 257.237 112.446 -231.359 900 180 1.5 180 0.669 0 2400 1200 0
171 9 9 "Herbaceous Wetlands178" 257.237 112.446 -231.359 900 180 1.5 180 0.669 0 2400 1200 0
172 9 9 "Herbaceous Wetlands178" 257.237 112.446 -231.359 900 180 1.5 180 0.669 0 2400 1200 0
173 9 9 "Herbaceous Wetlands178" 257.237 112.446 -231.359 900 180 1.5 180 0.669 0 2400 1200 0
174 9 9 "Herbaceous Wetlands178" 257.237 112.446 -231.359 900 180 1.5 180 0.669 0 2400 1200 0
175 9 9 "Herbaceous Wetlands178" 257.237 112.446 -231.359 900 180 1.5 180 0.669 0 2400 1200 0
176 9 9 "Herbaceous Wetlands178" 257.237 112.446 -231.359 900 180 1.5 180 0.669 0 2400 1200 0
177 9 9 "Herbaceous Wetlands178" 257.237 112.446 -231.359 900 180 1.5 180 0.669 0 2400 1200 0
178 9 9 "Herbaceous Wetlands178" 257.237 112.446 -231.359 900 180 1.5 180 0.669 0 2400 1200 0
179 9 9 "Herbaceous Wetlands178" 257.237 112.446 -231.359 900 180 1.5 180 0.669 0 2400 1200 0
180 9 9 "Herbaceous Wetlands178" 257.237 112.446 -231.359 900 180 1.5 180 0.669 0 2400 1200 0
181 9 9 "Herbaceous Wetlands178" 257.237 112.446 -231.359 900 180 1.5 180 0.669 0 2400 1200 0
182 9 9 "Herbaceous Wetlands178" 257.237 112.446 -231.359 900 180 1.5 180 0.669 0 2400 1200 0
183 9 9 "Herbaceous Wetlands178" 257.237 112.446 -231.359 900 180 1.5 180 0.669 0 2400 1200 0
184 9 9 "Herbaceous Wetlands178" 257.237 112.446 -231.359 900 180 1.5 180 0.669 0 2400 1200 0
185 9 9 "Herbaceous Wetlands178" 257.237 112.446 -231.359 900 180 1.5 180 0.669 0 2400 1200 0
186 9 9 "Herbaceous Wetlands178" 257.237 112.446 -231.359 900 180 1.5 180 0.669 0 2400 1200 0
187 9 9 "Herbaceous Wetlands178" 257.237 112.446 -231.359 900 180 1.5 180 0.669 0 2400 1200 0
188 9 9 "Herbaceous Wetlands178" 257.237 112.446 -231.359 900 180 1.5 180 0.669 0 2400 1200 0
189 9 9 "Herbaceous Wetlands178" 257.237 112.446 -231.359 900 180 1.5 180 0.669 0 2400 1200 0
190 9 9 "Herbaceous Wetlands178" 257.237 112.446 -231.359 900 180 1.5 180 0.669 0 2400 1200 0
191 9 9 "Herbaceous Wetlands178" 257.237 112.446 -231.359 900 180 1.5 180 0.669 0 2400 1200 0
192 9 9 "Herbaceous Wetlands178" 257.237 112.446 -231.359 900 180 1.5 180 0.669 0 2400 1200 0
193 9 9 "Herbaceous Wetlands178" 257.237 112.446 -231.359 900 180 1.5 180 0.669 0 2400 1200 0
194 9 9 "Herbaceous Wetlands178" 257.237 112.446 -231.359 900 180 1.5 180 0.669 0 2400 1200 0
195 9 9 "Herbaceous Wetlands178" 257.237 112.446 -231.359 900 180 1.5 180 0.669 0 2400 1200 0
196 9 9 "Herbaceous Wetlands178" 257.237 112.446 -231.359 900 180 1.5 180 0.669 0 2400 1200 0
197 9 9 "Herbaceous Wetlands178" 257.237 112.446 -231.359 900 180 1.5 180 0.669 0 2400 1200 0
198 9 9 "Herbaceous Wetlands178" 257.237 112.446 -231.359 900 180 1.5 180 0.669 0 2400 1200 0
199 9 9 "Herbaceous Wetlands178" 257.237 112.446 -231.359 900 180 1.5 180 0.669 0 2400 1200 0
200 9 9 "Herbaceous Wetlands178" 257.237 112.446 -231.359 900 180 1.5 180 0.669 0 2400 1200 0
201 9 9 "Herbaceous Wetlands178" 257.237 112.446 -231.359 900 180 1.5 180 0.669 0 2400 1200 0
202 9 9 "Herbaceous Wetlands178" 257.237 112.446 -231.359 900 180 1.5 180 0.669 0 2400 1200 0
203 9 9 "Herbaceous Wetlands178" 257.237 112.446 -231.359 900 180 1.5 180 0.669 0 2400 1200 0
204 9 9 "Herbaceous Wetlands178" 257.237 112.446 -231.359 900 180 1.5 180 0.669 0 2400 1200 0
205 9 9 "Herbaceous Wetlands178" 257.237 112.446 -231.359 900 180 1.5 180 0.669 0 2400 1200 0
206 9 9 "Herbaceous Wetlands178" 257.237 112.446 -231.359 900 180 1.5 180 0.669 0 2400 1200 0
207 9 9 "Herbaceous Wetlands178" 257.237 112.446 -231.359 900 180 1.5 180 0.669 0 2400 1200 0
208 9 9 "Herbaceous Wetlands178" 257.237 112.446 -231.359 900 180 1.5 180 0.669 0 2400 1200 0
209 9 9 "Herbaceous Wetlands178" 257.237 112.446 -231.359 900 180 1.5 180 0.669 0 2400 1200 0
210 9 9 "Herbaceous Wetlands178" 257.237 112.446 -231.359 900 180 1.5 180 0.669 0 2400 1200 0
211 9 9 "Herbaceous Wetlands178" 257.237 112.446 -231.359 900 180 1.5 180 0.669 0 2400 1200 0
212 9 9 "Herbaceous Wetlands178" 257.237 112.446 -231.359 900 180 1.5 180 0.669 0 2400 1200 0
213 9 9 "Herbaceous Wetlands178" 257.237 112.446 -231.359 900 180 1.5 180 0.669 0 2400 1200 0
214 9 9 "Herbaceous Wetlands178" 257.237 112.446 -231.359 900 180 1.5 180 0.669 0 2400 1200 0
215 9 9 "Herbaceous Wetlands178" 257.237 112.446 -231.359 900 180 1.5 180 0.669 0 2400 1200 0
216 9 9 "Herbaceous Wetlands178" 257.237 112.446 -231.359 900 180 1.5 180 0.669 0 2400 1200 0
217 9 9 "Herbaceous Wetlands178" 257.237 112.446 -231.359 900 180 1.5 180 0.669 0 2400 1200 0
218 9 9 "Herbaceous Wetlands178" 257.237 112.446 -231.359 900 180 1.5 180 0.669 0 2400 1200 0
219 9 9 "Herbaceous Wetlands178" 257.237 112.446 -231.359 900 180 1.5 180 0.669 0 2400 1200 0
220 9 9 "Herbaceous Wetlands178" 257.237 112.446 -231.359 900 180 1.5 180 0.669 0 2400 1200 0
221 9 9 "Herbaceous Wetlands178" 257.237 112.446 -231.359 900 180 1.5 180 0.669 0 2400 1200 0
222 9 9 "Herbaceous Wetlands178" 257.237 112.446 -231.359 900 180 1.5 180 0.669 0 2400 1200 0
223 9 9 "Herbaceous Wetlands178" 257.237 112.446 -231.359 900 180 1.5 180 0.669 0 2400 1200 0
224 9 9 "Herbaceous Wetlands178" 257.237 112.446 -231.359 900 180 1.5 180 0.669 0 2400 1200 0
225 9 9 "Herbaceous Wetlands178" 257.237 112.446 -231.359 900 180 1.5 180 0.669 0 2400 1200 0
226 9 9 "Herbaceous Wetlands178" 257.237 112.446 -231.359 900 180 1.5 180 0.669 0 2400 1200 0
227 9 9 "Herbaceous Wetlands178" 257.237 112.446 -231.359 900 180 1.5 180 0.669 0 2400 1200 0
228 9 9 "Herbaceous Wetlands178" 257.237 112.446 -231.359 900 180 1.5 180 0.669 0 2400 1200 0
229 9 9 "Herbaceous Wetlands178" 257.237 112.446 -231.359 900 180 1.5 180 0.669 0 2400 1200 0
230 9 9 "Herbaceous Wetlands178" 257.237 112.446 -231.359 900 180 1.5 180 0.669 0 2400 1200 0
231 9 9 "Herbaceous Wetlands178" 257.237 112.446 -231.359 900 180 1.5 180 0.669 0 2400 1200 0
232 9 9 "Herbaceous Wetlands178" 257.237 112.446 -231.359 900 180 1.5 180 0.669 0 2400 1200 0
233 9 9 "Herbaceous Wetlands178" 257.237 112.446 -231.359 900 180 1.5 180 0.669 0 2400 1200 0
234 9 9 "Herbaceous Wetlands178" 257.237 112.446 -231.359 900 180 1.5 180 0.669 0 2400 1200 0
235 9 9 "Herbaceous Wetlands178" 257.237 112.446 -231.359 900 180 1.5 180 0.669 0 2400 1200 0
236 9 9 "Herbaceous Wetlands178" 257.237 112.446 -231.359 900 180 1.5 180 0.669 0 2400 1200 0
237 9 9 "Herbaceous Wetlands178" 257.237 112.446 -231.359 900 180 1.5 180 0.669 0 2400 1200 0
238 9 9 "Herbaceous Wetlands178" 257.237 112.446 -231.359 900 180 1.5 180 0.669 0 2400 1200 0
239 9 9 "Herbaceous Wetlands178" 257.237 112.446 -231.359 900 180 1.5 180 0.669 0 2400 1200 0
240 9 9 "Herbaceous Wetlands178" 257.237 112.446 -231.359 900 180 1.5 180 0.669 0 2400 1200 0
241 9 9 "Herbaceous Wetlands178" 257.237 112.446 -231.359 900 180 1.5 180 0.669 0 2400 1200 0
242 9 9 "Herbaceous Wetlands178" 257.237 112.446 -231.359 900 180 1.5 180 0.669 0 2400 1200 0
243 9 9 "Herbaceous Wetlands178" 257.237 112.446 -231.359 900 180 1.5 180 0.669 0 2400 1200 0
244 9 9 "Herbaceous Wetlands178" 257.237 112.446 -231.359 900 180 1.5 180 0.669 0 2400 1200 0
245 9 9 "Herbaceous Wetlands178" 257.237 112.446 -231.359 900 180 1.5 180 0.669 0 2400 1200 0
246 9 9 "Herbaceous Wetlands178" 257.237 112.446 -231.359 900 180 1.5 180 0.669 0 2400 1200 0
247 9 9 "Herbaceous Wetlands178" 257.237 112.446 -231.359 900 180 1.5 180 0.669 0 2400 1200 0
248 9 9 "Herbaceous Wetlands178" 257.237 112.446 -231.359 900 180 1.5 180 0.669 0 2400 1200 0
249 9 9 "Herbaceous Wetlands178" 257.237 112.446 -231.359 900 180 1.5 180 0.669 0 2400 1200 0
250 9 9 "Herbaceous Wetlands178" 257.237 112.446 -231.359 900 180 1.5 180 0.669 0 2400 1200 0
251 9 9 "Herbaceous Wetlands178" 257.237 112.446 -231.359 900 180 1.5 180 0.669 0 2400 1200 0
252 9 9 "Herbaceous Wetlands178" 257.237 112.446 -231.359 900 180 1.5 180 0.669 0 2400 1200 0
253 9 9 "Herbaceous Wetlands178" 257.237 112.446 -231.359 900 180 1.5 180 0.669 0 2400 1200 0
254 9 9 "Herbaceous Wetlands178" 257.237 112.446 -231.359 900 180 1.5 180 0.669 0 2400 1200 0
255 9 9 "Herbaceous Wetlands178" 257.237 112.446 -231.359 900 180 1.5 180 0.669 0 2400 1200 0
256 9 9 "Herbaceous Wetlands178" 257.237 112.446 -231.359 900 180 1.5 180 0.669 0 2400 1200 0
257 9 9 "Herbaceous Wetlands178" 257.237 112.446 -231.359 900 180 1.5 180 0.669 0 2400 1200 0
258 9 9 "Herbaceous Wetlands178" 257.237 112.446 -231.359 900 180 1.5 180 0.669 0 2400 1200 0
259 9 9 "Herbaceous Wetlands178" 257.237 112.446 -231.359 900 180 1.5 180 0.669 0 2400 1200 0
260 9 9 "Herbaceous Wetlands178" 257.237 112.446 -231.359 900 180 1.5 180 0.669 0 2400 1200 0
261 9 9 "Herbaceous Wetlands178" 257.237 112.446 -231.359 900 180 1.5 180 0.669 0 2400 1200 0
262 9 9 "Herbaceous Wetlands178" 257.237 112.446 -231.359 900 180 1.5 180 0.669 0 2400 1200 0
263 9 9 "Herbaceous Wetlands178" 257.237 112.446 -231.359 900 180 1.5 180 0.669 0 2400 1200 0
264 9 9 "Herbaceous Wetlands178" 257.237 112.446 -231.359 900 180 1.5 180 0.669 0 2400 1200 0
265 9 9 "Herbaceous Wetlands178" 257.237 112.446 -231.359 900 180 1.5 180 0.669 0 2400 1200 0
266 9 9 "Herbaceous Wetlands178" 257.237 112.446 -231.359 900 180 1.5 180 0.669 0 2400 1200 0
267 9 9 "Herbaceous Wetlands178" 257.237 112.446 -231.359 900 180 1.5 180 0.669 0 2400 1200 0
268 9 9 "Herbaceous Wetlands178" 257.237 112.446 -231.359 900 180 1.5 180 0.669 0 2400 1200 0
269 9 9 "Herbaceous Wetlands178" 257.237 112.446 -231.359 900 180 1.5 180 0.669 0 2400 1200 0
270 9 9 "Herbaceous Wetlands178" 257.237 112.446 -231.359 900 180 1.5 180 0.669 0 2400 1200 0
271 9 9 "Herbaceous Wetlands178" 257.237 112.446 -231.359 900 180 1.5 180 0.669 0 2400 1200 0
272 9 9 "Herbaceous Wetlands178" 257.237 112.446 -231.359 900 180 1.5 180 0.669 0 2400 1200 0
273 9 9 "Herbaceous Wetlands178" 257.237 112.446 -231.359 900 180 1.5 180 0.669 0 2400 1200 0
274 9 9 "Herbaceous Wetlands178" 257.237 112.446 -231.359 900 180 1.5 180 0.669 0 2400 1200 0
275 9 9 "Herbaceous Wetlands178" 257.237 112.446 -231.359 900 180 1.5 180 0.669 0 2400 1200 0
276 9 9 "Herbaceous Wetlands178" 257.237 112.446 -231.359 900 180 1.5 180 0.669 0 2400 1200 0
277 9 9 "Herbaceous Wetlands178" 257.237 112.446 -231.359 900 180 1.5 180 0.669 0 2400 1200 0
278 9 9 "Herbaceous Wetlands178" 257.237 112.446 -231.359 900 180 1.5 180 0.669 0 2400 1200 0
279 9 9 "Herbaceous Wetlands178" 257.237 112.446 -231.359 900 180 1.5 180 0.669 0 2400 1200 0
280 9 9 "Herbaceous Wetlands178" 257.237 112.446 -231.359 900 180 1.5 180 0.669 0 2400 1200 0
281 9 9 "Herbaceous Wetlands178" 257.237 112.446 -231.359 900 180 1.5 180 0.669 0 2400 1200 0
282 9 9 "Herbaceous Wetlands178" 257.237 112.446 -231.359 900 180 1.5 180 0.669 0 2400 1200 0
283 9 9 "Herbaceous Wetlands178" 257.237 112.446 -231.359 900 180 1.5 180 0.669 0 2400 1200 0
284 9 9 "Herbaceous Wetlands178" 257.237 112.446 -231.359 900 180 1.5 180 0.669 0 2400 1200 0
285 9 9 "Herbaceous Wetlands178" 257.237 112.446 -231.359 900 180 1.5 180 0.669 0 2400 1200 0
286 9 9 "Herbaceous Wetlands178" 257.237 112.446 -231.359 900 180 1.5 180 0.669 0 2400 1200 0
287 9 9 "Herbaceous Wetlands178" 257.237 112.446 -231.359 900 180 1.5 180 0.669 0 2400 1200 0
288 9 9 "Herbaceous Wetlands178" 257.237 112.446 -231.359 900 180 1.5 180 0.669 0 2400 1200 0
289 9 9 "Herbaceous Wetlands178" 257.237 112.446 -231.359 900 180 1.5 180 0.669 0 2400 1200 0
290 9 9 "Herbaceous Wetlands178" 257.237 112.446 -231.359 900 180 1.5 180 0.669 0 2400 1200 0
291 9 9 "Herbaceous Wetlands178" 257.237 112.446 -231.359 900 180 1.5 180 0.669 0 2400 1200 0
292 9 9 "Herbaceous Wetlands178" 257.237 112.446 -231.359 900 180 1.5 180 0.669 0 2400 1200 0
293 9 9 "Herbaceous Wetlands178" 257.237 112.446 -231.359 900 180 1.5 180 0.669 0 2400 1200 0
294 9 9 "Herbaceous Wetlands178" 257.237 112.446 -231.359 900 180 1.5 180 0.669 0 2400 1200 0
295 9 9 "Herbaceous Wetlands178" 257.237 112.446 -231.359 900 180 1.5 180 0.669 0 2400 1200 0
296 9 9 "Herbaceous Wetlands178" 257.237 112.446 -231.359 900 180 1.5 180 0.669 0 2400 1200 0
297 9 9 "Herbaceous Wetlands178" 257.237 112.446 -231.359 900 180 1.5 180 0.669 0 2400 1200 0
298 9 9 "Herbaceous Wetlands178" 257.237 112.446 -231.359 900 180 1.5 180 0.669 0 2400 1200 0
299 9 9 "Herbaceous Wetlands178" 257.237 112.446 -231.359 900 180 1.5 180 0.669 0 2400 1200 0
300 9 9 "Herbaceous Wetlands178" 257.237 112.446 -231.359 900 180 1.5 180 0.669 0 2400 1200 0
301 9 9 "Herbaceous Wetlands178" 257.237 112.446 -231.359 900 180 1.5 180 0.669 0 2400 1200 0
302 9 9 "Herbaceous Wetlands178" 257.237 112.446 -231.359 900 180 1.5 180 0.669 0 2400 1200 0
303 9 9 "Herbaceous Wetlands178" 257.237 112.446 -231.359 900 180 1.5 180 0.669 0 2400 1200 0
304 9 9 "Herbaceous Wetlands178" 257.237 112.446 -231.359 900 180 1.5 180 0.669 0 2400 1200 0
305 9 9 "Herbaceous Wetlands178" 257.237 112.446 -231.359 900 0 1.5 0 0.669 0 2400 1200 0
306 9 9 "Herbaceous Wetlands178" 257.237 112.446 -231.359 900 0 1.5 0 0.669 0 2400 1200 0
307 9 9 "Herbaceous Wetlands178" 257.237 112.446 -231.359 900 0 1.5 0 0.669 0 2400 1200 0
308 9 9 "Herbaceous Wetlands178" 257.237 112.446 -231.359 900 0 1.5 0 0.669 0 2400 1200 0
309 9 9 "Herbaceous Wetlands178" 257.237 112.446 -231.359 900 0 1.5 0 0.669 0 2400 1200 0
310 9 9 "Herbaceous Wetlands178" 257.237 112.446 -231.359 900 0 1.5 0 0.669 0 2400 1200 0
311 9 9 "Herbaceous Wetlands178" 257.237 112.446 -231.359 900 0 1.5 0 0.669 0 2400 1200 0
312 9 9 "Herbaceous Wetlands178" 257.237 112.446 -231.359 900 0 1.5 0 0.669 0 2400 1200 0
313 9 9 "Herbaceous Wetlands178" 257.237 112.446 -231.359 900 0 1.5 0 0.669 0 2400 1200 0
314 9 9 "Herbaceous Wetlands178" 257.237 112.446 -231.359 900 0 1.5 0 0.669 0 2400 1200 0
315 9 9 "Herbaceous Wetlands178" 257.237 112.446 -231.359 900 0 1.5 0 0.669 0 2400 1200 0
316 9 9 "Herbaceous Wetlands178" 257.237 112.446 -231.359 900 0 1.5 0 0.669 0 2400 1200 0
317 9 9 "Herbaceous Wetlands178" 257.237 112.446 -231.359 900 0 1.5 0 0.669 0 2400 1200 0
318 9 9 "Herbaceous Wetlands178" 257.237 112.446 -231.359 900 0 1.5 0 0.669 0 2400 1200 0
319 9 9 "Herbaceous Wetlands178" 257.237 112.446 -231.359 900 0 1.5 0 0.669 0 2400 1200 0
320 9 9 "Herbaceous Wetlands178" 257.237 112.446 -231.359 900 0 1.5 0 0.669 0 2400 1200 0
321 9 9 "Herbaceous Wetlands178" 257.237 112.446 -231.359 900 0 1.5 0 0.669 0 2400 1200 0
322 9 9 "Herbaceous Wetlands178" 257.237 112.446 -231.359 900 0 1.5 0 0.669 0 2400 1200 0
323 9 9 "Herbaceous Wetlands178" 257.237 112.446 -231.359 900 0 1.5 0 0.669 0 2400 1200 0
324 9 9 "Herbaceous Wetlands178" 257.237 112.446 -231.359 900 0 1.5 0 0.669 0 2400 1200 0
325 9 9 "Herbaceous Wetlands178" 257.237 112.446 -231.359 900 0 1.5 0 0.669 0 2400 1200 0
326 9 9 "Herbaceous Wetlands178" 257.237 112.446 -231.359 900 0 1.5 0 0.669 0 2400 1200 0
327 9 9 "Herbaceous Wetlands178" 257.237 112.446 -231.359 900 0 1.5 0 0.669 0 2400 1200 0
328 9 9 "Herbaceous Wetlands178" 257.237 112.446 -231.359 900 0 1.5 0 0.669 0 2400 1200 0
329 9 9 "Herbaceous Wetlands178" 257.237 112.446 -231.359 900 0 1.5 0 0.669 0 2400 1200 0
330 9 9 "Herbaceous Wetlands178" 257.237 112.446 -231.359 900 0 1.5 0 0.669 0 2400 1200 0
331 9 9 "Herbaceous Wetlands178" 257.237 112.446 -231.359 900 0 1.5 0 0.669 0 2400 1200 0
332 9 9 "Herbaceous Wetlands178" 257.237 112.446 -231.359 900 0 1.5 0 0.669 0 2400 1200 0
333 9 9 "Herbaceous Wetlands178" 257.237 112.446 -231.359 900 0 1.5 0 0.669 0 2400 1200 0
334 9 9 "Herbaceous Wetlands178" 257.237 112.446 -231.359 900 0 1.5 0 0.669 0 2400 1200 0
335 9 9 "Herbaceous Wetlands178" 257.237 112.446 -231.359 900 0 1.5 0 0.669 0 2400 1200 0
336 9 9 "Herbaceous Wetlands178" 257.237 112.446 -231.359 900 0 1.5 0 0.669 0 2400 1200 0
337 9 9 "Herbaceous Wetlands178" 257.237 112.446 -231.359 900 0 1.5 0 0.669 0 2400 1200 0
338 9 9 "Herbaceous Wetlands178" 257.237 112.446 -231.359 900 0 1.5 0 0.669 0 2400 1200 0
339 9 9 "Herbaceous Wetlands178" 257.237 112.446 -231.359 900 0 1.5 0 0.669 0 2400 1200 0
340 9 9 "Herbaceous Wetlands178" 257.237 112.446 -231.359 900 0 1.5 0 0.669 0 2400 1200 0
341 9 9 "Herbaceous Wetlands178" 257.237 112.446 -231.359 900 0 1.5 0 0.669 0 2400 1200 0
342 9 9 "Herbaceous Wetlands178" 257.237 112.446 -231.359 900 0 1.5 0 0.669 0 2400 1200 0
343 9 9 "Herbaceous Wetlands178" 257.237 112.446 -231.359 900 0 1.5 0 0.669 0 2400 1200 0
344 9 9 "Herbaceous Wetlands178" 257.237 112.446 -231.359 900 0 1.5 0 0.669 0 2400 1200 0
345 9 9 "Herbaceous Wetlands178" 257.237 112.446 -231.359 900 0 1.5 0 0.669 0 2400 1200 0
346 9 9 "Herbaceous Wetlands178" 257.237 112.446 -231.359 900 0 1.5 0 0.669 0 2400 1200 0
347 9 9 "Herbaceous Wetlands178" 257.237 112.446 -231.359 900 0 1.5 0 0.669 0 2400 1200 0
348 9 9 "Herbaceous Wetlands178" 257.237 112.446 -231.359 900 0 1.5 0 0.669 0 2400 1200 0
349 9 9 "Herbaceous Wetlands178" 257.237 112.446 -231.359 900 0 1.5 0 0.669 0 2400 1200 0
350 9 9 "Herbaceous Wetlands178" 257.237 112.446 -231.359 900 0 1.5 0 0.669 0 2400 1200 0
351 9 9 "Herbaceous Wetlands178" 257.237 112.446 -231.359 900 0 1.5 0 0.669 0 2400 1200 0
352 9 9 "Herbaceous Wetlands178" 257.237 112.446 -231.359 900 0 1.5 0 0.669 0 2400 1200 0
353 9 9 "Herbaceous Wetlands178" 257.237 112.446 -231.359 900 0 1.5 0 0.669 0 2400 1200 0
354 9 9 "Herbaceous Wetlands178" 257.237 112.446 -231.359 900 0 1.5 0 0.669 0 2400 1200 0
355 9 9 "Herbaceous Wetlands178" 257.237 112.446 -231.359 900 0 1.5 0 0.669 0 2400 1200 0
356 9 9 "Herbaceous Wetlands178" 257.237 112.446 -231.359 900 0 1.5 0 0.669 0 2400 1200 0
357 9 9 "Herbaceous Wetlands178" 257.237 112.446 -231.359 900 0 1.5 0 0.669 0 2400 1200 0
358 9 9 "Herbaceous Wetlands178" 257.237 112.446 -231.359 900 0 1.5 0 0.669 0 2400 1200 0
359 9 9 "Herbaceous Wetlands178" 257.237 112.446 -231.359 900 0 1.5 0 0.669 0 2400 1200 0
360 9 9 "Herbaceous Wetlands178" 257.237 112.446 -231.359 900 0 1.5 0 0.669 0 2400 1200 0
361 9 9 "Herbaceous Wetlands178" 257.237 112.446 -231.359 900 0 1.5 0 0.669 0 2400 1200 0
362 9 9 "Herbaceous Wetlands178" 257.237 112.446 -231.359 900 0 1.5 0 0.669 0 2400 1200 0
363 9 9 "Herbaceous Wetlands178" 257.237 112.446 -231.359 900 0 1.5 0 0.669 0 2400 1200 0
364 9 9 "Herbaceous Wetlands178" 257.237 112.446 -231.359 900 0 1.5 0 0.669 0 2400 1200 0
365 9 9 "Herbaceous Wetlands178" 257.237 112.446 -231.359 900 0 1.5 0 0.669 0 2400 1200 0
1 10 10 "Corn525" 263.782 -43.98 -260.09 4927.26 0 0 0 0.663 0 1200 600 0
2 10 10 "Corn525" 263.782 -43.98 -260.09 4927.26 0 0 0 0.663 0 1200 600 0
3 10 10 "Corn525" 263.782 -43.98 -260.09 4927.26 0 0 0 0.663 0 1200 600 0
4 10 10 "Corn525" 263.782 -43.98 -260.09 4927.26 0 0 0 0.663 0 1200 600 0
5 10 10 "Corn525" 263.782 -43.98 -260.09 4927.26 0 0 0 0.663 0 1200 600 0
6 10 10 "Corn525" 263.782 -43.98 -260.09 4927.26 0 0 0 0.663 0 1200 600 0
7 10 10 "Corn525" 263.782 -43.98 -260.09 4927.26 0 0 0 0.663 0 1200 600 0
8 10 10 "Corn525" 263.782 -43.98 -260.09 4927.26 0 0 0 0.663 0 1200 600 0
9 10 10 "Corn525" 263.782 -43.98 -260.09 4927.26 0 0 0 0.663 0 1200 600 0
10 10 10 "Corn525" 263.782 -43.98 -260.09 4927.26 0 0 0 0.663 0 1200 600 0
11 10 10 "Corn525" 263.782 -43.98 -260.09 4927.26 0 0 0 0.663 0 1200 600 0
12 10 10 "Corn525" 263.782 -43.98 -260.09 4927.26 0 0 0 0.663 0 1200 600 0
13 10 10 "Corn525" 263.782 -43.98 -260.09 4927.26 0 0 0 0.663 0 1200 600 0
14 10 10 "Corn525" 263.782 -43.98 -260.09 4927.26 0 0 0 0.663 0 1200 600 0
15 10 10 "Corn525" 263.782 -43.98 -260.09 4927.26 0 0 0 0.663 0 1200 600 0
16 10 10 "Corn525" 263.782 -43.98 -260.09 4927.26 0 0 0 0.663 0 1200 600 0
17 10 10 "Corn525" 263.782 -43.98 -260.09 4927.26 0 0 0 0.663 0 1200 600 0
18 10 10 "Corn525" 263.782 -43.98 -260.09 4927.26 0 0 0 0.663 0 1200 600 0
19 10 10 "Corn525" 263.782 -43.98 -260.09 4927.26 0 0 0 0.663 0 1200 600 0
20 10 10 "Corn525" 263.782 -43.98 -260.09 4927.26 0 0 0 0.663 0 1200 600 0
21 10 10 "Corn525" 263.782 -43.98 -260.09 4927.26 0 0 0 0.663 0 1200 600 0
22 10 10 "Corn525" 263.782 -43.98 -260.09 4927.26 0 0 0 0.663 0 1200 600 0
23 10 10 "Corn525" 263.782 -43.98 -260.09 4927.26 0 0 0 0.663 0 1200 600 0
24 10 10 "Corn525" 263.782 -43.98 -260.09 4927.26 0 0 0 0.663 0 1200 600 0
25 10 10 "Corn525" 263.782 -43.98 -260.09 4927.26 0 0 0 0.663 0 1200 600 0
26 10 10 "Corn525" 263.782 -43.98 -260.09 4927.26 0 0 0 0.663 0 1200 600 0
27 10 10 "Corn525" 263.782 -43.98 -260.09 4927.26 0 0 0 0.663 0 1200 600 0
28 10 10 "Corn525" 263.782 -43.98 -260.09 4927.26 0 0 0 0.663 0 1200 600 0
29 10 10 "Corn525" 263.782 -43.98 -260.09 4927.26 0 0 0 0.663 0 1200 600 0
30 10 10 "Corn525" 263.782 -43.98 -260.09 4927.26 0 0 0 0.663 0 1200 600 0
31 10 10 "Corn525" 263.782 -43.98 -260.09 4927.26 0 0 0 0.663 0 1200 600 0
32 10 10 "Corn525" 263.782 -43.98 -260.09 4927.26 0 0 0 0.663 0 1200 600 0
33 10 10 "Corn525" 263.782 -43.98 -260.09 4927.26 0 0 0 0.663 0 1200 600 0
34 10 10 "Corn525" 263.782 -43.98 -260.09 4927.26 0 0 0 0.663 0 1200 600 0
35 10 10 "Corn525" 263.782 -43.98 -260.09 4927.26 0 0 0 0.663 0 1200 600 0
36 10 10 "Corn525" 263.782 -43.98 -260.09 4927.26 0 0 0 0.663 0 1200 600 0
37 10 10 "Corn525" 263.782 -43.98 -260.09 4927.26 0 0 0 0.663 0 1200 600 0
38 10 10 "Corn525" 263.782 -43.98 -260.09 4927.26 0 0 0 0.663 0 1200 600 0
39 10 10 "Corn525" 263.782 -43.98 -260.09 4927.26 0 0 0 0.663 0 1200 600 0
40 10 10 "Corn525" 263.782 -43.98 -260.09 4927.26 0 0 0 0.663 0 1200 600 0
41 10 10 "Corn525" 263.782 -43.98 -260.09 4927.26 0 0 0 0.663 0 1200 600 0
42 10 10 "Corn525" 263.782 -43.98 -260.09 4927.26 0 0 0 0.663 0 1200 600 0
43 10 10 "Corn525" 263.782 -43.98 -260.09 4927.26 0 0 0 0.663 0 1200 600 0
44 10 10 "Corn525" 263.782 -43.98 -260.09 4927.26 0 0 0 0.663 0 1200 600 0
45 10 10 "Corn525" 263.782 -43.98 -260.09 4927.26 0 0 0 0.663 0 1200 600 0
46 10 10 "Corn525" 263.782 -43.98 -260.09 4927.26 0 0 0 0.663 0 1200 600 0
47 10 10 "Corn525" 263.782 -43.98 -260.09 4927.26 0 0 0 0.663 0 1200 600 0
48 10 10 "Corn525" 263.782 -43.98 -260.09 4927.26 0 0 0 0.663 0 1200 600 0
49 10 10 "Corn525" 263.782 -43.98 -260.09 4927.26 0 0 0 0.663 0 1200 600 0
50 10 10 "Corn525" 263.782 -43.98 -260.09 4927.26 0 0 0 0.663 0 1200 600 0
51 10 10 "Corn525" 263.782 -43.98 -260.09 4927.26 0 0 0 0.663 0 1200 600 0
52 10 10 "Corn525" 263.782 -43.98 -260.09 4927.26 0 0 0 0.663 0 1200 600 0
53 10 10 "Corn525" 263.782 -43.98 -260.09 4927.26 0 0 0 0.663 0 1200 600 0
54 10 10 "Corn525" 263.782 -43.98 -260.09 4927.26 0 0 0 0.663 0 1200 600 0
55 10 10 "Corn525" 263.782 -43.98 -260.09 4927.26 0 0 0 0.663 0 1200 600 0
56 10 10 "Corn525" 263.782 -43.98 -260.09 4927.26 0 0 0 0.663 0 1200 600 0
57 10 10 "Corn525" 263.782 -43.98 -260.09 4927.26 0 0 0 0.663 0 1200 600 0
58 10 10 "Corn525" 263.782 -43.98 -260.09 4927.26 0 0 0 0.663 0 1200 600 0
59 10 10 "Corn525" 263.782 -43.98 -260.09 4927.26 0 0 0 0.663 0 1200 600 0
60 10 10 "Corn525" 263.782 -43.98 -260.09 4927.26 0 0 0 0.663 0 1200 600 0
61 10 10 "Corn525" 263.782 -43.98 -260.09 4927.26 0 0 0 0.663 0 1200 600 0
62 10 10 "Corn525" 263.782 -43.98 -260.09 4927.26 0 0 0 0.663 0 1200 600 0
63 10 10 "Corn525" 263.782 -43.98 -260.09 4927.26 0 0 0 0.663 0 1200 600 0
64 10 10 "Corn525" 263.782 -43.98 -260.09 4927.26 0 0 0 0.663 0 1200 600 0
65 10 10 "Corn525" 263.782 -43.98 -260.09 4927.26 0 0 0 0.663 0 1200 600 0
66 10 10 "Corn525" 263.782 -43.98 -260.09 4927.26 0 0 0 0.663 0 1200 600 0
67 10 10 "Corn525" 263.782 -43.98 -260.09 4927.26 0 0 0 0.663 0 1200 600 0
68 10 10 "Corn525" 263.782 -43.98 -260.09 4927.26 0 0 0 0.663 0 1200 600 0
69 10 10 "Corn525" 263.782 -43.98 -260.09 4927.26 0 0 0 0.663 0 1200 600 0
70 10 10 "Corn525" 263.782 -43.98 -260.09 4927.26 0 0 0 0.663 0 1200 600 0
71 10 10 "Corn525" 263.782 -43.98 -260.09 4927.26 0 0 0 0.663 0 1200 600 0
72 10 10 "Corn525" 263.782 -43.98 -260.09 4927.26 0 0 0 0.663 0 1200 600 0
73 10 10 "Corn525" 263.782 -43.98 -260.09 4927.26 0 0 0 0.663 0 1200 600 0
74 10 10 "Corn525" 263.782 -43.98 -260.09 4927.26 0 0 0 0.663 0 1200 600 0
75 10 10 "Corn525" 263.782 -43.98 -260.09 4927.26 0 0 0 0.663 0 1200 600 0
76 10 10 "Corn525" 263.782 -43.98 -260.09 4927.26 0 0 0 0.663 0 1200 600 0
77 10 10 "Corn525" 263.782 -43.98 -260.09 4927.26 0 0 0 0.663 0 1200 600 0
78 10 10 "Corn525" 263.782 -43.98 -260.09 4927.26 0 0 0 0.663 0 1200 600 0
79 10 10 "Corn525" 263.782 -43.98 -260.09 4927.26 0 0 0 0.663 0 1200 600 0
80 10 10 "Corn525" 263.782 -43.98 -260.09 4927.26 0 0 0 0.663 0 1200 600 0
81 10 10 "Corn525" 263.782 -43.98 -260.09 4927.26 0 0 0 0.663 0 1200 600 0
82 10 10 "Corn525" 263.782 -43.98 -260.09 4927.26 0 0 0 0.663 0 1200 600 0
83 10 10 "Corn525" 263.782 -43.98 -260.09 4927.26 0 0 0 0.663 0 1200 600 0
84 10 10 "Corn525" 263.782 -43.98 -260.09 4927.26 0 0 0 0.663 0 1200 600 0
85 10 10 "Corn525" 263.782 -43.98 -260.09 4927.26 0 0 0 0.663 0 1200 600 0
86 10 10 "Corn525" 263.782 -43.98 -260.09 4927.26 0 0 0 0.663 0 1200 600 0
87 10 10 "Corn525" 263.782 -43.98 -260.09 4927.26 0 0 0 0.663 0 1200 600 0
88 10 10 "Corn525" 263.782 -43.98 -260.09 4927.26 0 0 0 0.663 0 1200 600 0
89 10 10 "Corn525" 263.782 -43.98 -260.09 4927.26 0 0 0 0.663 0 1200 600 0
90 10 10 "Corn525" 263.782 -43.98 -260.09 4927.26 0 0 0 0.663 0 1200 600 0
91 10 10 "Corn525" 263.782 -43.98 -260.09 4927.26 0 0 0 0.663 0 1200 600 0
92 10 10 "Corn525" 263.782 -43.98 -260.09 4927.26 0 0 0 0.663 0 1200 600 0
93 10 10 "Corn525" 263.782 -43.98 -260.09 4927.26 0 0 0 0.663 0 1200 600 0
94 10 10 "Corn525" 263.782 -43.98 -260.09 4927.26 0 0 0 0.663 0 1200 600 0
95 10 10 "Corn525" 263.782 -43.98 -260.09 4927.26 0 0 0 0.663 0 1200 600 0
96 10 10 "Corn525" 263.782 -43.98 -260.09 4927.26 0 0 0 0.663 0 1200 600 0
97 10 10 "Corn525" 263.782 -43.98 -260.09 4927.26 0 0 0 0.663 0 1200 600 0
98 10 10 "Corn525" 263.782 -43.98 -260.09 4927.26 0 0 0 0.663 0 1200 600 0
99 10 10 "Corn525" 263.782 -43.98 -260.09 4927.26 0 0 0 0.663 0 1200 600 0
100 10 10 "Corn525" 263.782 -43.98 -260.09 4927.26 0 0 0 0.663 0 1200 600 0
101 10 10 "Corn525" 263.782 -43.98 -260.09 4927.26 0 0 0 0.663 0 1200 600 0
102 10 10 "Corn525" 263.782 -43.98 -260.09 4927.26 0 0 0 0.663 0 1200 600 0
103 10 10 "Corn525" 263.782 -43.98 -260.09 4927.26 0 0 0 0.663 0 1200 600 0
104 10 10 "Corn525" 263.782 -43.98 -260.09 4927.26 0 0 0 0.663 0 1200 600 0
105 10 10 "Corn525" 263.782 -43.98 -260.09 4927.26 0 0 0 0.663 0 1200 600 0
106 10 10 "Corn525" 263.782 -43.98 -260.09 4927.26 0 0 0 0.663 0 1200 600 0
107 10 10 "Corn525" 263.782 -43.98 -260.09 4927.26 0 0 0 0.663 0 1200 600 0
108 10 10 "Corn525" 263.782 -43.98 -260.09 4927.26 0 0 0 0.663 0 1200 600 0
109 10 10 "Corn525" 263.782 -43.98 -260.09 4927.26 0 0 0 0.663 0 1200 600 0
110 10 10 "Corn525" 263.782 -43.98 -260.09 4927.26 0 0 0 0.663 0 1200 600 0
111 10 10 "Corn525" 263.782 -43.98 -260.09 4927.26 0 0 0 0.663 0 1200 600 0
112 10 10 "Corn525" 263.782 -43.98 -260.09 4927.26 0 0 0 0.663 0 1200 600 0
113 10 10 "Corn525" 263.782 -43.98 -260.09 4927.26 0 0 0 0.663 0 1200 600 0
114 10 10 "Corn525" 263.782 -43.98 -260.09 4927.26 0 0 0 0.663 0 1200 600 0
115 10 10 "Corn525" 263.782 -43.98 -260.09 4927.26 0 0 0 0.663 0 1200 600 0
116 10 10 "Corn525" 263.782 -43.98 -260.09 4927.26 0 0 0 0.663 0 1200 600 0
117 10 10 "Corn525" 263.782 -43.98 -260.09 4927.26 0 0 0 0.663 0 1200 600 0
118 10 10 "Corn525" 263.782 -43.98 -260.09 4927.26 0 0 0 0.663 0 1200 600 0
119 10 10 "Corn525" 263.782 -43.98 -260.09 4927.26 0 0 0 0.663 0 1200 600 0
120 10 10 "Corn525" 263.782 -43.98 -260.09 4927.26 0 0 0 0.663 0 1200 600 0
121 10 10 "Corn525" 263.782 -43.98 -260.09 4927.26 0 0 0 0.663 0 1200 600 0
122 10 10 "Corn525" 263.782 -43.98 -260.09 4927.26 0 0 0 0.663 0 1200 600 0
123 10 10 "Corn525" 263.782 -43.98 -260.09 4927.26 0 0 0 0.663 0 1200 600 0
124 10 10 "Corn525" 263.782 -43.98 -260.09 4927.26 0 0 0 0.663 0 1200 600 0
125 10 10 "Corn525" 263.782 -43.98 -260.09 4927.26 0 0 0 0.663 0 1200 600 0
126 10 10 "Corn525" 263.782 -43.98 -260.09 4927.26 0 0 0 0.663 0 1200 600 0
127 10 10 "Corn525" 263.782 -43.98 -260.09 4927.26 0 0 0 0.663 0 1200 600 0
128 10 10 "Corn525" 263.782 -43.98 -260.09 4927.26 0 0 0 0.663 0 1200 600 0
129 10 10 "Corn525" 263.782 -43.98 -260.09 4927.26 0 0 0 0.663 0 1200 600 0
130 10 10 "Corn525" 263.782 -43.98 -260.09 4927.26 0 0 0 0.663 0 1200 600 0
131 10 10 "Corn525" 263.782 -43.98 -260.09 4927.26 0 0 0 0.663 0 1200 600 0
132 10 10 "Corn525" 263.782 -43.98 -260.09 4927.26 0 0 0 0.663 0 1200 600 0
133 10 10 "Corn525" 263.782 -43.98 -260.09 4927.26 0 0 0 0.663 0 1200 600 0
134 10 10 "Corn525" 263.782 -43.98 -260.09 4927.26 0 0 0 0.663 0 1200 600 0
135 10 10 "Corn525" 263.782 -43.98 -260.09 4927.26 0 0 0 0.663 0 1200 600 0
136 10 10 "Corn525" 263.782 -43.98 -260.09 4927.26 0 0 0 0.663 0 1200 600 0
137 10 10 "Corn525" 263.782 -43.98 -260.09 4927.26 0 0 0 0.663 0 1200 600 0
138 10 10 "Corn525" 263.782 -43.98 -260.09 4927.26 0 0 0 0.663 0 1200 600 0
139 10 10 "Corn525" 263.782 -43.98 -260.09 4927.26 0 0 0 0.663 0 1200 600 0
140 10 10 "Corn525" 263.782 -43.98 -260.09 4927.26 0 0 0 0.663 0 1200 600 0
141 10 10 "Corn525" 263.782 -43.98 -260.09 4927.26 0 0 0 0.663 0 1200 600 0
142 10 10 "Corn525" 263.782 -43.98 -260.09 4927.26 0 0 0 0.663 0 1200 600 0
143 10 10 "Corn525" 263.782 -43.98 -260.09 4927.26 0 0 0 0.663 0 1200 600 0
144 10 10 "Corn525" 263.782 -43.98 -260.09 4927.26 0 0 0 0.663 0 1200 600 0
145 10 10 "Corn525" 263.782 -43.98 -260.09 4927.26 0 0 0 0.663 0 1200 600 0
146 10 10 "Corn525" 263.782 -43.98 -260.09 4927.26 0 0 0 0.663 0 1200 600 0
147 10 10 "Corn525" 263.782 -43.98 -260.09 4927.26 0 0 0 0.663 0 1200 600 0
148 10 10 "Corn525" 263.782 -43.98 -260.09 4927.26 0 0 0 0.663 0 1200 600 0
149 10 10 "Corn525" 263.782 -43.98 -260.09 4927.26 0 0 0 0.663 0 1200 600 0
150 10 10 "Corn525" 263.782 -43.98 -260.09 4927.26 0 0 0 0.663 0 1200 600 0
151 10 10 "Corn525" 263.782 -43.98 -260.09 4927.26 0 0 0 0.663 0 1200 600 0
152 10 10 "Corn525" 263.782 -43.98 -260.09 4927.26 0 0 0 0.663 0 1200 600 0
153 10 10 "Corn525" 263.782 -43.98 -260.09 4927.26 0 0 0 0.663 0 1200 600 0
154 10 10 "Corn525" 263.782 -43.98 -260.09 4927.26 0 0 0 0.663 0 1200 600 0
155 10 10 "Corn525" 263.782 -43.98 -260.09 4927.26 0 0 0 0.663 0 1200 600 0
156 10 10 "Corn525" 263.782 -43.98 -260.09 4927.26 0 0 0 0.663 0 1200 600 0
157 10 10 "Corn525" 263.782 -43.98 -260.09 4927.26 0 0 0 0.663 0 1200 600 0
158 10 10 "Corn525" 263.782 -43.98 -260.09 4927.26 0 0 0 0.663 0 1200 600 0
159 10 10 "Corn525" 263.782 -43.98 -260.09 4927.26 0 0 0 0.663 0 1200 600 0
160 10 10 "Corn525" 263.782 -43.98 -260.09 4927.26 0 0 0 0.663 0 1200 600 0
161 10 10 "Corn525" 263.782 -43.98 -260.09 4927.26 0 0 0 0.663 0 1200 600 0
162 10 10 "Corn525" 263.782 -43.98 -260.09 4927.26 0 0 0 0.663 0 1200 600 0
163 10 10 "Corn525" 263.782 -43.98 -260.09 4927.26 0 0 0 0.663 0 1200 600 0
164 10 10 "Corn525" 263.782 -43.98 -260.09 4927.26 0 0 0 0.663 0 1200 600 0
165 10 10 "Corn525" 263.782 -43.98 -260.09 4927.26 0 0 0 0.663 0 1200 600 0
166 10 10 "Corn525" 263.782 -43.98 -260.09 4927.26 0 0 0 0.663 0 1200 600 0
167 10 10 "Corn525" 263.782 -43.98 -260.09 4927.26 0 0 0 0.663 0 1200 600 0
168 10 10 "Corn525" 263.782 -43.98 -260.09 4927.26 0 0 0 0.663 0 1200 600 0
169 10 10 "Corn525" 263.782 -43.98 -260.09 4927.26 0 0 0 0.663 0 1200 600 0
170 10 10 "Corn525" 263.782 -43.98 -260.09 4927.26 0 0 0 0.663 0 1200 600 0
171 10 10 "Corn525" 263.782 -43.98 -260.09 4927.26 0 0 0 0.663 0 1200 600 0
172 10 10 "Corn525" 263.782 -43.98 -260.09 4927.26 0 0 0 0.663 0 1200 600 0
173 10 10 "Corn525" 263.782 -43.98 -260.09 4927.26 0 0 0 0.663 0 1200 600 0
174 10 10 "Corn525" 263.782 -43.98 -260.09 4927.26 0 0 0 0.663 0 1200 600 0
175 10 10 "Corn525" 263.782 -43.98 -260.09 4927.26 0 0 0 0.663 0 1200 600 0
176 10 10 "Corn525" 263.782 -43.98 -260.09 4927.26 0 0 0 0.663 0 1200 600 0
177 10 10 "Corn525" 263.782 -43.98 -260.09 4927.26 0 0 0 0.663 0 1200 600 0
178 10 10 "Corn525" 263.782 -43.98 -260.09 4927.26 0 0 0 0.663 0 1200 600 0
179 10 10 "Corn525" 263.782 -43.98 -260.09 4927.26 0 0 0 0.663 0 1200 600 0
180 10 10 "Corn525" 263.782 -43.98 -260.09 4927.26 0 0 0 0.663 0 1200 600 0
181 10 10 "Corn525" 263.782 -43.98 -260.09 4927.26 0 0 0 0.663 0 1200 600 0
182 10 10 "Corn525" 263.782 -43.98 -260.09 4927.26 0 0 0 0.663 0 1200 600 0
183 10 10 "Corn525" 263.782 -43.98 -260.09 4927.26 0 0 0 0.663 0 1200 600 0
184 10 10 "Corn525" 263.782 -43.98 -260.09 4927.26 0 0 0 0.663 0 1200 600 0
185 10 10 "Corn525" 263.782 -43.98 -260.09 4927.26 0 0 0 0.663 0 1200 600 0
186 10 10 "Corn525" 263.782 -43.98 -260.09 4927.26 0 0 0 0.663 0 1200 600 0
187 10 10 "Corn525" 263.782 -43.98 -260.09 4927.26 0 0 0 0.663 0 1200 600 0
188 10 10 "Corn525" 263.782 -43.98 -260.09 4927.26 0 0 0 0.663 0 1200 600 0
189 10 10 "Corn525" 263.782 -43.98 -260.09 4927.26 0 0 0 0.663 0 1200 600 0
190 10 10 "Corn525" 263.782 -43.98 -260.09 4927.26 0 0 0 0.663 0 1200 600 0
191 10 10 "Corn525" 263.782 -43.98 -260.09 4927.26 0 0 0 0.663 0 1200 600 0
192 10 10 "Corn525" 263.782 -43.98 -260.09 4927.26 0 0 0 0.663 0 1200 600 0
193 10 10 "Corn525" 263.782 -43.98 -260.09 4927.26 0 0 0 0.663 0 1200 600 0
194 10 10 "Corn525" 263.782 -43.98 -260.09 4927.26 0 0 0 0.663 0 1200 600 0
195 10 10 "Corn525" 263.782 -43.98 -260.09 4927.26 0 0 0 0.663 0 1200 600 0
196 10 10 "Corn525" 263.782 -43.98 -260.09 4927.26 0 0 0 0.663 0 1200 600 0
197 10 10 "Corn525" 263.782 -43.98 -260.09 4927.26 0 0 0 0.663 0 1200 600 0
198 10 10 "Corn525" 263.782 -43.98 -260.09 4927.26 0 0 0 0.663 0 1200 600 0
199 10 10 "Corn525" 263.782 -43.98 -260.09 4927.26 0 0 0 0.663 0 1200 600 0
200 10 10 "Corn525" 263.782 -43.98 -260.09 4927.26 0 0 0 0.663 0 1200 600 0
201 10 10 "Corn525" 263.782 -43.98 -260.09 4927.26 0 0 0 0.663 0 1200 600 0
202 10 10 "Corn525" 263.782 -43.98 -260.09 4927.26 0 0 0 0.663 0 1200 600 0
203 10 10 "Corn525" 263.782 -43.98 -260.09 4927.26 0 0 0 0.663 0 1200 600 0
204 10 10 "Corn525" 263.782 -43.98 -260.09 4927.26 16973.424 0 0 0.663 0 1200 600 0
205 10 10 "Corn525" 263.782 -43.98 -260.09 4927.26 16973.424 0 0 0.663 0 1200 600 0
206 10 10 "Corn525" 263.782 -43.98 -260.09 4927.26 16973.424 0 0 0.663 0 1200 600 0
207 10 10 "Corn525" 263.782 -43.98 -260.09 4927.26 16973.424 0 0 0.663 0 1200 600 0
208 10 10 "Corn525" 263.782 -43.98 -260.09 4927.26 16973.424 0 0 0.663 0 1200 600 0
209 10 10 "Corn525" 263.782 -43.98 -260.09 4927.26 16973.424 0 0 0.663 0 1200 600 0
210 10 10 "Corn525" 263.782 -43.98 -260.09 4927.26 16973.424 0 0 0.663 0 1200 600 0
211 10 10 "Corn525" 263.782 -43.98 -260.09 4927.26 16973.424 0 0 0.663 0 1200 600 0
212 10 10 "Corn525" 263.782 -43.98 -260.09 4927.26 16973.424 0 0 0.663 0 1200 600 0
213 10 10 "Corn525" 263.782 -43.98 -260.09 4927.26 16973.424 0 0 0.663 0 1200 600 0
214 10 10 "Corn525" 263.782 -43.98 -260.09 4927.26 16973.424 0 0 0.663 0 1200 600 0
215 10 10 "Corn525" 263.782 -43.98 -260.09 4927.26 16973.424 0 0 0.663 0 1200 600 0
216 10 10 "Corn525" 263.782 -43.98 -260.09 4927.26 16973.424 0 0 0.663 0 1200 600 0
217 10 10 "Corn525" 263.782 -43.98 -260.09 4927.26 0 0 0 0.663 0 1200 600 0
218 10 10 "Corn525" 263.782 -43.98 -260.09 4927.26 0 0 0 0.663 0 1200 600 0
219 10 10 "Corn525" 263.782 -43.98 -260.09 4927.26 0 0 0 0.663 0 1200 600 0
220 10 10 "Corn525" 263.782 -43.98 -260.09 4927.26 0 0 0 0.663 0 1200 600 0
221 10 10 "Corn525" 263.782 -43.98 -260.09 4927.26 0 0 0 0.663 0 1200 600 0
222 10 10 "Corn525" 263.782 -43.98 -260.09 4927.26 0 0 0 0.663 0 1200 600 0
223 10 10 "Corn525" 263.782 -43.98 -260.09 4927.26 0 0 0 0.663 0 1200 600 0
224 10 10 "Corn525" 263.782 -43.98 -260.09 4927.26 0 0 0 0.663 0 1200 600 0
225 10 10 "Corn525" 263.782 -43.98 -260.09 4927.26 0 0 0 0.663 0 1200 600 0
226 10 10 "Corn525" 263.782 -43.98 -260.09 4927.26 0 0 0 0.663 0 1200 600 0
227 10 10 "Corn525" 263.782 -43.98 -260.09 4927.26 0 0 0 0.663 0 1200 600 0
228 10 10 "Corn525" 263.782 -43.98 -260.09 4927.26 0 0 0 0.663 0 1200 600 0
229 10 10 "Corn525" 263.782 -43.98 -260.09 4927.26 0 0 0 0.663 0 1200 600 0
230 10 10 "Corn525" 263.782 -43.98 -260.09 4927.26 0 0 0 0.663 0 1200 600 0
231 10 10 "Corn525" 263.782 -43.98 -260.09 4927.26 0 0 0 0.663 0 1200 600 0
232 10 10 "Corn525" 263.782 -43.98 -260.09 4927.26 0 0 0 0.663 0 1200 600 0
233 10 10 "Corn525" 263.782 -43.98 -260.09 4927.26 0 0 0 0.663 0 1200 600 0
234 10 10 "Corn525" 263.782 -43.98 -260.09 4927.26 0 0 0 0.663 0 1200 600 0
235 10 10 "Corn525" 263.782 -43.98 -260.09 4927.26 0 0 0 0.663 0 1200 600 0
236 10 10 "Corn525" 263.782 -43.98 -260.09 4927.26 0 0 0 0.663 0 1200 600 0
237 10 10 "Corn525" 263.782 -43.98 -260.09 4927.26 0 0 0 0.663 0 1200 600 0
238 10 10 "Corn525" 263.782 -43.98 -260.09 4927.26 0 0 0 0.663 0 1200 600 0
239 10 10 "Corn525" 263.782 -43.98 -260.09 4927.26 0 0 0 0.663 0 1200 600 0
240 10 10 "Corn525" 263.782 -43.98 -260.09 4927.26 0 0 0 0.663 0 1200 600 0
241 10 10 "Corn525" 263.782 -43.98 -260.09 4927.26 0 0 0 0.663 0 1200 600 0
242 10 10 "Corn525" 263.782 -43.98 -260.09 4927.26 0 0 0 0.663 0 1200 600 0
243 10 10 "Corn525" 263.782 -43.98 -260.09 4927.26 0 0 0 0.663 0 1200 600 0
244 10 10 "Corn525" 263.782 -43.98 -260.09 4927.26 0 0 0 0.663 0 1200 600 0
245 10 10 "Corn525" 263.782 -43.98 -260.09 4927.26 0 0 0 0.663 0 1200 600 0
246 10 10 "Corn525" 263.782 -43.98 -260.09 4927.26 0 0 0 0.663 0 1200 600 0
247 10 10 "Corn525" 263.782 -43.98 -260.09 4927.26 0 0 0 0.663 0 1200 600 0
248 10 10 "Corn525" 263.782 -43.98 -260.09 4927.26 0 0 0 0.663 0 1200 600 0
249 10 10 "Corn525" 263.782 -43.98 -260.09 4927.26 0 0 0 0.663 0 1200 600 0
250 10 10 "Corn525" 263.782 -43.98 -260.09 4927.26 0 0 0 0.663 0 1200 600 0
251 10 10 "Corn525" 263.782 -43.98 -260.09 4927.26 0 0 0 0.663 0 1200 600 0
252 10 10 "Corn525" 263.782 -43.98 -260.09 4927.26 0 0 0 0.663 0 1200 600 0
253 10 10 "Corn525" 263.782 -43.98 -260.09 4927.26 0 0 0 0.663 0 1200 600 0
254 10 10 "Corn525" 263.782 -43.98 -260.09 4927.26 0 0 0 0.663 0 1200 600 0
255 10 10 "Corn525" 263.782 -43.98 -260.09 4927.26 0 0 0 0.663 0 1200 600 0
256 10 10 "Corn525" 263.782 -43.98 -260.09 4927.26 0 0 0 0.663 0 1200 600 0
257 10 10 "Corn525" 263.782 -43.98 -260.09 4927.26 0 0 0 0.663 0 1200 600 0
258 10 10 "Corn525" 263.782 -43.98 -260.09 4927.26 0 0 0 0.663 0 1200 600 0
259 10 10 "Corn525" 263.782 -43.98 -260.09 4927.26 0 0 0 0.663 0 1200 600 0
260 10 10 "Corn525" 263.782 -43.98 -260.09 4927.26 0 0 0 0.663 0 1200 600 0
261 10 10 "Corn525" 263.782 -43.98 -260.09 4927.26 0 0 0 0.663 0 1200 600 0
262 10 10 "Corn525" 263.782 -43.98 -260.09 4927.26 0 0 0 0.663 0 1200 600 0
263 10 10 "Corn525" 263.782 -43.98 -260.09 4927.26 0 0 0 0.663 0 1200 600 0
264 10 10 "Corn525" 263.782 -43.98 -260.09 4927.26 0 0 0 0.663 0 1200 600 0
265 10 10 "Corn525" 263.782 -43.98 -260.09 4927.26 0 0 0 0.663 0 1200 600 0
266 10 10 "Corn525" 263.782 -43.98 -260.09 4927.26 0 0 0 0.663 0 1200 600 0
267 10 10 "Corn525" 263.782 -43.98 -260.09 4927.26 0 0 0 0.663 0 1200 600 0
268 10 10 "Corn525" 263.782 -43.98 -260.09 4927.26 0 0 0 0.663 0 1200 600 0
269 10 10 "Corn525" 263.782 -43.98 -260.09 4927.26 0 0 0 0.663 0 1200 600 0
270 10 10 "Corn525" 263.782 -43.98 -260.09 4927.26 0 0 0 0.663 0 1200 600 0
271 10 10 "Corn525" 263.782 -43.98 -260.09 4927.26 0 0 0 0.663 0 1200 600 0
272 10 10 "Corn525" 263.782 -43.98 -260.09 4927.26 0 0 0 0.663 0 1200 600 0
273 10 10 "Corn525" 263.782 -43.98 -260.09 4927.26 0 0 0 0.663 0 1200 600 0
274 10 10 "Corn525" 263.782 -43.98 -260.09 4927.26 0 0 0 0.663 0 1200 600 0
275 10 10 "Corn525" 263.782 -43.98 -260.09 4927.26 0 0 0 0.663 0 1200 600 0
276 10 10 "Corn525" 263.782 -43.98 -260.09 4927.26 0 0 0 0.663 0 1200 600 0
277 10 10 "Corn525" 263.782 -43.98 -260.09 4927.26 0 0 0 0.663 0 1200 600 0
278 10 10 "Corn525" 263.782 -43.98 -260.09 4927.26 0 0 0 0.663 0 1200 600 0
279 10 10 "Corn525" 263.782 -43.98 -260.09 4927.26 0 0 0 0.663 0 1200 600 0
280 10 10 "Corn525" 263.782 -43.98 -260.09 4927.26 0 0 0 0.663 0 1200 600 0
281 10 10 "Corn525" 263.782 -43.98 -260.09 4927.26 0 0 0 0.663 0 1200 600 0
282 10 10 "Corn525" 263.782 -43.98 -260.09 4927.26 0 0 0 0.663 0 1200 600 0
283 10 10 "Corn525" 263.782 -43.98 -260.09 4927.26 0 0 0 0.663 0 1200 600 0
284 10 10 "Corn525" 263.782 -43.98 -260.09 4927.26 0 0 0 0.663 0 1200 600 0
285 10 10 "Corn525" 263.782 -43.98 -260.09 4927.26 0 0 0 0.663 0 1200 600 0
286 10 10 "Corn525" 263.782 -43.98 -260.09 4927.26 0 0 0 0.663 0 1200 600 0
287 10 10 "Corn525" 263.782 -43.98 -260.09 4927.26 0 0 0 0.663 0 1200 600 0
288 10 10 "Corn525" 263.782 -43.98 -260.09 4927.26 0 0 0 0.663 0 1200 600 0
289 10 10 "Corn525" 263.782 -43.98 -260.09 4927.26 0 0 0 0.663 0 1200 600 0
290 10 10 "Corn525" 263.782 -43.98 -260.09 4927.26 0 0 0 0.663 0 1200 600 0
291 10 10 "Corn525" 263.782 -43.98 -260.09 4927.26 0 0 0 0.663 0 1200 600 0
292 10 10 "Corn525" 263.782 -43.98 -260.09 4927.26 0 0 0 0.663 0 1200 600 0
293 10 10 "Corn525" 263.782 -43.98 -260.09 4927.26 0 0 0 0.663 0 1200 600 0
294 10 10 "Corn525" 263.782 -43.98 -260.09 4927.26 0 0 0 0.663 0 1200 600 0
295 10 10 "Corn525" 263.782 -43.98 -260.09 4927.26 0 0 0 0.663 0 1200 600 0
296 10 10 "Corn525" 263.782 -43.98 -260.09 4927.26 0 0 0 0.663 0 1200 600 0
297 10 10 "Corn525" 263.782 -43.98 -260.09 4927.26 0 0 0 0.663 0 1200 600 0
298 10 10 "Corn525" 263.782 -43.98 -260.09 4927.26 0 0 0 0.663 0 1200 600 0
299 10 10 "Corn525" 263.782 -43.98 -260.09 4927.26 0 0 0 0.663 0 1200 600 0
300 10 10 "Corn525" 263.782 -43.98 -260.09 4927.26 0 0 0 0.663 0 1200 600 0
301 10 10 "Corn525" 263.782 -43.98 -260.09 4927.26 0 0 0 0.663 0 1200 600 0
302 10 10 "Corn525" 263.782 -43.98 -260.09 4927.26 0 0 0 0.663 0 1200 600 0
303 10 10 "Corn525" 263.782 -43.98 -260.09 4927.26 0 0 0 0.663 0 1200 600 0
304 10 10 "Corn525" 263.782 -43.98 -260.09 4927.26 0 0 0 0.663 0 1200 600 0
305 10 10 "Corn525" 263.782 -43.98 -260.09 4927.26 0 0 0 0.663 0 1200 600 0
306 10 10 "Corn525" 263.782 -43.98 -260.09 4927.26 0 0 0 0.663 0 1200 600 0
307 10 10 "Corn525" 263.782 -43.98 -260.09 4927.26 0 0 0 0.663 0 1200 600 0
308 10 10 "Corn525" 263.782 -43.98 -260.09 4927.26 0 0 0 0.663 0 1200 600 0
309 10 10 "Corn525" 263.782 -43.98 -260.09 4927.26 0 0 0 0.663 0 1200 600 0
310 10 10 "Corn525" 263.782 -43.98 -260.09 4927.26 0 0 0 0.663 0 1200 600 0
311 10 10 "Corn525" 263.782 -43.98 -260.09 4927.26 0 0 0 0.663 0 1200 600 0
312 10 10 "Corn525" 263.782 -43.98 -260.09 4927.26 0 0 0 0.663 0 1200 600 0
313 10 10 "Corn525" 263.782 -43.98 -260.09 4927.26 0 0 0 0.663 0 1200 600 0
314 10 10 "Corn525" 263.782 -43.98 -260.09 4927.26 0 0 0 0.663 0 1200 600 0
315 10 10 "Corn525" 263.782 -43.98 -260.09 4927.26 0 0 0 0.663 0 1200 600 0
316 10 10 "Corn525" 263.782 -43.98 -260.09 4927.26 0 0 0 0.663 0 1200 600 0
317 10 10 "Corn525" 263.782 -43.98 -260.09 4927.26 0 0 0 0.663 0 1200 600 0
318 10 10 "Corn525" 263.782 -43.98 -260.09 4927.26 0 0 0 0.663 0 1200 600 0
319 10 10 "Corn525" 263.782 -43.98 -260.09 4927.26 0 0 0 0.663 0 1200 600 0
320 10 10 "Corn525" 263.782 -43.98 -260.09 4927.26 0 0 0 0.663 0 1200 600 0
321 10 10 "Corn525" 263.782 -43.98 -260.09 4927.26 0 0 0 0.663 0 1200 600 0
322 10 10 "Corn525" 263.782 -43.98 -260.09 4927.26 0 0 0 0.663 0 1200 600 0
323 10 10 "Corn525" 263.782 -43.98 -260.09 4927.26 0 0 0 0.663 0 1200 600 0
324 10 10 "Corn525" 263.782 -43.98 -260.09 4927.26 0 0 0 0.663 0 1200 600 0
325 10 10 "Corn525" 263.782 -43.98 -260.09 4927.26 0 0 0 0.663 0 1200 600 0
326 10 10 "Corn525" 263.782 -43.98 -260.09 4927.26 0 0 0 0.663 0 1200 600 0
327 10 10 "Corn525" 263.782 -43.98 -260.09 4927.26 0 0 0 0.663 0 1200 600 0
328 10 10 "Corn525" 263.782 -43.98 -260.09 4927.26 0 0 0 0.663 0 1200 600 0
329 10 10 "Corn525" 263.782 -43.98 -260.09 4927.26 0 0 0 0.663 0 1200 600 0
330 10 10 "Corn525" 263.782 -43.98 -260.09 4927.26 0 0 0 0.663 0 1200 600 0
331 10 10 "Corn525" 263.782 -43.98 -260.09 4927.26 0 0 0 0.663 0 1200 600 0
332 10 10 "Corn525" 263.782 -43.98 -260.09 4927.26 0 0 0 0.663 0 1200 600 0
333 10 10 "Corn525" 263.782 -43.98 -260.09 4927.26 0 0 0 0.663 0 1200 600 0
334 10 10 "Corn525" 263.782 -43.98 -260.09 4927.26 0 0 0 0.663 0 1200 600 0
335 10 10 "Corn525" 263.782 -43.98 -260.09 4927.26 0 0 0 0.663 0 1200 600 0
336 10 10 "Corn525" 263.782 -43.98 -260.09 4927.26 0 0 0 0.663 0 1200 600 0
337 10 10 "Corn525" 263.782 -43.98 -260.09 4927.26 0 0 0 0.663 0 1200 600 0
338 10 10 "Corn525" 263.782 -43.98 -260.09 4927.26 0 0 0 0.663 0 1200 600 0
339 10 10 "Corn525" 263.782 -43.98 -260.09 4927.26 0 0 0 0.663 0 1200 600 0
340 10 10 "Corn525" 263.782 -43.98 -260.09 4927.26 0 0 0 0.663 0 1200 600 0
341 10 10 "Corn525" 263.782 -43.98 -260.09 4927.26 0 0 0 0.663 0 1200 600 0
342 10 10 "Corn525" 263.782 -43.98 -260.09 4927.26 0 0 0 0.663 0 1200 600 0
343 10 10 "Corn525" 263.782 -43.98 -260.09 4927.26 0 0 0 0.663 0 1200 600 0
344 10 10 "Corn525" 263.782 -43.98 -260.09 4927.26 0 0 0 0.663 0 1200 600 0
345 10 10 "Corn525" 263.782 -43.98 -260.09 4927.26 0 0 0 0.663 0 1200 600 0
346 10 10 "Corn525" 263.782 -43.98 -260.09 4927.26 0 0 0 0.663 0 1200 600 0
347 10 10 "Corn525" 263.782 -43.98 -260.09 4927.26 0 0 0 0.663 0 1200 600 0
348 10 10 "Corn525" 263.782 -43.98 -260.09 4927.26 0 0 0 0.663 0 1200 600 0
349 10 10 "Corn525" 263.782 -43.98 -260.09 4927.26 0 0 0 0.663 0 1200 600 0
350 10 10 "Corn525" 263.782 -43.98 -260.09 4927.26 0 0 0 0.663 0 1200 600 0
351 10 10 "Corn525" 263.782 -43.98 -260.09 4927.26 0 0 0 0.663 0 1200 600 0
352 10 10 "Corn525" 263.782 -43.98 -260.09 4927.26 0 0 0 0.663 0 1200 600 0
353 10 10 "Corn525" 263.782 -43.98 -260.09 4927.26 0 0 0 0.663 0 1200 600 0
354 10 10 "Corn525" 263.782 -43.98 -260.09 4927.26 0 0 0 0.663 0 1200 600 0
355 10 10 "Corn525" 263.782 -43.98 -260.09 4927.26 0 0 0 0.663 0 1200 600 0
356 10 10 "Corn525" 263.782 -43.98 -260.09 4927.26 0 0 0 0.663 0 1200 600 0
357 10 10 "Corn525" 263.782 -43.98 -260.09 4927.26 0 0 0 0.663 0 1200 600 0
358 10 10 "Corn525" 263.782 -43.98 -260.09 4927.26 0 0 0 0.663 0 1200 600 0
359 10 10 "Corn525" 263.782 -43.98 -260.09 4927.26 0 0 0 0.663 0 1200 600 0
360 10 10 "Corn525" 263.782 -43.98 -260.09 4927.26 0 0 0 0.663 0 1200 600 0
361 10 10 "Corn525" 263.782 -43.98 -260.09 4927.26 0 0 0 0.663 0 1200 600 0
362 10 10 "Corn525" 263.782 -43.98 -260.09 4927.26 0 0 0 0.663 0 1200 600 0
363 10 10 "Corn525" 263.782 -43.98 -260.09 4927.26 0 0 0 0.663 0 1200 600 0
364 10 10 "Corn525" 263.782 -43.98 -260.09 4927.26 0 0 0 0.663 0 1200 600 0
365 10 10 "Corn525" 263.782 -43.98 -260.09 4927.26 0 0 0 0.663 0 1200 600 0
1 11 11 "Pasture174" 264.32 -26.707 262.967 900 0 1.5 0 0.662 0 2400 1200 0
2 11 11 "Pasture174" 264.32 -26.707 262.967 900 0 1.5 0 0.662 0 2400 1200 0
3 11 11 "Pasture174" 264.32 -26.707 262.967 900 0 1.5 0 0.662 0 2400 1200 0
4 11 11 "Pasture174" 264.32 -26.707 262.967 900 0 1.5 0 0.662 0 2400 1200 0
5 11 11 "Pasture174" 264.32 -26.707 262.967 900 0 1.5 0 0.662 0 2400 1200 0
6 11 11 "Pasture174" 264.32 -26.707 262.967 900 0 1.5 0 0.662 0 2400 1200 0
7 11 11 "Pasture174" 264.32 -26.707 262.967 900 0 1.5 0 0.662 0 2400 1200 0
8 11 11 "Pasture174" 264.32 -26.707 262.967 900 0 1.5 0 0.662 0 2400 1200 0
9 11 11 "Pasture174" 264.32 -26.707 262.967 900 0 1.5 0 0.662 0 2400 1200 0
10 11 11 "Pasture174" 264.32 -26.707 262.967 900 0 1.5 0 0.662 0 2400 1200 0
11 11 11 "Pasture174" 264.32 -26.707 262.967 900 0 1.5 0 0.662 0 2400 1200 0
12 11 11 "Pasture174" 264.32 -26.707 262.967 900 0 1.5 0 0.662 0 2400 1200 0
13 11 11 "Pasture174" 264.32 -26.707 262.967 900 0 1.5 0 0.662 0 2400 1200 0
14 11 11 "Pasture174" 264.32 -26.707 262.967 900 0 1.5 0 0.662 0 2400 1200 0
15 11 11 "Pasture174" 264.32 -26.707 262.967 900 0 1.5 0 0.662 0 2400 1200 0
16 11 11 "Pasture174" 264.32 -26.707 262.967 900 0 1.5 0 0.662 0 2400 1200 0
17 11 11 "Pasture174" 264.32 -26.707 262.967 900 0 1.5 0 0.662 0 2400 1200 0
18 11 11 "Pasture174" 264.32 -26.707 262.967 900 0 1.5 0 0.662 0 2400 1200 0
19 11 11 "Pasture174" 264.32 -26.707 262.967 900 0 1.5 0 0.662 0 2400 1200 0
20 11 11 "Pasture174" 264.32 -26.707 262.967 900 0 1.5 0 0.662 0 2400 1200 0
21 11 11 "Pasture174" 264.32 -26.707 262.967 900 0 1.5 0 0.662 0 2400 1200 0
22 11 11 "Pasture174" 264.32 -26.707 262.967 900 0 1.5 0 0.662 0 2400 1200 0
23 11 11 "Pasture174" 264.32 -26.707 262.967 900 0 1.5 0 0.662 0 2400 1200 0
24 11 11 "Pasture174" 264.32 -26.707 262.967 900 0 1.5 0 0.662 0 2400 1200 0
25 11 11 "Pasture174" 264.32 -26.707 262.967 900 0 1.5 0 0.662 0 2400 1200 0
26 11 11 "Pasture174" 264.32 -26.707 262.967 900 0 1.5 0 0.662 0 2400 1200 0
27 11 11 "Pasture174" 264.32 -26.707 262.967 900 0 1.5 0 0.662 0 2400 1200 0
28 11 11 "Pasture174" 264.32 -26.707 262.967 900 0 1.5 0 0.662 0 2400 1200 0
29 11 11 "Pasture174" 264.32 -26.707 262.967 900 0 1.5 0 0.662 0 2400 1200 0
30 11 11 "Pasture174" 264.32 -26.707 262.967 900 0 1.5 0 0.662 0 2400 1200 0
31 11 11 "Pasture174" 264.32 -26.707 262.967 900 0 1.5 0 0.662 0 2400 1200 0
32 11 11 "Pasture174" 264.32 -26.707 262.967 900 0 1.5 0 0.662 0 2400 1200 0
33 11 11 "Pasture174" 264.32 -26.707 262.967 900 0 1.5 0 0.662 0 2400 1200 0
34 11 11 "Pasture174" 264.32 -26.707 262.967 900 0 1.5 0 0.662 0 2400 1200 0
35 11 11 "Pasture174" 264.32 -26.707 262.967 900 0 1.5 0 0.662 0 2400 1200 0
36 11 11 "Pasture174" 264.32 -26.707 262.967 900 0 1.5 0 0.662 0 2400 1200 0
37 11 11 "Pasture174" 264.32 -26.707 262.967 900 0 1.5 0 0.662 0 2400 1200 0
38 11 11 "Pasture174" 264.32 -26.707 262.967 900 0 1.5 0 0.662 0 2400 1200 0
39 11 11 "Pasture174" 264.32 -26.707 262.967 900 0 1.5 0 0.662 0 2400 1200 0
40 11 11 "Pasture174" 264.32 -26.707 262.967 900 0 1.5 0 0.662 0 2400 1200 0
41 11 11 "Pasture174" 264.32 -26.707 262.967 900 0 1.5 0 0.662 0 2400 1200 0
42 11 11 "Pasture174" 264.32 -26.707 262.967 900 0 1.5 0 0.662 0 2400 1200 0
43 11 11 "Pasture174" 264.32 -26.707 262.967 900 0 1.5 0 0.662 0 2400 1200 0
44 11 11 "Pasture174" 264.32 -26.707 262.967 900 0 1.5 0 0.662 0 2400 1200 0
45 11 11 "Pasture174" 264.32 -26.707 262.967 900 0 1.5 0 0.662 0 2400 1200 0
46 11 11 "Pasture174" 264.32 -26.707 262.967 900 0 1.5 0 0.662 0 2400 1200 0
47 11 11 "Pasture174" 264.32 -26.707 262.967 900 0 1.5 0 0.662 0 2400 1200 0
48 11 11 "Pasture174" 264.32 -26.707 262.967 900 0 1.5 0 0.662 0 2400 1200 0
49 11 11 "Pasture174" 264.32 -26.707 262.967 900 0 1.5 0 0.662 0 2400 1200 0
50 11 11 "Pasture174" 264.32 -26.707 262.967 900 0 1.5 0 0.662 0 2400 1200 0
51 11 11 "Pasture174" 264.32 -26.707 262.967 900 0 1.5 0 0.662 0 2400 1200 0
52 11 11 "Pasture174" 264.32 -26.707 262.967 900 0 1.5 0 0.662 0 2400 1200 0
53 11 11 "Pasture174" 264.32 -26.707 262.967 900 0 1.5 0 0.662 0 2400 1200 0
54 11 11 "Pasture174" 264.32 -26.707 262.967 900 0 1.5 0 0.662 0 2400 1200 0
55 11 11 "Pasture174" 264.32 -26.707 262.967 900 0 1.5 0 0.662 0 2400 1200 0
56 11 11 "Pasture174" 264.32 -26.707 262.967 900 0 1.5 0 0.662 0 2400 1200 0
57 11 11 "Pasture174" 264.32 -26.707 262.967 900 0 1.5 0 0.662 0 2400 1200 0
58 11 11 "Pasture174" 264.32 -26.707 262.967 900 0 1.5 0 0.662 0 2400 1200 0
59 11 11 "Pasture174" 264.32 -26.707 262.967 900 0 1.5 0 0.662 0 2400 1200 0
60 11 11 "Pasture174" 264.32 -26.707 262.967 900 0 1.5 0 0.662 0 2400 1200 0
61 11 11 "Pasture174" 264.32 -26.707 262.967 900 0 1.5 0 0.662 0 2400 1200 0
62 11 11 "Pasture174" 264.32 -26.707 262.967 900 0 1.5 0 0.662 0 2400 1200 0
63 11 11 "Pasture174" 264.32 -26.707 262.967 900 0 1.5 0 0.662 0 2400 1200 0
64 11 11 "Pasture174" 264.32 -26.707 262.967 900 0 1.5 0 0.662 0 2400 1200 0
65 11 11 "Pasture174" 264.32 -26.707 262.967 900 0 1.5 0 0.662 0 2400 1200 0
66 11 11 "Pasture174" 264.32 -26.707 262.967 900 0 1.5 0 0.662 0 2400 1200 0
67 11 11 "Pasture174" 264.32 -26.707 262.967 900 0 1.5 0 0.662 0 2400 1200 0
68 11 11 "Pasture174" 264.32 -26.707 262.967 900 0 1.5 0 0.662 0 2400 1200 0
69 11 11 "Pasture174" 264.32 -26.707 262.967 900 0 1.5 0 0.662 0 2400 1200 0
70 11 11 "Pasture174" 264.32 -26.707 262.967 900 0 1.5 0 0.662 0 2400 1200 0
71 11 11 "Pasture174" 264.32 -26.707 262.967 900 0 1.5 0 0.662 0 2400 1200 0
72 11 11 "Pasture174" 264.32 -26.707 262.967 900 0 1.5 0 0.662 0 2400 1200 0
73 11 11 "Pasture174" 264.32 -26.707 262.967 900 0 1.5 0 0.662 0 2400 1200 0
74 11 11 "Pasture174" 264.32 -26.707 262.967 900 0 1.5 0 0.662 0 2400 1200 0
75 11 11 "Pasture174" 264.32 -26.707 262.967 900 0 1.5 0 0.662 0 2400 1200 0
76 11 11 "Pasture174" 264.32 -26.707 262.967 900 0 1.5 0 0.662 0 2400 1200 0
77 11 11 "Pasture174" 264.32 -26.707 262.967 900 0 1.5 0 0.662 0 2400 1200 0
78 11 11 "Pasture174" 264.32 -26.707 262.967 900 0 1.5 0 0.662 0 2400 1200 0
79 11 11 "Pasture174" 264.32 -26.707 262.967 900 0 1.5 0 0.662 0 2400 1200 0
80 11 11 "Pasture174" 264.32 -26.707 262.967 900 0 1.5 0 0.662 0 2400 1200 0
81 11 11 "Pasture174" 264.32 -26.707 262.967 900 0 1.5 0 0.662 0 2400 1200 0
82 11 11 "Pasture174" 264.32 -26.707 262.967 900 0 1.5 0 0.662 0 2400 1200 0
83 11 11 "Pasture174" 264.32 -26.707 262.967 900 0 1.5 0 0.662 0 2400 1200 0
84 11 11 "Pasture174" 264.32 -26.707 262.967 900 0 1.5 0 0.662 0 2400 1200 0
85 11 11 "Pasture174" 264.32 -26.707 262.967 900 0 1.5 0 0.662 0 2400 1200 0
86 11 11 "Pasture174" 264.32 -26.707 262.967 900 0 1.5 0 0.662 0 2400 1200 0
87 11 11 "Pasture174" 264.32 -26.707 262.967 900 0 1.5 0 0.662 0 2400 1200 0
88 11 11 "Pasture174" 264.32 -26.707 262.967 900 0 1.5 0 0.662 0 2400 1200 0
89 11 11 "Pasture174" 264.32 -26.707 262.967 900 0 1.5 0 0.662 0 2400 1200 0
90 11 11 "Pasture174" 264.32 -26.707 262.967 900 0 1.5 0 0.662 0 2400 1200 0
91 11 11 "Pasture174" 264.32 -26.707 262.967 900 0 1.5 0 0.662 0 2400 1200 0
92 11 11 "Pasture174" 264.32 -26.707 262.967 900 0 1.5 0 0.662 0 2400 1200 0
93 11 11 "Pasture174" 264.32 -26.707 262.967 900 0 1.5 0 0.662 0 2400 1200 0
94 11 11 "Pasture174" 264.32 -26.707 262.967 900 0 1.5 0 0.662 0 2400 1200 0
95 11 11 "Pasture174" 264.32 -26.707 262.967 900 0 1.5 0 0.662 0 2400 1200 0
96 11 11 "Pasture174" 264.32 -26.707 262.967 900 0 1.5 0 0.662 0 2400 1200 0
97 11 11 "Pasture174" 264.32 -26.707 262.967 900 0 1.5 0 0.662 0 2400 1200 0
98 11 11 "Pasture174" 264.32 -26.707 262.967 900 0 1.5 0 0.662 0 2400 1200 0
99 11 11 "Pasture174" 264.32 -26.707 262.967 900 0 1.5 0 0.662 0 2400 1200 0
100 11 11 "Pasture174" 264.32 -26.707 262.967 900 0 1.5 0 0.662 0 2400 1200 0
101 11 11 "Pasture174" 264.32 -26.707 262.967 900 0 1.5 0 0.662 0 2400 1200 0
102 11 11 "Pasture174" 264.32 -26.707 262.967 900 0 1.5 0 0.662 0 2400 1200 0
103 11 11 "Pasture174" 264.32 -26.707 262.967 900 0 1.5 0 0.662 0 2400 1200 0
104 11 11 "Pasture174" 264.32 -26.707 262.967 900 0 1.5 0 0.662 0 2400 1200 0
105 11 11 "Pasture174" 264.32 -26.707 262.967 900 0 1.5 0 0.662 0 2400 1200 0
106 11 11 "Pasture174" 264.32 -26.707 262.967 900 0 1.5 0 0.662 0 2400 1200 0
107 11 11 "Pasture174" 264.32 -26.707 262.967 900 0 1.5 0 0.662 0 2400 1200 0
108 11 11 "Pasture174" 264.32 -26.707 262.967 900 0 1.5 0 0.662 0 2400 1200 0
109 11 11 "Pasture174" 264.32 -26.707 262.967 900 0 1.5 0 0.662 0 2400 1200 0
110 11 11 "Pasture174" 264.32 -26.707 262.967 900 0 1.5 0 0.662 0 2400 1200 0
111 11 11 "Pasture174" 264.32 -26.707 262.967 900 0 1.5 0 0.662 0 2400 1200 0
112 11 11 "Pasture174" 264.32 -26.707 262.967 900 0 1.5 0 0.662 0 2400 1200 0
113 11 11 "Pasture174" 264.32 -26.707 262.967 900 0 1.5 0 0.662 0 2400 1200 0
114 11 11 "Pasture174" 264.32 -26.707 262.967 900 0 1.5 0 0.662 0 2400 1200 0
115 11 11 "Pasture174" 264.32 -26.707 262.967 900 0 1.5 0 0.662 0 2400 1200 0
116 11 11 "Pasture174" 264.32 -26.707 262.967 900 0 1.5 0 0.662 0 2400 1200 0
117 11 11 "Pasture174" 264.32 -26.707 262.967 900 0 1.5 0 0.662 0 2400 1200 0
118 11 11 "Pasture174" 264.32 -26.707 262.967 900 0 1.5 0 0.662 0 2400 1200 0
119 11 11 "Pasture174" 264.32 -26.707 262.967 900 0 1.5 0 0.662 0 2400 1200 0
120 11 11 "Pasture174" 264.32 -26.707 262.967 900 0 1.5 0 0.662 0 2400 1200 0
121 11 11 "Pasture174" 264.32 -26.707 262.967 900 0 1.5 0 0.662 0 2400 1200 0
122 11 11 "Pasture174" 264.32 -26.707 262.967 900 0 1.5 0 0.662 0 2400 1200 0
123 11 11 "Pasture174" 264.32 -26.707 262.967 900 0 1.5 0 0.662 0 2400 1200 0
124 11 11 "Pasture174" 264.32 -26.707 262.967 900 0 1.5 0 0.662 0 2400 1200 0
125 11 11 "Pasture174" 264.32 -26.707 262.967 900 0 1.5 0 0.662 0 2400 1200 0
126 11 11 "Pasture174" 264.32 -26.707 262.967 900 0 1.5 0 0.662 0 2400 1200 0
127 11 11 "Pasture174" 264.32 -26.707 262.967 900 0 1.5 0 0.662 0 2400 1200 0
128 11 11 "Pasture174" 264.32 -26.707 262.967 900 0 1.5 0 0.662 0 2400 1200 0
129 11 11 "Pasture174" 264.32 -26.707 262.967 900 0 1.5 0 0.662 0 2400 1200 0
130 11 11 "Pasture174" 264.32 -26.707 262.967 900 0 1.5 0 0.662 0 2400 1200 0
131 11 11 "Pasture174" 264.32 -26.707 262.967 900 0 1.5 0 0.662 0 2400 1200 0
132 11 11 "Pasture174" 264.32 -26.707 262.967 900 0 1.5 0 0.662 0 2400 1200 0
133 11 11 "Pasture174" 264.32 -26.707 262.967 900 0 1.5 0 0.662 0 2400 1200 0
134 11 11 "Pasture174" 264.32 -26.707 262.967 900 0 1.5 0 0.662 0 2400 1200 0
135 11 11 "Pasture174" 264.32 -26.707 262.967 900 0 1.5 0 0.662 0 2400 1200 0
136 11 11 "Pasture174" 264.32 -26.707 262.967 900 0 1.5 0 0.662 0 2400 1200 0
137 11 11 "Pasture174" 264.32 -26.707 262.967 900 0 1.5 0 0.662 0 2400 1200 0
138 11 11 "Pasture174" 264.32 -26.707 262.967 900 0 1.5 0 0.662 0 2400 1200 0
139 11 11 "Pasture174" 264.32 -26.707 262.967 900 0 1.5 0 0.662 0 2400 1200 0
140 11 11 "Pasture174" 264.32 -26.707 262.967 900 0 1.5 0 0.662 0 2400 1200 0
141 11 11 "Pasture174" 264.32 -26.707 262.967 900 0 1.5 0 0.662 0 2400 1200 0
142 11 11 "Pasture174" 264.32 -26.707 262.967 900 0 1.5 0 0.662 0 2400 1200 0
143 11 11 "Pasture174" 264.32 -26.707 262.967 900 0 1.5 0 0.662 0 2400 1200 0
144 11 11 "Pasture174" 264.32 -26.707 262.967 900 0 1.5 0 0.662 0 2400 1200 0
145 11 11 "Pasture174" 264.32 -26.707 262.967 900 0 1.5 0 0.662 0 2400 1200 0
146 11 11 "Pasture174" 264.32 -26.707 262.967 900 0 1.5 0 0.662 0 2400 1200 0
147 11 11 "Pasture174" 264.32 -26.707 262.967 900 0 1.5 0 0.662 0 2400 1200 0
148 11 11 "Pasture174" 264.32 -26.707 262.967 900 0 1.5 0 0.662 0 2400 1200 0
149 11 11 "Pasture174" 264.32 -26.707 262.967 900 0 1.5 0 0.662 0 2400 1200 0
150 11 11 "Pasture174" 264.32 -26.707 262.967 900 0 1.5 0 0.662 0 2400 1200 0
151 11 11 "Pasture174" 264.32 -26.707 262.967 900 0 1.5 0 0.662 0 2400 1200 0
152 11 11 "Pasture174" 264.32 -26.707 262.967 900 180 1.5 180 0.662 0 2400 1200 0
153 11 11 "Pasture174" 264.32 -26.707 262.967 900 180 1.5 180 0.662 0 2400 1200 0
154 11 11 "Pasture174" 264.32 -26.707 262.967 900 180 1.5 180 0.662 0 2400 1200 0
155 11 11 "Pasture174" 264.32 -26.707 262.967 900 180 1.5 180 0.662 0 2400 1200 0
156 11 11 "Pasture174" 264.32 -26.707 262.967 900 180 1.5 180 0.662 0 2400 1200 0
157 11 11 "Pasture174" 264.32 -26.707 262.967 900 180 1.5 180 0.662 0 2400 1200 0
158 11 11 "Pasture174" 264.32 -26.707 262.967 900 180 1.5 180 0.662 0 2400 1200 0
159 11 11 "Pasture174" 264.32 -26.707 262.967 900 180 1.5 180 0.662 0 2400 1200 0
160 11 11 "Pasture174" 264.32 -26.707 262.967 900 180 1.5 180 0.662 0 2400 1200 0
161 11 11 "Pasture174" 264.32 -26.707 262.967 900 180 1.5 180 0.662 0 2400 1200 0
162 11 11 "Pasture174" 264.32 -26.707 262.967 900 180 1.5 180 0.662 0 2400 1200 0
163 11 11 "Pasture174" 264.32 -26.707 262.967 900 180 1.5 180 0.662 0 2400 1200 0
164 11 11 "Pasture174" 264.32 -26.707 262.967 900 180 1.5 180 0.662 0 2400 1200 0
165 11 11 "Pasture174" 264.32 -26.707 262.967 900 180 1.5 180 0.662 0 2400 1200 0
166 11 11 "Pasture174" 264.32 -26.707 262.967 900 180 1.5 180 0.662 0 2400 1200 0
167 11 11 "Pasture174" 264.32 -26.707 262.967 900 180 1.5 180 0.662 0 2400 1200 0
168 11 11 "Pasture174" 264.32 -26.707 262.967 900 180 1.5 180 0.662 0 2400 1200 0
169 11 11 "Pasture174" 264.32 -26.707 262.967 900 180 1.5 180 0.662 0 2400 1200 0
170 11 11 "Pasture174" 264.32 -26.707 262.967 900 180 1.5 180 0.662 0 2400 1200 0
171 11 11 "Pasture174" 264.32 -26.707 262.967 900 180 1.5 180 0.662 0 2400 1200 0
172 11 11 "Pasture174" 264.32 -26.707 262.967 900 180 1.5 180 0.662 0 2400 1200 0
173 11 11 "Pasture174" 264.32 -26.707 262.967 900 180 1.5 180 0.662 0 2400 1200 0
174 11 11 "Pasture174" 264.32 -26.707 262.967 900 180 1.5 180 0.662 0 2400 1200 0
175 11 11 "Pasture174" 264.32 -26.707 262.967 900 180 1.5 180 0.662 0 2400 1200 0
176 11 11 "Pasture174" 264.32 -26.707 262.967 900 180 1.5 180 0.662 0 2400 1200 0
177 11 11 "Pasture174" 264.32 -26.707 262.967 900 180 1.5 180 0.662 0 2400 1200 0
178 11 11 "Pasture174" 264.32 -26.707 262.967 900 180 1.5 180 0.662 0 2400 1200 0
179 11 11 "Pasture174" 264.32 -26.707 262.967 900 180 1.5 180 0.662 0 2400 1200 0
180 11 11 "Pasture174" 264.32 -26.707 262.967 900 180 1.5 180 0.662 0 2400 1200 0
181 11 11 "Pasture174" 264.32 -26.707 262.967 900 180 1.5 180 0.662 0 2400 1200 0
182 11 11 "Pasture174" 264.32 -26.707 262.967 900 180 1.5 180 0.662 0 2400 1200 0
183 11 11 "Pasture174" 264.32 -26.707 262.967 900 180 1.5 180 0.662 0 2400 1200 0
184 11 11 "Pasture174" 264.32 -26.707 262.967 900 180 1.5 180 0.662 0 2400 1200 0
185 11 11 "Pasture174" 264.32 -26.707 262.967 900 180 1.5 180 0.662 0 2400 1200 0
186 11 11 "Pasture174" 264.32 -26.707 262.967 900 180 1.5 180 0.662 0 2400 1200 0
187 11 11 "Pasture174" 264.32 -26.707 262.967 900 180 1.5 180 0.662 0 2400 1200 0
188 11 11 "Pasture174" 264.32 -26.707 262.967 900 180 1.5 180 0.662 0 2400 1200 0
189 11 11 "Pasture174" 264.32 -26.707 262.967 900 180 1.5 180 0.662 0 2400 1200 0
190 11 11 "Pasture174" 264.32 -26.707 262.967 900 180 1.5 180 0.662 0 2400 1200 0
191 11 11 "Pasture174" 264.32 -26.707 262.967 900 180 1.5 180 0.662 0 2400 1200 0
192 11 11 "Pasture174" 264.32 -26.707 262.967 900 180 1.5 180 0.662 0 2400 1200 0
193 11 11 "Pasture174" 264.32 -26.707 262.967 900 180 1.5 180 0.662 0 2400 1200 0
194 11 11 "Pasture174" 264.32 -26.707 262.967 900 180 1.5 180 0.662 0 2400 1200 0
195 11 11 "Pasture174" 264.32 -26.707 262.967 900 180 1.5 180 0.662 0 2400 1200 0
196 11 11 "Pasture174" 264.32 -26.707 262.967 900 180 1.5 180 0.662 0 2400 1200 0
197 11 11 "Pasture174" 264.32 -26.707 262.967 900 180 1.5 180 0.662 0 2400 1200 0
198 11 11 "Pasture174" 264.32 -26.707 262.967 900 180 1.5 180 0.662 0 2400 1200 0
199 11 11 "Pasture174" 264.32 -26.707 262.967 900 180 1.5 180 0.662 0 2400 1200 0
200 11 11 "Pasture174" 264.32 -26.707 262.967 900 180 1.5 180 0.662 0 2400 1200 0
201 11 11 "Pasture174" 264.32 -26.707 262.967 900 180 1.5 180 0.662 0 2400 1200 0
202 11 11 "Pasture174" 264.32 -26.707 262.967 900 180 1.5 180 0.662 0 2400 1200 0
203 11 11 "Pasture174" 264.32 -26.707 262.967 900 180 1.5 180 0.662 0 2400 1200 0
204 11 11 "Pasture174" 264.32 -26.707 262.967 900 180 1.5 180 0.662 0 2400 1200 0
205 11 11 "Pasture174" 264.32 -26.707 262.967 900 180 1.5 180 0.662 0 2400 1200 0
206 11 11 "Pasture174" 264.32 -26.707 262.967 900 180 1.5 180 0.662 0 2400 1200 0
207 11 11 "Pasture174" 264.32 -26.707 262.967 900 180 1.5 180 0.662 0 2400 1200 0
208 11 11 "Pasture174" 264.32 -26.707 262.967 900 180 1.5 180 0.662 0 2400 1200 0
209 11 11 "Pasture174" 264.32 -26.707 262.967 900 180 1.5 180 0.662 0 2400 1200 0
210 11 11 "Pasture174" 264.32 -26.707 262.967 900 180 1.5 180 0.662 0 2400 1200 0
211 11 11 "Pasture174" 264.32 -26.707 262.967 900 180 1.5 180 0.662 0 2400 1200 0
212 11 11 "Pasture174" 264.32 -26.707 262.967 900 180 1.5 180 0.662 0 2400 1200 0
213 11 11 "Pasture174" 264.32 -26.707 262.967 900 180 1.5 180 0.662 0 2400 1200 0
214 11 11 "Pasture174" 264.32 -26.707 262.967 900 180 1.5 180 0.662 0 2400 1200 0
215 11 11 "Pasture174" 264.32 -26.707 262.967 900 180 1.5 180 0.662 0 2400 1200 0
216 11 11 "Pasture174" 264.32 -26.707 262.967 900 180 1.5 180 0.662 0 2400 1200 0
217 11 11 "Pasture174" 264.32 -26.707 262.967 900 180 1.5 180 0.662 0 2400 1200 0
218 11 11 "Pasture174" 264.32 -26.707 262.967 900 180 1.5 180 0.662 0 2400 1200 0
219 11 11 "Pasture174" 264.32 -26.707 262.967 900 180 1.5 180 0.662 0 2400 1200 0
220 11 11 "Pasture174" 264.32 -26.707 262.967 900 180 1.5 180 0.662 0 2400 1200 0
221 11 11 "Pasture174" 264.32 -26.707 262.967 900 180 1.5 180 0.662 0 2400 1200 0
222 11 11 "Pasture174" 264.32 -26.707 262.967 900 180 1.5 180 0.662 0 2400 1200 0
223 11 11 "Pasture174" 264.32 -26.707 262.967 900 180 1.5 180 0.662 0 2400 1200 0
224 11 11 "Pasture174" 264.32 -26.707 262.967 900 180 1.5 180 0.662 0 2400 1200 0
225 11 11 "Pasture174" 264.32 -26.707 262.967 900 180 1.5 180 0.662 0 2400 1200 0
226 11 11 "Pasture174" 264.32 -26.707 262.967 900 180 1.5 180 0.662 0 2400 1200 0
227 11 11 "Pasture174" 264.32 -26.707 262.967 900 180 1.5 180 0.662 0 2400 1200 0
228 11 11 "Pasture174" 264.32 -26.707 262.967 900 180 1.5 180 0.662 0 2400 1200 0
229 11 11 "Pasture174" 264.32 -26.707 262.967 900 180 1.5 180 0.662 0 2400 1200 0
230 11 11 "Pasture174" 264.32 -26.707 262.967 900 180 1.5 180 0.662 0 2400 1200 0
231 11 11 "Pasture174" 264.32 -26.707 262.967 900 180 1.5 180 0.662 0 2400 1200 0
232 11 11 "Pasture174" 264.32 -26.707 262.967 900 180 1.5 180 0.662 0 2400 1200 0
233 11 11 "Pasture174" 264.32 -26.707 262.967 900 180 1.5 180 0.662 0 2400 1200 0
234 11 11 "Pasture174" 264.32 -26.707 262.967 900 180 1.5 180 0.662 0 2400 1200 0
235 11 11 "Pasture174" 264.32 -26.707 262.967 900 180 1.5 180 0.662 0 2400 1200 0
236 11 11 "Pasture174" 264.32 -26.707 262.967 900 180 1.5 180 0.662 0 2400 1200 0
237 11 11 "Pasture174" 264.32 -26.707 262.967 900 180 1.5 180 0.662 0 2400 1200 0
238 11 11 "Pasture174" 264.32 -26.707 262.967 900 180 1.5 180 0.662 0 2400 1200 0
239 11 11 "Pasture174" 264.32 -26.707 262.967 900 180 1.5 180 0.662 0 2400 1200 0
240 11 11 "Pasture174" 264.32 -26.707 262.967 900 180 1.5 180 0.662 0 2400 1200 0
241 11 11 "Pasture174" 264.32 -26.707 262.967 900 180 1.5 180 0.662 0 2400 1200 0
242 11 11 "Pasture174" 264.32 -26.707 262.967 900 180 1.5 180 0.662 0 2400 1200 0
243 11 11 "Pasture174" 264.32 -26.707 262.967 900 180 1.5 180 0.662 0 2400 1200 0
244 11 11 "Pasture174" 264.32 -26.707 262.967 900 180 1.5 180 0.662 0 2400 1200 0
245 11 11 "Pasture174" 264.32 -26.707 262.967 900 180 1.5 180 0.662 0 2400 1200 0
246 11 11 "Pasture174" 264.32 -26.707 262.967 900 180 1.5 180 0.662 0 2400 1200 0
247 11 11 "Pasture174" 264.32 -26.707 262.967 900 180 1.5 180 0.662 0 2400 1200 0
248 11 11 "Pasture174" 264.32 -26.707 262.967 900 180 1.5 180 0.662 0 2400 1200 0
249 11 11 "Pasture174" 264.32 -26.707 262.967 900 180 1.5 180 0.662 0 2400 1200 0
250 11 11 "Pasture174" 264.32 -26.707 262.967 900 180 1.5 180 0.662 0 2400 1200 0
251 11 11 "Pasture174" 264.32 -26.707 262.967 900 180 1.5 180 0.662 0 2400 1200 0
252 11 11 "Pasture174" 264.32 -26.707 262.967 900 180 1.5 180 0.662 0 2400 1200 0
253 11 11 "Pasture174" 264.32 -26.707 262.967 900 180 1.5 180 0.662 0 2400 1200 0
254 11 11 "Pasture174" 264.32 -26.707 262.967 900 180 1.5 180 0.662 0 2400 1200 0
255 11 11 "Pasture174" 264.32 -26.707 262.967 900 180 1.5 180 0.662 0 2400 1200 0
256 11 11 "Pasture174" 264.32 -26.707 262.967 900 180 1.5 180 0.662 0 2400 1200 0
257 11 11 "Pasture174" 264.32 -26.707 262.967 900 180 1.5 180 0.662 0 2400 1200 0
258 11 11 "Pasture174" 264.32 -26.707 262.967 900 180 1.5 180 0.662 0 2400 1200 0
259 11 11 "Pasture174" 264.32 -26.707 262.967 900 180 1.5 180 0.662 0 2400 1200 0
260 11 11 "Pasture174" 264.32 -26.707 262.967 900 180 1.5 180 0.662 0 2400 1200 0
261 11 11 "Pasture174" 264.32 -26.707 262.967 900 180 1.5 180 0.662 0 2400 1200 0
262 11 11 "Pasture174" 264.32 -26.707 262.967 900 180 1.5 180 0.662 0 2400 1200 0
263 11 11 "Pasture174" 264.32 -26.707 262.967 900 180 1.5 180 0.662 0 2400 1200 0
264 11 11 "Pasture174" 264.32 -26.707 262.967 900 180 1.5 180 0.662 0 2400 1200 0
265 11 11 "Pasture174" 264.32 -26.707 262.967 900 180 1.5 180 0.662 0 2400 1200 0
266 11 11 "Pasture174" 264.32 -26.707 262.967 900 180 1.5 180 0.662 0 2400 1200 0
267 11 11 "Pasture174" 264.32 -26.707 262.967 900 180 1.5 180 0.662 0 2400 1200 0
268 11 11 "Pasture174" 264.32 -26.707 262.967 900 180 1.5 180 0.662 0 2400 1200 0
269 11 11 "Pasture174" 264.32 -26.707 262.967 900 180 1.5 180 0.662 0 2400 1200 0
270 11 11 "Pasture174" 264.32 -26.707 262.967 900 180 1.5 180 0.662 0 2400 1200 0
271 11 11 "Pasture174" 264.32 -26.707 262.967 900 180 1.5 180 0.662 0 2400 1200 0
272 11 11 "Pasture174" 264.32 -26.707 262.967 900 180 1.5 180 0.662 0 2400 1200 0
273 11 11 "Pasture174" 264.32 -26.707 262.967 900 180 1.5 180 0.662 0 2400 1200 0
274 11 11 "Pasture174" 264.32 -26.707 262.967 900 180 1.5 180 0.662 0 2400 1200 0
275 11 11 "Pasture174" 264.32 -26.707 262.967 900 180 1.5 180 0.662 0 2400 1200 0
276 11 11 "Pasture174" 264.32 -26.707 262.967 900 180 1.5 180 0.662 0 2400 1200 0
277 11 11 "Pasture174" 264.32 -26.707 262.967 900 180 1.5 180 0.662 0 2400 1200 0
278 11 11 "Pasture174" 264.32 -26.707 262.967 900 180 1.5 180 0.662 0 2400 1200 0
279 11 11 "Pasture174" 264.32 -26.707 262.967 900 180 1.5 180 0.662 0 2400 1200 0
280 11 11 "Pasture174" 264.32 -26.707 262.967 900 180 1.5 180 0.662 0 2400 1200 0
281 11 11 "Pasture174" 264.32 -26.707 262.967 900 180 1.5 180 0.662 0 2400 1200 0
282 11 11 "Pasture174" 264.32 -26.707 262.967 900 180 1.5 180 0.662 0 2400 1200 0
283 11 11 "Pasture174" 264.32 -26.707 262.967 900 180 1.5 180 0.662 0 2400 1200 0
284 11 11 "Pasture174" 264.32 -26.707 262.967 900 180 1.5 180 0.662 0 2400 1200 0
285 11 11 "Pasture174" 264.32 -26.707 262.967 900 180 1.5 180 0.662 0 2400 1200 0
286 11 11 "Pasture174" 264.32 -26.707 262.967 900 180 1.5 180 0.662 0 2400 1200 0
287 11 11 "Pasture174" 264.32 -26.707 262.967 900 180 1.5 180 0.662 0 2400 1200 0
288 11 11 "Pasture174" 264.32 -26.707 262.967 900 180 1.5 180 0.662 0 2400 1200 0
289 11 11 "Pasture174" 264.32 -26.707 262.967 900 180 1.5 180 0.662 0 2400 1200 0
290 11 11 "Pasture174" 264.32 -26.707 262.967 900 180 1.5 180 0.662 0 2400 1200 0
291 11 11 "Pasture174" 264.32 -26.707 262.967 900 180 1.5 180 0.662 0 2400 1200 0
292 11 11 "Pasture174" 264.32 -26.707 262.967 900 180 1.5 180 0.662 0 2400 1200 0
293 11 11 "Pasture174" 264.32 -26.707 262.967 900 180 1.5 180 0.662 0 2400 1200 0
294 11 11 "Pasture174" 264.32 -26.707 262.967 900 180 1.5 180 0.662 0 2400 1200 0
295 11 11 "Pasture174" 264.32 -26.707 262.967 900 180 1.5 180 0.662 0 2400 1200 0
296 11 11 "Pasture174" 264.32 -26.707 262.967 900 180 1.5 180 0.662 0 2400 1200 0
297 11 11 "Pasture174" 264.32 -26.707 262.967 900 180 1.5 180 0.662 0 2400 1200 0
298 11 11 "Pasture174" 264.32 -26.707 262.967 900 180 1.5 180 0.662 0 2400 1200 0
299 11 11 "Pasture174" 264.32 -26.707 262.967 900 180 1.5 180 0.662 0 2400 1200 0
300 11 11 "Pasture174" 264.32 -26.707 262.967 900 180 1.5 180 0.662 0 2400 1200 0
301 11 11 "Pasture174" 264.32 -26.707 262.967 900 180 1.5 180 0.662 0 2400 1200 0
302 11 11 "Pasture174" 264.32 -26.707 262.967 900 180 1.5 180 0.662 0 2400 1200 0
303 11 11 "Pasture174" 264.32 -26.707 262.967 900 180 1.5 180 0.662 0 2400 1200 0
304 11 11 "Pasture174" 264.32 -26.707 262.967 900 180 1.5 180 0.662 0 2400 1200 0
305 11 11 "Pasture174" 264.32 -26.707 262.967 900 0 1.5 0 0.662 0 2400 1200 0
306 11 11 "Pasture174" 264.32 -26.707 262.967 900 0 1.5 0 0.662 0 2400 1200 0
307 11 11 "Pasture174" 264.32 -26.707 262.967 900 0 1.5 0 0.662 0 2400 1200 0
308 11 11 "Pasture174" 264.32 -26.707 262.967 900 0 1.5 0 0.662 0 2400 1200 0
309 11 11 "Pasture174" 264.32 -26.707 262.967 900 0 1.5 0 0.662 0 2400 1200 0
310 11 11 "Pasture174" 264.32 -26.707 262.967 900 0 1.5 0 0.662 0 2400 1200 0
311 11 11 "Pasture174" 264.32 -26.707 262.967 900 0 1.5 0 0.662 0 2400 1200 0
312 11 11 "Pasture174" 264.32 -26.707 262.967 900 0 1.5 0 0.662 0 2400 1200 0
313 11 11 "Pasture174" 264.32 -26.707 262.967 900 0 1.5 0 0.662 0 2400 1200 0
314 11 11 "Pasture174" 264.32 -26.707 262.967 900 0 1.5 0 0.662 0 2400 1200 0
315 11 11 "Pasture174" 264.32 -26.707 262.967 900 0 1.5 0 0.662 0 2400 1200 0
316 11 11 "Pasture174" 264.32 -26.707 262.967 900 0 1.5 0 0.662 0 2400 1200 0
317 11 11 "Pasture174" 264.32 -26.707 262.967 900 0 1.5 0 0.662 0 2400 1200 0
318 11 11 "Pasture174" 264.32 -26.707 262.967 900 0 1.5 0 0.662 0 2400 1200 0
319 11 11 "Pasture174" 264.32 -26.707 262.967 900 0 1.5 0 0.662 0 2400 1200 0
320 11 11 "Pasture174" 264.32 -26.707 262.967 900 0 1.5 0 0.662 0 2400 1200 0
321 11 11 "Pasture174" 264.32 -26.707 262.967 900 0 1.5 0 0.662 0 2400 1200 0
322 11 11 "Pasture174" 264.32 -26.707 262.967 900 0 1.5 0 0.662 0 2400 1200 0
323 11 11 "Pasture174" 264.32 -26.707 262.967 900 0 1.5 0 0.662 0 2400 1200 0
324 11 11 "Pasture174" 264.32 -26.707 262.967 900 0 1.5 0 0.662 0 2400 1200 0
325 11 11 "Pasture174" 264.32 -26.707 262.967 900 0 1.5 0 0.662 0 2400 1200 0
326 11 11 "Pasture174" 264.32 -26.707 262.967 900 0 1.5 0 0.662 0 2400 1200 0
327 11 11 "Pasture174" 264.32 -26.707 262.967 900 0 1.5 0 0.662 0 2400 1200 0
328 11 11 "Pasture174" 264.32 -26.707 262.967 900 0 1.5 0 0.662 0 2400 1200 0
329 11 11 "Pasture174" 264.32 -26.707 262.967 900 0 1.5 0 0.662 0 2400 1200 0
330 11 11 "Pasture174" 264.32 -26.707 262.967 900 0 1.5 0 0.662 0 2400 1200 0
331 11 11 "Pasture174" 264.32 -26.707 262.967 900 0 1.5 0 0.662 0 2400 1200 0
332 11 11 "Pasture174" 264.32 -26.707 262.967 900 0 1.5 0 0.662 0 2400 1200 0
333 11 11 "Pasture174" 264.32 -26.707 262.967 900 0 1.5 0 0.662 0 2400 1200 0
334 11 11 "Pasture174" 264.32 -26.707 262.967 900 0 1.5 0 0.662 0 2400 1200 0
335 11 11 "Pasture174" 264.32 -26.707 262.967 900 0 1.5 0 0.662 0 2400 1200 0
336 11 11 "Pasture174" 264.32 -26.707 262.967 900 0 1.5 0 0.662 0 2400 1200 0
337 11 11 "Pasture174" 264.32 -26.707 262.967 900 0 1.5 0 0.662 0 2400 1200 0
338 11 11 "Pasture174" 264.32 -26.707 262.967 900 0 1.5 0 0.662 0 2400 1200 0
339 11 11 "Pasture174" 264.32 -26.707 262.967 900 0 1.5 0 0.662 0 2400 1200 0
340 11 11 "Pasture174" 264.32 -26.707 262.967 900 0 1.5 0 0.662 0 2400 1200 0
341 11 11 "Pasture174" 264.32 -26.707 262.967 900 0 1.5 0 0.662 0 2400 1200 0
342 11 11 "Pasture174" 264.32 -26.707 262.967 900 0 1.5 0 0.662 0 2400 1200 0
343 11 11 "Pasture174" 264.32 -26.707 262.967 900 0 1.5 0 0.662 0 2400 1200 0
344 11 11 "Pasture174" 264.32 -26.707 262.967 900 0 1.5 0 0.662 0 2400 1200 0
345 11 11 "Pasture174" 264.32 -26.707 262.967 900 0 1.5 0 0.662 0 2400 1200 0
346 11 11 "Pasture174" 264.32 -26.707 262.967 900 0 1.5 0 0.662 0 2400 1200 0
347 11 11 "Pasture174" 264.32 -26.707 262.967 900 0 1.5 0 0.662 0 2400 1200 0
348 11 11 "Pasture174" 264.32 -26.707 262.967 900 0 1.5 0 0.662 0 2400 1200 0
349 11 11 "Pasture174" 264.32 -26.707 262.967 900 0 1.5 0 0.662 0 2400 1200 0
350 11 11 "Pasture174" 264.32 -26.707 262.967 900 0 1.5 0 0.662 0 2400 1200 0
351 11 11 "Pasture174" 264.32 -26.707 262.967 900 0 1.5 0 0.662 0 2400 1200 0
352 11 11 "Pasture174" 264.32 -26.707 262.967 900 0 1.5 0 0.662 0 2400 1200 0
353 11 11 "Pasture174" 264.32 -26.707 262.967 900 0 1.5 0 0.662 0 2400 1200 0
354 11 11 "Pasture174" 264.32 -26.707 262.967 900 0 1.5 0 0.662 0 2400 1200 0
355 11 11 "Pasture174" 264.32 -26.707 262.967 900 0 1.5 0 0.662 0 2400 1200 0
356 11 11 "Pasture174" 264.32 -26.707 262.967 900 0 1.5 0 0.662 0 2400 1200 0
357 11 11 "Pasture174" 264.32 -26.707 262.967 900 0 1.5 0 0.662 0 2400 1200 0
358 11 11 "Pasture174" 264.32 -26.707 262.967 900 0 1.5 0 0.662 0 2400 1200 0
359 11 11 "Pasture174" 264.32 -26.707 262.967 900 0 1.5 0 0.662 0 2400 1200 0
360 11 11 "Pasture174" 264.32 -26.707 262.967 900 0 1.5 0 0.662 0 2400 1200 0
361 11 11 "Pasture174" 264.32 -26.707 262.967 900 0 1.5 0 0.662 0 2400 1200 0
362 11 11 "Pasture174" 264.32 -26.707 262.967 900 0 1.5 0 0.662 0 2400 1200 0
363 11 11 "Pasture174" 264.32 -26.707 262.967 900 0 1.5 0 0.662 0 2400 1200 0
364 11 11 "Pasture174" 264.32 -26.707 262.967 900 0 1.5 0 0.662 0 2400 1200 0
365 11 11 "Pasture174" 264.32 -26.707 262.967 900 0 1.5 0 0.662 0 2400 1200 0
1 12 12 "Pasture177" 276.116 255.439 -104.839 900 0 1.5 0 0.65 0 2400 1200 0
2 12 12 "Pasture177" 276.116 255.439 -104.839 900 0 1.5 0 0.65 0 2400 1200 0
3 12 12 "Pasture177" 276.116 255.439 -104.839 900 0 1.5 0 0.65 0 2400 1200 0
4 12 12 "Pasture177" 276.116 255.439 -104.839 900 0 1.5 0 0.65 0 2400 1200 0
5 12 12 "Pasture177" 276.116 255.439 -104.839 900 0 1.5 0 0.65 0 2400 1200 0
6 12 12 "Pasture177" 276.116 255.439 -104.839 900 0 1.5 0 0.65 0 2400 1200 0
7 12 12 "Pasture177" 276.116 255.439 -104.839 900 0 1.5 0 0.65 0 2400 1200 0
8 12 12 "Pasture177" 276.116 255.439 -104.839 900 0 1.5 0 0.65 0 2400 1200 0
9 12 12 "Pasture177" 276.116 255.439 -104.839 900 0 1.5 0 0.65 0 2400 1200 0
10 12 12 "Pasture177" 276.116 255.439 -104.839 900 0 1.5 0 0.65 0 2400 1200 0
11 12 12 "Pasture177" 276.116 255.439 -104.839 900 0 1.5 0 0.65 0 2400 1200 0
12 12 12 "Pasture177" 276.116 255.439 -104.839 900 0 1.5 0 0.65 0 2400 1200 0
13 12 12 "Pasture177" 276.116 255.439 -104.839 900 0 1.5 0 0.65 0 2400 1200 0
14 12 12 "Pasture177" 276.116 255.439 -104.839 900 0 1.5 0 0.65 0 2400 1200 0
15 12 12 "Pasture177" 276.116 255.439 -104.839 900 0 1.5 0 0.65 0 2400 1200 0
16 12 12 "Pasture177" 276.116 255.439 -104.839 900 0 1.5 0 0.65 0 2400 1200 0
17 12 12 "Pasture177" 276.116 255.439 -104.839 900 0 1.5 0 0.65 0 2400 1200 0
18 12 12 "Pasture177" 276.116 255.439 -104.839 900 0 1.5 0 0.65 0 2400 1200 0
19 12 12 "Pasture177" 276.116 255.439 -104.839 900 0 1.5 0 0.65 0 2400 1200 0
20 12 12 "Pasture177" 276.116 255.439 -104.839 900 0 1.5 0 0.65 0 2400 1200 0
21 12 12 "Pasture177" 276.116 255.439 -104.839 900 0 1.5 0 0.65 0 2400 1200 0
22 12 12 "Pasture177" 276.116 255.439 -104.839 900 0 1.5 0 0.65 0 2400 1200 0
23 12 12 "Pasture177" 276.116 255.439 -104.839 900 0 1.5 0 0.65 0 2400 1200 0
24 12 12 "Pasture177" 276.116 255.439 -104.839 900 0 1.5 0 0.65 0 2400 1200 0
25 12 12 "Pasture177" 276.116 255.439 -104.839 900 0 1.5 0 0.65 0 2400 1200 0
26 12 12 "Pasture177" 276.116 255.439 -104.839 900 0 1.5 0 0.65 0 2400 1200 0
27 12 12 "Pasture177" 276.116 255.439 -104.839 900 0 1.5 0 0.65 0 2400 1200 0
28 12 12 "Pasture177" 276.116 255.439 -104.839 900 0 1.5 0 0.65 0 2400 1200 0
29 12 12 "Pasture177" 276.116 255.439 -104.839 900 0 1.5 0 0.65 0 2400 1200 0
30 12 12 "Pasture177" 276.116 255.439 -104.839 900 0 1.5 0 0.65 0 2400 1200 0
31 12 12 "Pasture177" 276.116 255.439 -104.839 900 0 1.5 0 0.65 0 2400 1200 0
32 12 12 "Pasture177" 276.116 255.439 -104.839 900 0 1.5 0 0.65 0 2400 1200 0
33 12 12 "Pasture177" 276.116 255.439 -104.839 900 0 1.5 0 0.65 0 2400 1200 0
34 12 12 "Pasture177" 276.116 255.439 -104.839 900 0 1.5 0 0.65 0 2400 1200 0
35 12 12 "Pasture177" 276.116 255.439 -104.839 900 0 1.5 0 0.65 0 2400 1200 0
36 12 12 "Pasture177" 276.116 255.439 -104.839 900 0 1.5 0 0.65 0 2400 1200 0
37 12 12 "Pasture177" 276.116 255.439 -104.839 900 0 1.5 0 0.65 0 2400 1200 0
38 12 12 "Pasture177" 276.116 255.439 -104.839 900 0 1.5 0 0.65 0 2400 1200 0
39 12 12 "Pasture177" 276.116 255.439 -104.839 900 0 1.5 0 0.65 0 2400 1200 0
40 12 12 "Pasture177" 276.116 255.439 -104.839 900 0 1.5 0 0.65 0 2400 1200 0
41 12 12 "Pasture177" 276.116 255.439 -104.839 900 0 1.5 0 0.65 0 2400 1200 0
42 12 12 "Pasture177" 276.116 255.439 -104.839 900 0 1.5 0 0.65 0 2400 1200 0
43 12 12 "Pasture177" 276.116 255.439 -104.839 900 0 1.5 0 0.65 0 2400 1200 0
44 12 12 "Pasture177" 276.116 255.439 -104.839 900 0 1.5 0 0.65 0 2400 1200 0
45 12 12 "Pasture177" 276.116 255.439 -104.839 900 0 1.5 0 0.65 0 2400 1200 0
46 12 12 "Pasture177" 276.116 255.439 -104.839 900 0 1.5 0 0.65 0 2400 1200 0
47 12 12 "Pasture177" 276.116 255.439 -104.839 900 0 1.5 0 0.65 0 2400 1200 0
48 12 12 "Pasture177" 276.116 255.439 -104.839 900 0 1.5 0 0.65 0 2400 1200 0
49 12 12 "Pasture177" 276.116 255.439 -104.839 900 0 1.5 0 0.65 0 2400 1200 0
50 12 12 "Pasture177" 276.116 255.439 -104.839 900 0 1.5 0 0.65 0 2400 1200 0
51 12 12 "Pasture177" 276.116 255.439 -104.839 900 0 1.5 0 0.65 0 2400 1200 0
52 12 12 "Pasture177" 276.116 255.439 -104.839 900 0 1.5 0 0.65 0 2400 1200 0
53 12 12 "Pasture177" 276.116 255.439 -104.839 900 0 1.5 0 0.65 0 2400 1200 0
54 12 12 "Pasture177" 276.116 255.439 -104.839 900 0 1.5 0 0.65 0 2400 1200 0
55 12 12 "Pasture177" 276.116 255.439 -104.839 900 0 1.5 0 0.65 0 2400 1200 0
56 12 12 "Pasture177" 276.116 255.439 -104.839 900 0 1.5 0 0.65 0 2400 1200 0
57 12 12 "Pasture177" 276.116 255.439 -104.839 900 0 1.5 0 0.65 0 2400 1200 0
58 12 12 "Pasture177" 276.116 255.439 -104.839 900 0 1.5 0 0.65 0 2400 1200 0
59 12 12 "Pasture177" 276.116 255.439 -104.839 900 0 1.5 0 0.65 0 2400 1200 0
60 12 12 "Pasture177" 276.116 255.439 -104.839 900 0 1.5 0 0.65 0 2400 1200 0
61 12 12 "Pasture177" 276.116 255.439 -104.839 900 0 1.5 0 0.65 0 2400 1200 0
62 12 12 "Pasture177" 276.116 255.439 -104.839 900 0 1.5 0 0.65 0 2400 1200 0
63 12 12 "Pasture177" 276.116 255.439 -104.839 900 0 1.5 0 0.65 0 2400 1200 0
64 12 12 "Pasture177" 276.116 255.439 -104.839 900 0 1.5 0 0.65 0 2400 1200 0
65 12 12 "Pasture177" 276.116 255.439 -104.839 900 0 1.5 0 0.65 0 2400 1200 0
66 12 12 "Pasture177" 276.116 255.439 -104.839 900 0 1.5 0 0.65 0 2400 1200 0
67 12 12 "Pasture177" 276.116 255.439 -104.839 900 0 1.5 0 0.65 0 2400 1200 0
68 12 12 "Pasture177" 276.116 255.439 -104.839 900 0 1.5 0 0.65 0 2400 1200 0
69 12 12 "Pasture177" 276.116 255.439 -104.839 900 0 1.5 0 0.65 0 2400 1200 0
70 12 12 "Pasture177" 276.116 255.439 -104.839 900 0 1.5 0 0.65 0 2400 1200 0
71 12 12 "Pasture177" 276.116 255.439 -104.839 900 0 1.5 0 0.65 0 2400 1200 0
72 12 12 "Pasture177" 276.116 255.439 -104.839 900 0 1.5 0 0.65 0 2400 1200 0
73 12 12 "Pasture177" 276.116 255.439 -104.839 900 0 1.5 0 0.65 0 2400 1200 0
74 12 12 "Pasture177" 276.116 255.439 -104.839 900 0 1.5 0 0.65 0 2400 1200 0
75 12 12 "Pasture177" 276.116 255.439 -104.839 900 0 1.5 0 0.65 0 2400 1200 0
76 12 12 "Pasture177" 276.116 255.439 -104.839 900 0 1.5 0 0.65 0 2400 1200 0
77 12 12 "Pasture177" 276.116 255.439 -104.839 900 0 1.5 0 0.65 0 2400 1200 0
78 12 12 "Pasture177" 276.116 255.439 -104.839 900 0 1.5 0 0.65 0 2400 1200 0
79 12 12 "Pasture177" 276.116 255.439 -104.839 900 0 1.5 0 0.65 0 2400 1200 0
80 12 12 "Pasture177" 276.116 255.439 -104.839 900 0 1.5 0 0.65 0 2400 1200 0
81 12 12 "Pasture177" 276.116 255.439 -104.839 900 0 1.5 0 0.65 0 2400 1200 0
82 12 12 "Pasture177" 276.116 255.439 -104.839 900 0 1.5 0 0.65 0 2400 1200 0
83 12 12 "Pasture177" 276.116 255.439 -104.839 900 0 1.5 0 0.65 0 2400 1200 0
84 12 12 "Pasture177" 276.116 255.439 -104.839 900 0 1.5 0 0.65 0 2400 1200 0
85 12 12 "Pasture177" 276.116 255.439 -104.839 900 0 1.5 0 0.65 0 2400 1200 0
86 12 12 "Pasture177" 276.116 255.439 -104.839 900 0 1.5 0 0.65 0 2400 1200 0
87 12 12 "Pasture177" 276.116 255.439 -104.839 900 0 1.5 0 0.65 0 2400 1200 0
88 12 12 "Pasture177" 276.116 255.439 -104.839 900 0 1.5 0 0.65 0 2400 1200 0
89 12 12 "Pasture177" 276.116 255.439 -104.839 900 0 1.5 0 0.65 0 2400 1200 0
90 12 12 "Pasture177" 276.116 255.439 -104.839 900 0 1.5 0 0.65 0 2400 1200 0
91 12 12 "Pasture177" 276.116 255.439 -104.839 900 0 1.5 0 0.65 0 2400 1200 0
92 12 12 "Pasture177" 276.116 255.439 -104.839 900 0 1.5 0 0.65 0 2400 1200 0
93 12 12 "Pasture177" 276.116 255.439 -104.839 900 0 1.5 0 0.65 0 2400 1200 0
94 12 12 "Pasture177" 276.116 255.439 -104.839 900 0 1.5 0 0.65 0 2400 1200 0
95 12 12 "Pasture177" 276.116 255.439 -104.839 900 0 1.5 0 0.65 0 2400 1200 0
96 12 12 "Pasture177" 276.116 255.439 -104.839 900 0 1.5 0 0.65 0 2400 1200 0
97 12 12 "Pasture177" 276.116 255.439 -104.839 900 0 1.5 0 0.65 0 2400 1200 0
98 12 12 "Pasture177" 276.116 255.439 -104.839 900 0 1.5 0 0.65 0 2400 1200 0
99 12 12 "Pasture177" 276.116 255.439 -104.839 900 0 1.5 0 0.65 0 2400 1200 0
100 12 12 "Pasture177" 276.116 255.439 -104.839 900 0 1.5 0 0.65 0 2400 1200 0
101 12 12 "Pasture177" 276.116 255.439 -104.839 900 0 1.5 0 0.65 0 2400 1200 0
102 12 12 "Pasture177" 276.116 255.439 -104.839 900 0 1.5 0 0.65 0 2400 1200 0
103 12 12 "Pasture177" 276.116 255.439 -104.839 900 0 1.5 0 0.65 0 2400 1200 0
104 12 12 "Pasture177" 276.116 255.439 -104.839 900 0 1.5 0 0.65 0 2400 1200 0
105 12 12 "Pasture177" 276.116 255.439 -104.839 900 0 1.5 0 0.65 0 2400 1200 0
106 12 12 "Pasture177" 276.116 255.439 -104.839 900 0 1.5 0 0.65 0 2400 1200 0
107 12 12 "Pasture177" 276.116 255.439 -104.839 900 0 1.5 0 0.65 0 2400 1200 0
108 12 12 "Pasture177" 276.116 255.439 -104.839 900 0 1.5 0 0.65 0 2400 1200 0
109 12 12 "Pasture177" 276.116 255.439 -104.839 900 0 1.5 0 0.65 0 2400 1200 0
110 12 12 "Pasture177" 276.116 255.439 -104.839 900 0 1.5 0 0.65 0 2400 1200 0
111 12 12 "Pasture177" 276.116 255.439 -104.839 900 0 1.5 0 0.65 0 2400 1200 0
112 12 12 "Pasture177" 276.116 255.439 -104.839 900 0 1.5 0 0.65 0 2400 1200 0
113 12 12 "Pasture177" 276.116 255.439 -104.839 900 0 1.5 0 0.65 0 2400 1200 0
114 12 12 "Pasture177" 276.116 255.439 -104.839 900 0 1.5 0 0.65 0 2400 1200 0
115 12 12 "Pasture177" 276.116 255.439 -104.839 900 0 1.5 0 0.65 0 2400 1200 0
116 12 12 "Pasture177" 276.116 255.439 -104.839 900 0 1.5 0 0.65 0 2400 1200 0
117 12 12 "Pasture177" 276.116 255.439 -104.839 900 0 1.5 0 0.65 0 2400 1200 0
118 12 12 "Pasture177" 276.116 255.439 -104.839 900 0 1.5 0 0.65 0 2400 1200 0
119 12 12 "Pasture177" 276.116 255.439 -104.839 900 0 1.5 0 0.65 0 2400 1200 0
120 12 12 "Pasture177" 276.116 255.439 -104.839 900 0 1.5 0 0.65 0 2400 1200 0
121 12 12 "Pasture177" 276.116 255.439 -104.839 900 0 1.5 0 0.65 0 2400 1200 0
122 12 12 "Pasture177" 276.116 255.439 -104.839 900 0 1.5 0 0.65 0 2400 1200 0
123 12 12 "Pasture177" 276.116 255.439 -104.839 900 0 1.5 0 0.65 0 2400 1200 0
124 12 12 "Pasture177" 276.116 255.439 -104.839 900 0 1.5 0 0.65 0 2400 1200 0
125 12 12 "Pasture177" 276.116 255.439 -104.839 900 0 1.5 0 0.65 0 2400 1200 0
126 12 12 "Pasture177" 276.116 255.439 -104.839 900 0 1.5 0 0.65 0 2400 1200 0
127 12 12 "Pasture177" 276.116 255.439 -104.839 900 0 1.5 0 0.65 0 2400 1200 0
128 12 12 "Pasture177" 276.116 255.439 -104.839 900 0 1.5 0 0.65 0 2400 1200 0
129 12 12 "Pasture177" 276.116 255.439 -104.839 900 0 1.5 0 0.65 0 2400 1200 0
130 12 12 "Pasture177" 276.116 255.439 -104.839 900 0 1.5 0 0.65 0 2400 1200 0
131 12 12 "Pasture177" 276.116 255.439 -104.839 900 0 1.5 0 0.65 0 2400 1200 0
132 12 12 "Pasture177" 276.116 255.439 -104.839 900 0 1.5 0 0.65 0 2400 1200 0
133 12 12 "Pasture177" 276.116 255.439 -104.839 900 0 1.5 0 0.65 0 2400 1200 0
134 12 12 "Pasture177" 276.116 255.439 -104.839 900 0 1.5 0 0.65 0 2400 1200 0
135 12 12 "Pasture177" 276.116 255.439 -104.839 900 0 1.5 0 0.65 0 2400 1200 0
136 12 12 "Pasture177" 276.116 255.439 -104.839 900 0 1.5 0 0.65 0 2400 1200 0
137 12 12 "Pasture177" 276.116 255.439 -104.839 900 0 1.5 0 0.65 0 2400 1200 0
138 12 12 "Pasture177" 276.116 255.439 -104.839 900 0 1.5 0 0.65 0 2400 1200 0
139 12 12 "Pasture177" 276.116 255.439 -104.839 900 0 1.5 0 0.65 0 2400 1200 0
140 12 12 "Pasture177" 276.116 255.439 -104.839 900 0 1.5 0 0.65 0 2400 1200 0
141 12 12 "Pasture177" 276.116 255.439 -104.839 900 0 1.5 0 0.65 0 2400 1200 0
142 12 12 "Pasture177" 276.116 255.439 -104.839 900 0 1.5 0 0.65 0 2400 1200 0
143 12 12 "Pasture177" 276.116 255.439 -104.839 900 0 1.5 0 0.65 0 2400 1200 0
144 12 12 "Pasture177" 276.116 255.439 -104.839 900 0 1.5 0 0.65 0 2400 1200 0
145 12 12 "Pasture177" 276.116 255.439 -104.839 900 0 1.5 0 0.65 0 2400 1200 0
146 12 12 "Pasture177" 276.116 255.439 -104.839 900 0 1.5 0 0.65 0 2400 1200 0
147 12 12 "Pasture177" 276.116 255.439 -104.839 900 0 1.5 0 0.65 0 2400 1200 0
148 12 12 "Pasture177" 276.116 255.439 -104.839 900 0 1.5 0 0.65 0 2400 1200 0
149 12 12 "Pasture177" 276.116 255.439 -104.839 900 0 1.5 0 0.65 0 2400 1200 0
150 12 12 "Pasture177" 276.116 255.439 -104.839 900 0 1.5 0 0.65 0 2400 1200 0
151 12 12 "Pasture177" 276.116 255.439 -104.839 900 0 1.5 0 0.65 0 2400 1200 0
152 12 12 "Pasture177" 276.116 255.439 -104.839 900 180 1.5 180 0.65 0 2400 1200 0
153 12 12 "Pasture177" 276.116 255.439 -104.839 900 180 1.5 180 0.65 0 2400 1200 0
154 12 12 "Pasture177" 276.116 255.439 -104.839 900 180 1.5 180 0.65 0 2400 1200 0
155 12 12 "Pasture177" 276.116 255.439 -104.839 900 180 1.5 180 0.65 0 2400 1200 0
156 12 12 "Pasture177" 276.116 255.439 -104.839 900 180 1.5 180 0.65 0 2400 1200 0
157 12 12 "Pasture177" 276.116 255.439 -104.839 900 180 1.5 180 0.65 0 2400 1200 0
158 12 12 "Pasture177" 276.116 255.439 -104.839 900 180 1.5 180 0.65 0 2400 1200 0
159 12 12 "Pasture177" 276.116 255.439 -104.839 900 180 1.5 180 0.65 0 2400 1200 0
160 12 12 "Pasture177" 276.116 255.439 -104.839 900 180 1.5 180 0.65 0 2400 1200 0
161 12 12 "Pasture177" 276.116 255.439 -104.839 900 180 1.5 180 0.65 0 2400 1200 0
162 12 12 "Pasture177" 276.116 255.439 -104.839 900 180 1.5 180 0.65 0 2400 1200 0
163 12 12 "Pasture177" 276.116 255.439 -104.839 900 180 1.5 180 0.65 0 2400 1200 0
164 12 12 "Pasture177" 276.116 255.439 -104.839 900 180 1.5 180 0.65 0 2400 1200 0
165 12 12 "Pasture177" 276.116 255.439 -104.839 900 180 1.5 180 0.65 0 2400 1200 0
166 12 12 "Pasture177" 276.116 255.439 -104.839 900 180 1.5 180 0.65 0 2400 1200 0
167 12 12 "Pasture177" 276.116 255.439 -104.839 900 180 1.5 180 0.65 0 2400 1200 0
168 12 12 "Pasture177" 276.116 255.439 -104.839 900 180 1.5 180 0.65 0 2400 1200 0
169 12 12 "Pasture177" 276.116 255.439 -104.839 900 180 1.5 180 0.65 0 2400 1200 0
170 12 12 "Pasture177" 276.116 255.439 -104.839 900 180 1.5 180 0.65 0 2400 1200 0
171 12 12 "Pasture177" 276.116 255.439 -104.839 900 180 1.5 180 0.65 0 2400 1200 0
172 12 12 "Pasture177" 276.116 255.439 -104.839 900 180 1.5 180 0.65 0 2400 1200 0
173 12 12 "Pasture177" 276.116 255.439 -104.839 900 180 1.5 180 0.65 0 2400 1200 0
174 12 12 "Pasture177" 276.116 255.439 -104.839 900 180 1.5 180 0.65 0 2400 1200 0
175 12 12 "Pasture177" 276.116 255.439 -104.839 900 180 1.5 180 0.65 0 2400 1200 0
176 12 12 "Pasture177" 276.116 255.439 -104.839 900 180 1.5 180 0.65 0 2400 1200 0
177 12 12 "Pasture177" 276.116 255.439 -104.839 900 180 1.5 180 0.65 0 2400 1200 0
178 12 12 "Pasture177" 276.116 255.439 -104.839 900 180 1.5 180 0.65 0 2400 1200 0
179 12 12 "Pasture177" 276.116 255.439 -104.839 900 180 1.5 180 0.65 0 2400 1200 0
180 12 12 "Pasture177" 276.116 255.439 -104.839 900 180 1.5 180 0.65 0 2400 1200 0
181 12 12 "Pasture177" 276.116 255.439 -104.839 900 180 1.5 180 0.65 0 2400 1200 0
182 12 12 "Pasture177" 276.116 255.439 -104.839 900 180 1.5 180 0.65 0 2400 1200 0
183 12 12 "Pasture177" 276.116 255.439 -104.839 900 180 1.5 180 0.65 0 2400 1200 0
184 12 12 "Pasture177" 276.116 255.439 -104.839 900 180 1.5 180 0.65 0 2400 1200 0
185 12 12 "Pasture177" 276.116 255.439 -104.839 900 180 1.5 180 0.65 0 2400 1200 0
186 12 12 "Pasture177" 276.116 255.439 -104.839 900 180 1.5 180 0.65 0 2400 1200 0
187 12 12 "Pasture177" 276.116 255.439 -104.839 900 180 1.5 180 0.65 0 2400 1200 0
188 12 12 "Pasture177" 276.116 255.439 -104.839 900 180 1.5 180 0.65 0 2400 1200 0
189 12 12 "Pasture177" 276.116 255.439 -104.839 900 180 1.5 180 0.65 0 2400 1200 0
190 12 12 "Pasture177" 276.116 255.439 -104.839 900 180 1.5 180 0.65 0 2400 1200 0
191 12 12 "Pasture177" 276.116 255.439 -104.839 900 180 1.5 180 0.65 0 2400 1200 0
192 12 12 "Pasture177" 276.116 255.439 -104.839 900 180 1.5 180 0.65 0 2400 1200 0
193 12 12 "Pasture177" 276.116 255.439 -104.839 900 180 1.5 180 0.65 0 2400 1200 0
194 12 12 "Pasture177" 276.116 255.439 -104.839 900 180 1.5 180 0.65 0 2400 1200 0
195 12 12 "Pasture177" 276.116 255.439 -104.839 900 180 1.5 180 0.65 0 2400 1200 0
196 12 12 "Pasture177" 276.116 255.439 -104.839 900 180 1.5 180 0.65 0 2400 1200 0
197 12 12 "Pasture177" 276.116 255.439 -104.839 900 180 1.5 180 0.65 0 2400 1200 0
198 12 12 "Pasture177" 276.116 255.439 -104.839 900 180 1.5 180 0.65 0 2400 1200 0
199 12 12 "Pasture177" 276.116 255.439 -104.839 900 180 1.5 180 0.65 0 2400 1200 0
200 12 12 "Pasture177" 276.116 255.439 -104.839 900 180 1.5 180 0.65 0 2400 1200 0
201 12 12 "Pasture177" 276.116 255.439 -104.839 900 180 1.5 180 0.65 0 2400 1200 0
202 12 12 "Pasture177" 276.116 255.439 -104.839 900 180 1.5 180 0.65 0 2400 1200 0
203 12 12 "Pasture177" 276.116 255.439 -104.839 900 180 1.5 180 0.65 0 2400 1200 0
204 12 12 "Pasture177" 276.116 255.439 -104.839 900 180 1.5 180 0.65 0 2400 1200 0
205 12 12 "Pasture177" 276.116 255.439 -104.839 900 180 1.5 180 0.65 0 2400 1200 0
206 12 12 "Pasture177" 276.116 255.439 -104.839 900 180 1.5 180 0.65 0 2400 1200 0
207 12 12 "Pasture177" 276.116 255.439 -104.839 900 180 1.5 180 0.65 0 2400 1200 0
208 12 12 "Pasture177" 276.116 255.439 -104.839 900 180 1.5 180 0.65 0 2400 1200 0
209 12 12 "Pasture177" 276.116 255.439 -104.839 900 180 1.5 180 0.65 0 2400 1200 0
210 12 12 "Pasture177" 276.116 255.439 -104.839 900 180 1.5 180 0.65 0 2400 1200 0
211 12 12 "Pasture177" 276.116 255.439 -104.839 900 180 1.5 180 0.65 0 2400 1200 0
212 12 12 "Pasture177" 276.116 255.439 -104.839 900 180 1.5 180 0.65 0 2400 1200 0
213 12 12 "Pasture177" 276.116 255.439 -104.839 900 180 1.5 180 0.65 0 2400 1200 0
214 12 12 "Pasture177" 276.116 255.439 -104.839 900 180 1.5 180 0.65 0 2400 1200 0
215 12 12 "Pasture177" 276.116 255.439 -104.839 900 180 1.5 180 0.65 0 2400 1200 0
216 12 12 "Pasture177" 276.116 255.439 -104.839 900 180 1.5 180 0.65 0 2400 1200 0
217 12 12 "Pasture177" 276.116 255.439 -104.839 900 180 1.5 180 0.65 0 2400 1200 0
218 12 12 "Pasture177" 276.116 255.439 -104.839 900 180 1.5 180 0.65 0 2400 1200 0
219 12 12 "Pasture177" 276.116 255.439 -104.839 900 180 1.5 180 0.65 0 2400 1200 0
220 12 12 "Pasture177" 276.116 255.439 -104.839 900 180 1.5 180 0.65 0 2400 1200 0
221 12 12 "Pasture177" 276.116 255.439 -104.839 900 180 1.5 180 0.65 0 2400 1200 0
222 12 12 "Pasture177" 276.116 255.439 -104.839 900 180 1.5 180 0.65 0 2400 1200 0
223 12 12 "Pasture177" 276.116 255.439 -104.839 900 180 1.5 180 0.65 0 2400 1200 0
224 12 12 "Pasture177" 276.116 255.439 -104.839 900 180 1.5 180 0.65 0 2400 1200 0
225 12 12 "Pasture177" 276.116 255.439 -104.839 900 180 1.5 180 0.65 0 2400 1200 0
226 12 12 "Pasture177" 276.116 255.439 -104.839 900 180 1.5 180 0.65 0 2400 1200 0
227 12 12 "Pasture177" 276.116 255.439 -104.839 900 180 1.5 180 0.65 0 2400 1200 0
228 12 12 "Pasture177" 276.116 255.439 -104.839 900 180 1.5 180 0.65 0 2400 1200 0
229 12 12 "Pasture177" 276.116 255.439 -104.839 900 180 1.5 180 0.65 0 2400 1200 0
230 12 12 "Pasture177" 276.116 255.439 -104.839 900 180 1.5 180 0.65 0 2400 1200 0
231 12 12 "Pasture177" 276.116 255.439 -104.839 900 180 1.5 180 0.65 0 2400 1200 0
232 12 12 "Pasture177" 276.116 255.439 -104.839 900 180 1.5 180 0.65 0 2400 1200 0
233 12 12 "Pasture177" 276.116 255.439 -104.839 900 180 1.5 180 0.65 0 2400 1200 0
234 12 12 "Pasture177" 276.116 255.439 -104.839 900 180 1.5 180 0.65 0 2400 1200 0
235 12 12 "Pasture177" 276.116 255.439 -104.839 900 180 1.5 180 0.65 0 2400 1200 0
236 12 12 "Pasture177" 276.116 255.439 -104.839 900 180 1.5 180 0.65 0 2400 1200 0
237 12 12 "Pasture177" 276.116 255.439 -104.839 900 180 1.5 180 0.65 0 2400 1200 0
238 12 12 "Pasture177" 276.116 255.439 -104.839 900 180 1.5 180 0.65 0 2400 1200 0
239 12 12 "Pasture177" 276.116 255.439 -104.839 900 180 1.5 180 0.65 0 2400 1200 0
240 12 12 "Pasture177" 276.116 255.439 -104.839 900 180 1.5 180 0.65 0 2400 1200 0
241 12 12 "Pasture177" 276.116 255.439 -104.839 900 180 1.5 180 0.65 0 2400 1200 0
242 12 12 "Pasture177" 276.116 255.439 -104.839 900 180 1.5 180 0.65 0 2400 1200 0
243 12 12 "Pasture177" 276.116 255.439 -104.839 900 180 1.5 180 0.65 0 2400 1200 0
244 12 12 "Pasture177" 276.116 255.439 -104.839 900 180 1.5 180 0.65 0 2400 1200 0
245 12 12 "Pasture177" 276.116 255.439 -104.839 900 180 1.5 180 0.65 0 2400 1200 0
246 12 12 "Pasture177" 276.116 255.439 -104.839 900 180 1.5 180 0.65 0 2400 1200 0
247 12 12 "Pasture177" 276.116 255.439 -104.839 900 180 1.5 180 0.65 0 2400 1200 0
248 12 12 "Pasture177" 276.116 255.439 -104.839 900 180 1.5 180 0.65 0 2400 1200 0
249 12 12 "Pasture177" 276.116 255.439 -104.839 900 180 1.5 180 0.65 0 2400 1200 0
250 12 12 "Pasture177" 276.116 255.439 -104.839 900 180 1.5 180 0.65 0 2400 1200 0
251 12 12 "Pasture177" 276.116 255.439 -104.839 900 180 1.5 180 0.65 0 2400 1200 0
252 12 12 "Pasture177" 276.116 255.439 -104.839 900 180 1.5 180 0.65 0 2400 1200 0
253 12 12 "Pasture177" 276.116 255.439 -104.839 900 180 1.5 180 0.65 0 2400 1200 0
254 12 12 "Pasture177" 276.116 255.439 -104.839 900 180 1.5 180 0.65 0 2400 1200 0
255 12 12 "Pasture177" 276.116 255.439 -104.839 900 180 1.5 180 0.65 0 2400 1200 0
256 12 12 "Pasture177" 276.116 255.439 -104.839 900 180 1.5 180 0.65 0 2400 1200 0
257 12 12 "Pasture177" 276.116 255.439 -104.839 900 180 1.5 180 0.65 0 2400 1200 0
258 12 12 "Pasture177" 276.116 255.439 -104.839 900 180 1.5 180 0.65 0 2400 1200 0
259 12 12 "Pasture177" 276.116 255.439 -104.839 900 180 1.5 180 0.65 0 2400 1200 0
260 12 12 "Pasture177" 276.116 255.439 -104.839 900 180 1.5 180 0.65 0 2400 1200 0
261 12 12 "Pasture177" 276.116 255.439 -104.839 900 180 1.5 180 0.65 0 2400 1200 0
262 12 12 "Pasture177" 276.116 255.439 -104.839 900 180 1.5 180 0.65 0 2400 1200 0
263 12 12 "Pasture177" 276.116 255.439 -104.839 900 180 1.5 180 0.65 0 2400 1200 0
264 12 12 "Pasture177" 276.116 255.439 -104.839 900 180 1.5 180 0.65 0 2400 1200 0
265 12 12 "Pasture177" 276.116 255.439 -104.839 900 180 1.5 180 0.65 0 2400 1200 0
266 12 12 "Pasture177" 276.116 255.439 -104.839 900 180 1.5 180 0.65 0 2400 1200 0
267 12 12 "Pasture177" 276.116 255.439 -104.839 900 180 1.5 180 0.65 0 2400 1200 0
268 12 12 "Pasture177" 276.116 255.439 -104.839 900 180 1.5 180 0.65 0 2400 1200 0
269 12 12 "Pasture177" 276.116 255.439 -104.839 900 180 1.5 180 0.65 0 2400 1200 0
270 12 12 "Pasture177" 276.116 255.439 -104.839 900 180 1.5 180 0.65 0 2400 1200 0
271 12 12 "Pasture177" 276.116 255.439 -104.839 900 180 1.5 180 0.65 0 2400 1200 0
272 12 12 "Pasture177" 276.116 255.439 -104.839 900 180 1.5 180 0.65 0 2400 1200 0
273 12 12 "Pasture177" 276.116 255.439 -104.839 900 180 1.5 180 0.65 0 2400 1200 0
274 12 12 "Pasture177" 276.116 255.439 -104.839 900 180 1.5 180 0.65 0 2400 1200 0
275 12 12 "Pasture177" 276.116 255.439 -104.839 900 180 1.5 180 0.65 0 2400 1200 0
276 12 12 "Pasture177" 276.116 255.439 -104.839 900 180 1.5 180 0.65 0 2400 1200 0
277 12 12 "Pasture177" 276.116 255.439 -104.839 900 180 1.5 180 0.65 0 2400 1200 0
278 12 12 "Pasture177" 276.116 255.439 -104.839 900 180 1.5 180 0.65 0 2400 1200 0
279 12 12 "Pasture177" 276.116 255.439 -104.839 900 180 1.5 180 0.65 0 2400 1200 0
280 12 12 "Pasture177" 276.116 255.439 -104.839 900 180 1.5 180 0.65 0 2400 1200 0
281 12 12 "Pasture177" 276.116 255.439 -104.839 900 180 1.5 180 0.65 0 2400 1200 0
282 12 12 "Pasture177" 276.116 255.439 -104.839 900 180 1.5 180 0.65 0 2400 1200 0
283 12 12 "Pasture177" 276.116 255.439 -104.839 900 180 1.5 180 0.65 0 2400 1200 0
284 12 12 "Pasture177" 276.116 255.439 -104.839 900 180 1.5 180 0.65 0 2400 1200 0
285 12 12 "Pasture177" 276.116 255.439 -104.839 900 180 1.5 180 0.65 0 2400 1200 0
286 12 12 "Pasture177" 276.116 255.439 -104.839 900 180 1.5 180 0.65 0 2400 1200 0
287 12 12 "Pasture177" 276.116 255.439 -104.839 900 180 1.5 180 0.65 0 2400 1200 0
288 12 12 "Pasture177" 276.116 255.439 -104.839 900 180 1.5 180 0.65 0 2400 1200 0
289 12 12 "Pasture177" 276.116 255.439 -104.839 900 180 1.5 180 0.65 0 2400 1200 0
290 12 12 "Pasture177" 276.116 255.439 -104.839 900 180 1.5 180 0.65 0 2400 1200 0
291 12 12 "Pasture177" 276.116 255.439 -104.839 900 180 1.5 180 0.65 0 2400 1200 0
292 12 12 "Pasture177" 276.116 255.439 -104.839 900 180 1.5 180 0.65 0 2400 1200 0
293 12 12 "Pasture177" 276.116 255.439 -104.839 900 180 1.5 180 0.65 0 2400 1200 0
294 12 12 "Pasture177" 276.116 255.439 -104.839 900 180 1.5 180 0.65 0 2400 1200 0
295 12 12 "Pasture177" 276.116 255.439 -104.839 900 180 1.5 180 0.65 0 2400 1200 0
296 12 12 "Pasture177" 276.116 255.439 -104.839 900 180 1.5 180 0.65 0 2400 1200 0
297 12 12 "Pasture177" 276.116 255.439 -104.839 900 180 1.5 180 0.65 0 2400 1200 0
298 12 12 "Pasture177" 276.116 255.439 -104.839 900 180 1.5 180 0.65 0 2400 1200 0
299 12 12 "Pasture177" 276.116 255.439 -104.839 900 180 1.5 180 0.65 0 2400 1200 0
300 12 12 "Pasture177" 276.116 255.439 -104.839 900 180 1.5 180 0.65 0 2400 1200 0
301 12 12 "Pasture177" 276.116 255.439 -104.839 900 180 1.5 180 0.65 0 2400 1200 0
302 12 12 "Pasture177" 276.116 255.439 -104.839 900 180 1.5 180 0.65 0 2400 1200 0
303 12 12 "Pasture177" 276.116 255.439 -104.839 900 180 1.5 180 0.65 0 2400 1200 0
304 12 12 "Pasture177" 276.116 255.439 -104.839 900 180 1.5 180 0.65 0 2400 1200 0
305 12 12 "Pasture177" 276.116 255.439 -104.839 900 0 1.5 0 0.65 0 2400 1200 0
306 12 12 "Pasture177" 276.116 255.439 -104.839 900 0 1.5 0 0.65 0 2400 1200 0
307 12 12 "Pasture177" 276.116 255.439 -104.839 900 0 1.5 0 0.65 0 2400 1200 0
308 12 12 "Pasture177" 276.116 255.439 -104.839 900 0 1.5 0 0.65 0 2400 1200 0
309 12 12 "Pasture177" 276.116 255.439 -104.839 900 0 1.5 0 0.65 0 2400 1200 0
310 12 12 "Pasture177" 276.116 255.439 -104.839 900 0 1.5 0 0.65 0 2400 1200 0
311 12 12 "Pasture177" 276.116 255.439 -104.839 900 0 1.5 0 0.65 0 2400 1200 0
312 12 12 "Pasture177" 276.116 255.439 -104.839 900 0 1.5 0 0.65 0 2400 1200 0
313 12 12 "Pasture177" 276.116 255.439 -104.839 900 0 1.5 0 0.65 0 2400 1200 0
314 12 12 "Pasture177" 276.116 255.439 -104.839 900 0 1.5 0 0.65 0 2400 1200 0
315 12 12 "Pasture177" 276.116 255.439 -104.839 900 0 1.5 0 0.65 0 2400 1200 0
316 12 12 "Pasture177" 276.116 255.439 -104.839 900 0 1.5 0 0.65 0 2400 1200 0
317 12 12 "Pasture177" 276.116 255.439 -104.839 900 0 1.5 0 0.65 0 2400 1200 0
318 12 12 "Pasture177" 276.116 255.439 -104.839 900 0 1.5 0 0.65 0 2400 1200 0
319 12 12 "Pasture177" 276.116 255.439 -104.839 900 0 1.5 0 0.65 0 2400 1200 0
320 12 12 "Pasture177" 276.116 255.439 -104.839 900 0 1.5 0 0.65 0 2400 1200 0
321 12 12 "Pasture177" 276.116 255.439 -104.839 900 0 1.5 0 0.65 0 2400 1200 0
322 12 12 "Pasture177" 276.116 255.439 -104.839 900 0 1.5 0 0.65 0 2400 1200 0
323 12 12 "Pasture177" 276.116 255.439 -104.839 900 0 1.5 0 0.65 0 2400 1200 0
324 12 12 "Pasture177" 276.116 255.439 -104.839 900 0 1.5 0 0.65 0 2400 1200 0
325 12 12 "Pasture177" 276.116 255.439 -104.839 900 0 1.5 0 0.65 0 2400 1200 0
326 12 12 "Pasture177" 276.116 255.439 -104.839 900 0 1.5 0 0.65 0 2400 1200 0
327 12 12 "Pasture177" 276.116 255.439 -104.839 900 0 1.5 0 0.65 0 2400 1200 0
328 12 12 "Pasture177" 276.116 255.439 -104.839 900 0 1.5 0 0.65 0 2400 1200 0
329 12 12 "Pasture177" 276.116 255.439 -104.839 900 0 1.5 0 0.65 0 2400 1200 0
330 12 12 "Pasture177" 276.116 255.439 -104.839 900 0 1.5 0 0.65 0 2400 1200 0
331 12 12 "Pasture177" 276.116 255.439 -104.839 900 0 1.5 0 0.65 0 2400 1200 0
332 12 12 "Pasture177" 276.116 255.439 -104.839 900 0 1.5 0 0.65 0 2400 1200 0
333 12 12 "Pasture177" 276.116 255.439 -104.839 900 0 1.5 0 0.65 0 2400 1200 0
334 12 12 "Pasture177" 276.116 255.439 -104.839 900 0 1.5 0 0.65 0 2400 1200 0
335 12 12 "Pasture177" 276.116 255.439 -104.839 900 0 1.5 0 0.65 0 2400 1200 0
336 12 12 "Pasture177" 276.116 255.439 -104.839 900 0 1.5 0 0.65 0 2400 1200 0
337 12 12 "Pasture177" 276.116 255.439 -104.839 900 0 1.5 0 0.65 0 2400 1200 0
338 12 12 "Pasture177" 276.116 255.439 -104.839 900 0 1.5 0 0.65 0 2400 1200 0
339 12 12 "Pasture177" 276.116 255.439 -104.839 900 0 1.5 0 0.65 0 2400 1200 0
340 12 12 "Pasture177" 276.116 255.439 -104.839 900 0 1.5 0 0.65 0 2400 1200 0
341 12 12 "Pasture177" 276.116 255.439 -104.839 900 0 1.5 0 0.65 0 2400 1200 0
342 12 12 "Pasture177" 276.116 255.439 -104.839 900 0 1.5 0 0.65 0 2400 1200 0
343 12 12 "Pasture177" 276.116 255.439 -104.839 900 0 1.5 0 0.65 0 2400 1200 0
344 12 12 "Pasture177" 276.116 255.439 -104.839 900 0 1.5 0 0.65 0 2400 1200 0
345 12 12 "Pasture177" 276.116 255.439 -104.839 900 0 1.5 0 0.65 0 2400 1200 0
346 12 12 "Pasture177" 276.116 255.439 -104.839 900 0 1.5 0 0.65 0 2400 1200 0
347 12 12 "Pasture177" 276.116 255.439 -104.839 900 0 1.5 0 0.65 0 2400 1200 0
348 12 12 "Pasture177" 276.116 255.439 -104.839 900 0 1.5 0 0.65 0 2400 1200 0
349 12 12 "Pasture177" 276.116 255.439 -104.839 900 0 1.5 0 0.65 0 2400 1200 0
350 12 12 "Pasture177" 276.116 255.439 -104.839 900 0 1.5 0 0.65 0 2400 1200 0
351 12 12 "Pasture177" 276.116 255.439 -104.839 900 0 1.5 0 0.65 0 2400 1200 0
352 12 12 "Pasture177" 276.116 255.439 -104.839 900 0 1.5 0 0.65 0 2400 1200 0
353 12 12 "Pasture177" 276.116 255.439 -104.839 900 0 1.5 0 0.65 0 2400 1200 0
354 12 12 "Pasture177" 276.116 255.439 -104.839 900 0 1.5 0 0.65 0 2400 1200 0
355 12 12 "Pasture177" 276.116 255.439 -104.839 900 0 1.5 0 0.65 0 2400 1200 0
356 12 12 "Pasture177" 276.116 255.439 -104.839 900 0 1.5 0 0.65 0 2400 1200 0
357 12 12 "Pasture177" 276.116 255.439 -104.839 900 0 1.5 0 0.65 0 2400 1200 0
358 12 12 "Pasture177" 276.116 255.439 -104.839 900 0 1.5 0 0.65 0 2400 1200 0
359 12 12 "Pasture177" 276.116 255.439 -104.839 900 0 1.5 0 0.65 0 2400 1200 0
360 12 12 "Pasture177" 276.116 255.439 -104.839 900 0 1.5 0 0.65 0 2400 1200 0
361 12 12 "Pasture177" 276.116 255.439 -104.839 900 0 1.5 0 0.65 0 2400 1200 0
362 12 12 "Pasture177" 276.116 255.439 -104.839 900 0 1.5 0 0.65 0 2400 1200 0
363 12 12 "Pasture177" 276.116 255.439 -104.839 900 0 1.5 0 0.65 0 2400 1200 0
364 12 12 "Pasture177" 276.116 255.439 -104.839 900 0 1.5 0 0.65 0 2400 1200 0
365 12 12 "Pasture177" 276.116 255.439 -104.839 900 0 1.5 0 0.65 0 2400 1200 0
1 13 13 "Other Hay187" 279.422 238.788 145.109 900 0 1.5 0 0.647 0 2400 1200 0
2 13 13 "Other Hay187" 279.422 238.788 145.109 900 0 1.5 0 0.647 0 2400 1200 0
3 13 13 "Other Hay187" 279.422 238.788 145.109 900 0 1.5 0 0.647 0 2400 1200 0
4 13 13 "Other Hay187" 279.422 238.788 145.109 900 0 1.5 0 0.647 0 2400 1200 0
5 13 13 "Other Hay187" 279.422 238.788 145.109 900 0 1.5 0 0.647 0 2400 1200 0
6 13 13 "Other Hay187" 279.422 238.788 145.109 900 0 1.5 0 0.647 0 2400 1200 0
7 13 13 "Other Hay187" 279.422 238.788 145.109 900 0 1.5 0 0.647 0 2400 1200 0
8 13 13 "Other Hay187" 279.422 238.788 145.109 900 0 1.5 0 0.647 0 2400 1200 0
9 13 13 "Other Hay187" 279.422 238.788 145.109 900 0 1.5 0 0.647 0 2400 1200 0
10 13 13 "Other Hay187" 279.422 238.788 145.109 900 0 1.5 0 0.647 0 2400 1200 0
11 13 13 "Other Hay187" 279.422 238.788 145.109 900 0 1.5 0 0.647 0 2400 1200 0
12 13 13 "Other Hay187" 279.422 238.788 145.109 900 0 1.5 0 0.647 0 2400 1200 0
13 13 13 "Other Hay187" 279.422 238.788 145.109 900 0 1.5 0 0.647 0 2400 1200 0
14 13 13 "Other Hay187" 279.422 238.788 145.109 900 0 1.5 0 0.647 0 2400 1200 0
15 13 13 "Other Hay187" 279.422 238.788 145.109 900 0 1.5 0 0.647 0 2400 1200 0
16 13 13 "Other Hay187" 279.422 238.788 145.109 900 0 1.5 0 0.647 0 2400 1200 0
17 13 13 "Other Hay187" 279.422 238.788 145.109 900 0 1.5 0 0.647 0 2400 1200 0
18 13 13 "Other Hay187" 279.422 238.788 145.109 900 0 1.5 0 0.647 0 2400 1200 0
19 13 13 "Other Hay187" 279.422 238.788 145.109 900 0 1.5 0 0.647 0 2400 1200 0
20 13 13 "Other Hay187" 279.422 238.788 145.109 900 0 1.5 0 0.647 0 2400 1200 0
21 13 13 "Other Hay187" 279.422 238.788 145.109 900 0 1.5 0 0.647 0 2400 1200 0
22 13 13 "Other Hay187" 279.422 238.788 145.109 900 0 1.5 0 0.647 0 2400 1200 0
23 13 13 "Other Hay187" 279.422 238.788 145.109 900 0 1.5 0 0.647 0 2400 1200 0
24 13 13 "Other Hay187" 279.422 238.788 145.109 900 0 1.5 0 0.647 0 2400 1200 0
25 13 13 "Other Hay187" 279.422 238.788 145.109 900 0 1.5 0 0.647 0 2400 1200 0
26 13 13 "Other Hay187" 279.422 238.788 145.109 900 0 1.5 0 0.647 0 2400 1200 0
27 13 13 "Other Hay187" 279.422 238.788 145.109 900 0 1.5 0 0.647 0 2400 1200 0
28 13 13 "Other Hay187" 279.422 238.788 145.109 900 0 1.5 0 0.647 0 2400 1200 0
29 13 13 "Other Hay187" 279.422 238.788 145.109 900 0 1.5 0 0.647 0 2400 1200 0
30 13 13 "Other Hay187" 279.422 238.788 145.109 900 0 1.5 0 0.647 0 2400 1200 0
31 13 13 "Other Hay187" 279.422 238.788 145.109 900 0 1.5 0 0.647 0 2400 1200 0
32 13 13 "Other Hay187" 279.422 238.788 145.109 900 180 1.5 180 0.647 0 2400 1200 0
33 13 13 "Other Hay187" 279.422 238.788 145.109 900 180 1.5 180 0.647 0 2400 1200 0
34 13 13 "Other Hay187" 279.422 238.788 145.109 900 180 1.5 180 0.647 0 2400 1200 0
35 13 13 "Other Hay187" 279.422 238.788 145.109 900 180 1.5 180 0.647 0 2400 1200 0
36 13 13 "Other Hay187" 279.422 238.788 145.109 900 180 1.5 180 0.647 0 2400 1200 0
37 13 13 "Other Hay187" 279.422 238.788 145.109 900 180 1.5 180 0.647 0 2400 1200 0
38 13 13 "Other Hay187" 279.422 238.788 145.109 900 180 1.5 180 0.647 0 2400 1200 0
39 13 13 "Other Hay187" 279.422 238.788 145.109 900 180 1.5 180 0.647 0 2400 1200 0
40 13 13 "Other Hay187" 279.422 238.788 145.109 900 180 1.5 180 0.647 0 2400 1200 0
41 13 13 "Other Hay187" 279.422 238.788 145.109 900 180 1.5 180 0.647 0 2400 1200 0
42 13 13 "Other Hay187" 279.422 238.788 145.109 900 180 1.5 180 0.647 0 2400 1200 0
43 13 13 "Other Hay187" 279.422 238.788 145.109 900 180 1.5 180 0.647 0 2400 1200 0
44 13 13 "Other Hay187" 279.422 238.788 145.109 900 180 1.5 180 0.647 0 2400 1200 0
45 13 13 "Other Hay187" 279.422 238.788 145.109 900 180 1.5 180 0.647 0 2400 1200 0
46 13 13 "Other Hay187" 279.422 238.788 145.109 900 180 1.5 180 0.647 0 2400 1200 0
47 13 13 "Other Hay187" 279.422 238.788 145.109 900 180 1.5 180 0.647 0 2400 1200 0
48 13 13 "Other Hay187" 279.422 238.788 145.109 900 180 1.5 180 0.647 0 2400 1200 0
49 13 13 "Other Hay187" 279.422 238.788 145.109 900 180 1.5 180 0.647 0 2400 1200 0
50 13 13 "Other Hay187" 279.422 238.788 145.109 900 180 1.5 180 0.647 0 2400 1200 0
51 13 13 "Other Hay187" 279.422 238.788 145.109 900 180 1.5 180 0.647 0 2400 1200 0
52 13 13 "Other Hay187" 279.422 238.788 145.109 900 180 1.5 180 0.647 0 2400 1200 0
53 13 13 "Other Hay187" 279.422 238.788 145.109 900 180 1.5 180 0.647 0 2400 1200 0
54 13 13 "Other Hay187" 279.422 238.788 145.109 900 180 1.5 180 0.647 0 2400 1200 0
55 13 13 "Other Hay187" 279.422 238.788 145.109 900 180 1.5 180 0.647 0 2400 1200 0
56 13 13 "Other Hay187" 279.422 238.788 145.109 900 180 1.5 180 0.647 0 2400 1200 0
57 13 13 "Other Hay187" 279.422 238.788 145.109 900 180 1.5 180 0.647 0 2400 1200 0
58 13 13 "Other Hay187" 279.422 238.788 145.109 900 180 1.5 180 0.647 0 2400 1200 0
59 13 13 "Other Hay187" 279.422 238.788 145.109 900 180 1.5 180 0.647 0 2400 1200 0
60 13 13 "Other Hay187" 279.422 238.788 145.109 900 180 1.5 180 0.647 0 2400 1200 0
61 13 13 "Other Hay187" 279.422 238.788 145.109 900 180 1.5 180 0.647 0 2400 1200 0
62 13 13 "Other Hay187" 279.422 238.788 145.109 900 180 1.5 180 0.647 0 2400 1200 0
63 13 13 "Other Hay187" 279.422 238.788 145.109 900 180 1.5 180 0.647 0 2400 1200 0
64 13 13 "Other Hay187" 279.422 238.788 145.109 900 180 1.5 180 0.647 0 2400 1200 0
65 13 13 "Other Hay187" 279.422 238.788 145.109 900 180 1.5 180 0.647 0 2400 1200 0
66 13 13 "Other Hay187" 279.422 238.788 145.109 900 180 1.5 180 0.647 0 2400 1200 0
67 13 13 "Other Hay187" 279.422 238.788 145.109 900 180 1.5 180 0.647 0 2400 1200 0
68 13 13 "Other Hay187" 279.422 238.788 145.109 900 180 1.5 180 0.647 0 2400 1200 0
69 13 13 "Other Hay187" 279.422 238.788 145.109 900 180 1.5 180 0.647 0 2400 1200 0
70 13 13 "Other Hay187" 279.422 238.788 145.109 900 180 1.5 180 0.647 0 2400 1200 0
71 13 13 "Other Hay187" 279.422 238.788 145.109 900 180 1.5 180 0.647 0 2400 1200 0
72 13 13 "Other Hay187" 279.422 238.788 145.109 900 180 1.5 180 0.647 0 2400 1200 0
73 13 13 "Other Hay187" 279.422 238.788 145.109 900 180 1.5 180 0.647 0 2400 1200 0
74 13 13 "Other Hay187" 279.422 238.788 145.109 900 180 1.5 180 0.647 0 2400 1200 0
75 13 13 "Other Hay187" 279.422 238.788 145.109 900 180 1.5 180 0.647 0 2400 1200 0
76 13 13 "Other Hay187" 279.422 238.788 145.109 900 180 1.5 180 0.647 0 2400 1200 0
77 13 13 "Other Hay187" 279.422 238.788 145.109 900 180 1.5 180 0.647 0 2400 1200 0
78 13 13 "Other Hay187" 279.422 238.788 145.109 900 180 1.5 180 0.647 0 2400 1200 0
79 13 13 "Other Hay187" 279.422 238.788 145.109 900 180 1.5 180 0.647 0 2400 1200 0
80 13 13 "Other Hay187" 279.422 238.788 145.109 900 180 1.5 180 0.647 0 2400 1200 0
81 13 13 "Other Hay187" 279.422 238.788 145.109 900 180 1.5 180 0.647 0 2400 1200 0
82 13 13 "Other Hay187" 279.422 238.788 145.109 900 180 1.5 180 0.647 0 2400 1200 0
83 13 13 "Other Hay187" 279.422 238.788 145.109 900 180 1.5 180 0.647 0 2400 1200 0
84 13 13 "Other Hay187" 279.422 238.788 145.109 900 180 1.5 180 0.647 0 2400 1200 0
85 13 13 "Other Hay187" 279.422 238.788 145.109 900 180 1.5 180 0.647 0 2400 1200 0
86 13 13 "Other Hay187" 279.422 238.788 145.109 900 180 1.5 180 0.647 0 2400 1200 0
87 13 13 "Other Hay187" 279.422 238.788 145.109 900 180 1.5 180 0.647 0 2400 1200 0
88 13 13 "Other Hay187" 279.422 238.788 145.109 900 180 1.5 180 0.647 0 2400 1200 0
89 13 13 "Other Hay187" 279.422 238.788 145.109 900 180 1.5 180 0.647 0 2400 1200 0
90 13 13 "Other Hay187" 279.422 238.788 145.109 900 180 1.5 180 0.647 0 2400 1200 0
91 13 13 "Other Hay187" 279.422 238.788 145.109 900 360 1.5 360 0.647 0 2400 1200 0
92 13 13 "Other Hay187" 279.422 238.788 145.109 900 360 1.5 360 0.647 0 2400 1200 0
93 13 13 "Other Hay187" 279.422 238.788 145.109 900 360 1.5 360 0.647 0 2400 1200 0
94 13 13 "Other Hay187" 279.422 238.788 145.109 900 360 1.5 360 0.647 0 2400 1200 0
95 13 13 "Other Hay187" 279.422 238.788 145.109 900 360 1.5 360 0.647 0 2400 1200 0
96 13 13 "Other Hay187" 279.422 238.788 145.109 900 360 1.5 360 0.647 0 2400 1200 0
97 13 13 "Other Hay187" 279.422 238.788 145.109 900 360 1.5 360 0.647 0 2400 1200 0
98 13 13 "Other Hay187" 279.422 238.788 145.109 900 360 1.5 360 0.647 0 2400 1200 0
99 13 13 "Other Hay187" 279.422 238.788 145.109 900 360 1.5 360 0.647 0 2400 1200 0
100 13 13 "Other Hay187" 279.422 238.788 145.109 900 360 1.5 360 0.647 0 2400 1200 0
101 13 13 "Other Hay187" 279.422 238.788 145.109 900 360 1.5 360 0.647 0 2400 1200 0
102 13 13 "Other Hay187" 279.422 238.788 145.109 900 360 1.5 360 0.647 0 2400 1200 0
103 13 13 "Other Hay187" 279.422 238.788 145.109 900 360 1.5 360 0.647 0 2400 1200 0
104 13 13 "Other Hay187" 279.422 238.788 145.109 900 360 1.5 360 0.647 0 2400 1200 0
105 13 13 "Other Hay187" 279.422 238.788 145.109 900 360 1.5 360 0.647 0 2400 1200 0
106 13 13 "Other Hay187" 279.422 238.788 145.109 900 360 1.5 360 0.647 0 2400 1200 0
107 13 13 "Other Hay187" 279.422 238.788 145.109 900 360 1.5 360 0.647 0 2400 1200 0
108 13 13 "Other Hay187" 279.422 238.788 145.109 900 360 1.5 360 0.647 0 2400 1200 0
109 13 13 "Other Hay187" 279.422 238.788 145.109 900 360 1.5 360 0.647 0 2400 1200 0
110 13 13 "Other Hay187" 279.422 238.788 145.109 900 360 1.5 360 0.647 0 2400 1200 0
111 13 13 "Other Hay187" 279.422 238.788 145.109 900 360 1.5 360 0.647 0 2400 1200 0
112 13 13 "Other Hay187" 279.422 238.788 145.109 900 360 1.5 360 0.647 0 2400 1200 0
113 13 13 "Other Hay187" 279.422 238.788 145.109 900 360 1.5 360 0.647 0 2400 1200 0
114 13 13 "Other Hay187" 279.422 238.788 145.109 900 360 1.5 360 0.647 0 2400 1200 0
115 13 13 "Other Hay187" 279.422 238.788 145.109 900 360 1.5 360 0.647 0 2400 1200 0
116 13 13 "Other Hay187" 279.422 238.788 145.109 900 360 1.5 360 0.647 0 2400 1200 0
117 13 13 "Other Hay187" 279.422 238.788 145.109 900 360 1.5 360 0.647 0 2400 1200 0
118 13 13 "Other Hay187" 279.422 238.788 145.109 900 360 1.5 360 0.647 0 2400 1200 0
119 13 13 "Other Hay187" 279.422 238.788 145.109 900 360 1.5 360 0.647 0 2400 1200 0
120 13 13 "Other Hay187" 279.422 238.788 145.109 900 360 1.5 360 0.647 0 2400 1200 0
121 13 13 "Other Hay187" 279.422 238.788 145.109 900 360 1.5 360 0.647 0 2400 1200 0
122 13 13 "Other Hay187" 279.422 238.788 145.109 900 360 1.5 360 0.647 0 2400 1200 0
123 13 13 "Other Hay187" 279.422 238.788 145.109 900 360 1.5 360 0.647 0 2400 1200 0
124 13 13 "Other Hay187" 279.422 238.788 145.109 900 360 1.5 360 0.647 0 2400 1200 0
125 13 13 "Other Hay187" 279.422 238.788 145.109 900 360 1.5 360 0.647 0 2400 1200 0
126 13 13 "Other Hay187" 279.422 238.788 145.109 900 360 1.5 360 0.647 0 2400 1200 0
127 13 13 "Other Hay187" 279.422 238.788 145.109 900 360 1.5 360 0.647 0 2400 1200 0
128 13 13 "Other Hay187" 279.422 238.788 145.109 900 360 1.5 360 0.647 0 2400 1200 0
129 13 13 "Other Hay187" 279.422 238.788 145.109 900 360 1.5 360 0.647 0 2400 1200 0
130 13 13 "Other Hay187" 279.422 238.788 145.109 900 360 1.5 360 0.647 0 2400 1200 0
131 13 13 "Other Hay187" 279.422 238.788 145.109 900 360 1.5 360 0.647 0 2400 1200 0
132 13 13 "Other Hay187" 279.422 238.788 145.109 900 360 1.5 360 0.647 0 2400 1200 0
133 13 13 "Other Hay187" 279.422 238.788 145.109 900 360 1.5 360 0.647 0 2400 1200 0
134 13 13 "Other Hay187" 279.422 238.788 145.109 900 360 1.5 360 0.647 0 2400 1200 0
135 13 13 "Other Hay187" 279.422 238.788 145.109 900 360 1.5 360 0.647 0 2400 1200 0
136 13 13 "Other Hay187" 279.422 238.788 145.109 900 360 1.5 360 0.647 0 2400 1200 0
137 13 13 "Other Hay187" 279.422 238.788 145.109 900 360 1.5 360 0.647 0 2400 1200 0
138 13 13 "Other Hay187" 279.422 238.788 145.109 900 360 1.5 360 0.647 0 2400 1200 0
139 13 13 "Other Hay187" 279.422 238.788 145.109 900 360 1.5 360 0.647 0 2400 1200 0
140 13 13 "Other Hay187" 279.422 238.788 145.109 900 360 1.5 360 0.647 0 2400 1200 0
141 13 13 "Other Hay187" 279.422 238.788 145.109 900 360 1.5 360 0.647 0 2400 1200 0
142 13 13 "Other Hay187" 279.422 238.788 145.109 900 360 1.5 360 0.647 0 2400 1200 0
143 13 13 "Other Hay187" 279.422 238.788 145.109 900 360 1.5 360 0.647 0 2400 1200 0
144 13 13 "Other Hay187" 279.422 238.788 145.109 900 360 1.5 360 0.647 0 2400 1200 0
145 13 13 "Other Hay187" 279.422 238.788 145.109 900 360 1.5 360 0.647 0 2400 1200 0
146 13 13 "Other Hay187" 279.422 238.788 145.109 900 360 1.5 360 0.647 0 2400 1200 0
147 13 13 "Other Hay187" 279.422 238.788 145.109 900 360 1.5 360 0.647 0 2400 1200 0
148 13 13 "Other Hay187" 279.422 238.788 145.109 900 360 1.5 360 0.647 0 2400 1200 0
149 13 13 "Other Hay187" 279.422 238.788 145.109 900 360 1.5 360 0.647 0 2400 1200 0
150 13 13 "Other Hay187" 279.422 238.788 145.109 900 360 1.5 360 0.647 0 2400 1200 0
151 13 13 "Other Hay187" 279.422 238.788 145.109 900 360 1.5 360 0.647 0 2400 1200 0
152 13 13 "Other Hay187" 279.422 238.788 145.109 900 540 1.5 540 0.647 0 2400 1200 0
153 13 13 "Other Hay187" 279.422 238.788 145.109 900 540 1.5 540 0.647 0 2400 1200 0
154 13 13 "Other Hay187" 279.422 238.788 145.109 900 540 1.5 540 0.647 0 2400 1200 0
155 13 13 "Other Hay187" 279.422 238.788 145.109 900 540 1.5 540 0.647 0 2400 1200 0
156 13 13 "Other Hay187" 279.422 238.788 145.109 900 540 1.5 540 0.647 0 2400 1200 0
157 13 13 "Other Hay187" 279.422 238.788 145.109 900 540 1.5 540 0.647 0 2400 1200 0
158 13 13 "Other Hay187" 279.422 238.788 145.109 900 540 1.5 540 0.647 0 2400 1200 0
159 13 13 "Other Hay187" 279.422 238.788 145.109 900 540 1.5 540 0.647 0 2400 1200 0
160 13 13 "Other Hay187" 279.422 238.788 145.109 900 540 1.5 540 0.647 0 2400 1200 0
161 13 13 "Other Hay187" 279.422 238.788 145.109 900 540 1.5 540 0.647 0 2400 1200 0
162 13 13 "Other Hay187" 279.422 238.788 145.109 900 540 1.5 540 0.647 0 2400 1200 0
163 13 13 "Other Hay187" 279.422 238.788 145.109 900 540 1.5 540 0.647 0 2400 1200 0
164 13 13 "Other Hay187" 279.422 238.788 145.109 900 540 1.5 540 0.647 0 2400 1200 0
165 13 13 "Other Hay187" 279.422 238.788 145.109 900 540 1.5 540 0.647 0 2400 1200 0
166 13 13 "Other Hay187" 279.422 238.788 145.109 900 540 1.5 540 0.647 0 2400 1200 0
167 13 13 "Other Hay187" 279.422 238.788 145.109 900 540 1.5 540 0.647 0 2400 1200 0
168 13 13 "Other Hay187" 279.422 238.788 145.109 900 540 1.5 540 0.647 0 2400 1200 0
169 13 13 "Other Hay187" 279.422 238.788 145.109 900 540 1.5 540 0.647 0 2400 1200 0
170 13 13 "Other Hay187" 279.422 238.788 145.109 900 540 1.5 540 0.647 0 2400 1200 0
171 13 13 "Other Hay187" 279.422 238.788 145.109 900 540 1.5 540 0.647 0 2400 1200 0
172 13 13 "Other Hay187" 279.422 238.788 145.109 900 540 1.5 540 0.647 0 2400 1200 0
173 13 13 "Other Hay187" 279.422 238.788 145.109 900 540 1.5 540 0.647 0 2400 1200 0
174 13 13 "Other Hay187" 279.422 238.788 145.109 900 540 1.5 540 0.647 0 2400 1200 0
175 13 13 "Other Hay187" 279.422 238.788 145.109 900 540 1.5 540 0.647 0 2400 1200 0
176 13 13 "Other Hay187" 279.422 238.788 145.109 900 540 1.5 540 0.647 0 2400 1200 0
177 13 13 "Other Hay187" 279.422 238.788 145.109 900 540 1.5 540 0.647 0 2400 1200 0
178 13 13 "Other Hay187" 279.422 238.788 145.109 900 540 1.5 540 0.647 0 2400 1200 0
179 13 13 "Other Hay187" 279.422 238.788 145.109 900 540 1.5 540 0.647 0 2400 1200 0
180 13 13 "Other Hay187" 279.422 238.788 145.109 900 540 1.5 540 0.647 0 2400 1200 0
181 13 13 "Other Hay187" 279.422 238.788 145.109 900 540 1.5 540 0.647 0 2400 1200 0
182 13 13 "Other Hay187" 279.422 238.788 145.109 900 540 1.5 540 0.647 0 2400 1200 0
183 13 13 "Other Hay187" 279.422 238.788 145.109 900 540 1.5 540 0.647 0 2400 1200 0
184 13 13 "Other Hay187" 279.422 238.788 145.109 900 540 1.5 540 0.647 0 2400 1200 0
185 13 13 "Other Hay187" 279.422 238.788 145.109 900 540 1.5 540 0.647 0 2400 1200 0
186 13 13 "Other Hay187" 279.422 238.788 145.109 900 540 1.5 540 0.647 0 2400 1200 0
187 13 13 "Other Hay187" 279.422 238.788 145.109 900 540 1.5 540 0.647 0 2400 1200 0
188 13 13 "Other Hay187" 279.422 238.788 145.109 900 540 1.5 540 0.647 0 2400 1200 0
189 13 13 "Other Hay187" 279.422 238.788 145.109 900 540 1.5 540 0.647 0 2400 1200 0
190 13 13 "Other Hay187" 279.422 238.788 145.109 900 540 1.5 540 0.647 0 2400 1200 0
191 13 13 "Other Hay187" 279.422 238.788 145.109 900 540 1.5 540 0.647 0 2400 1200 0
192 13 13 "Other Hay187" 279.422 238.788 145.109 900 540 1.5 540 0.647 0 2400 1200 0
193 13 13 "Other Hay187" 279.422 238.788 145.109 900 540 1.5 540 0.647 0 2400 1200 0
194 13 13 "Other Hay187" 279.422 238.788 145.109 900 540 1.5 540 0.647 0 2400 1200 0
195 13 13 "Other Hay187" 279.422 238.788 145.109 900 540 1.5 540 0.647 0 2400 1200 0
196 13 13 "Other Hay187" 279.422 238.788 145.109 900 540 1.5 540 0.647 0 2400 1200 0
197 13 13 "Other Hay187" 279.422 238.788 145.109 900 540 1.5 540 0.647 0 2400 1200 0
198 13 13 "Other Hay187" 279.422 238.788 145.109 900 540 1.5 540 0.647 0 2400 1200 0
199 13 13 "Other Hay187" 279.422 238.788 145.109 900 540 1.5 540 0.647 0 2400 1200 0
200 13 13 "Other Hay187" 279.422 238.788 145.109 900 540 1.5 540 0.647 0 2400 1200 0
201 13 13 "Other Hay187" 279.422 238.788 145.109 900 540 1.5 540 0.647 0 2400 1200 0
202 13 13 "Other Hay187" 279.422 238.788 145.109 900 540 1.5 540 0.647 0 2400 1200 0
203 13 13 "Other Hay187" 279.422 238.788 145.109 900 540 1.5 540 0.647 0 2400 1200 0
204 13 13 "Other Hay187" 279.422 238.788 145.109 900 540 1.5 540 0.647 0 2400 1200 0
205 13 13 "Other Hay187" 279.422 238.788 145.109 900 540 1.5 540 0.647 0 2400 1200 0
206 13 13 "Other Hay187" 279.422 238.788 145.109 900 540 1.5 540 0.647 0 2400 1200 0
207 13 13 "Other Hay187" 279.422 238.788 145.109 900 540 1.5 540 0.647 0 2400 1200 0
208 13 13 "Other Hay187" 279.422 238.788 145.109 900 540 1.5 540 0.647 0 2400 1200 0
209 13 13 "Other Hay187" 279.422 238.788 145.109 900 540 1.5 540 0.647 0 2400 1200 0
[truncated: 11,953,627 more chars]
